# Supplementary material for: Heterogeneity of radial spoke components in Tetrahymena cilia
Source: Cell Mol Life Sci. 2025 Aug 31;82(1):329. doi: 10.1007/s00018-025-05871-x (PMC12399478; doi:10.1007/s00018-025-05871-x)
Supplement: Supplementary file 6 — Supplementary Material 6 [file 18_2025_5871_MOESM6_ESM.xlsx]

## Sheet: Arkusz1
number	length	average		number	length	average		number	length	average		number	length	average
	RSP3AKO				RSP3BKO				RSP3CKO				WT
140	771.758	816.5		270	143.42	143.2		375	604.827	651.1		20	1193.64	1164.4		The analyses of the swimming rate of wild-type and RSP3 mutant cells
141	730.72	816.5		271	123.944	143.2		376	598.846	651.1		21	1180	1164.4
142	644.364	816.5		272	141.489	143.2		377	618.922	651.1		22	1232.25	1164.4
143	714.953	816.5		273	106.661	143.2		378	732.027	651.1		23	1137.88	1164.4
144	724.658	816.5		274	103.033	143.2		379	585.298	651.1		24	1329.13	1164.4
145	818.436	816.5		275	98.263	143.2		380	732.516	651.1		25	1048.75	1164.4
146	585.744	816.5		276	157.02	143.2		381	698.528	651.1		26	1198.51	1164.4
147	756.58	816.5		277	144.587	143.2		382	660.948	651.1		27	1146.28	1164.4
148	771.717	816.5		278	123.944	143.2		383	590.163	651.1		28	1021.8	1164.4
149	762.104	816.5		279	124.257	143.2		384	697.941	651.1		29	1158.89	1164.4
150	845.276	816.5		280	143.358	143.2		385	567.469	651.1		30	1272.97	1164.4
151	879.282	816.5		281	165.458	143.2		386	698.272	651.1		31	1021.21	1164.4
152	812.143	816.5		282	143.852	143.2		387	816.305	651.1		32	1203.66	1164.4
153	852.549	816.5		283	144.072	143.2		388	677.84	651.1		33	1209.34	1164.4
154	929.901	816.5		284	135.95	143.2		389	665.796	651.1		34	1040.73	1164.4
155	922.986	816.5		285	159.308	143.2		390	679.307	651.1		35	1065.99	1164.4
156	794.886	816.5		286	130.109	143.2		391	528.69	651.1		36	1098.45	1164.4
157	690.988	816.5		287	80.183	143.2		392	467.135	651.1		37	1195.31	1164.4
158	829.24	816.5		288	168.901	143.2		393	535.923	651.1		38	1290.33	1164.4
159	700.391	816.5		289	122.166	143.2		394	474.251	651.1		39	1158.48	1164.4
160	758.601	816.5		290	112.435	143.2		395	744.28	651.1		40	1113.58	1164.4
161	828.767	816.5		291	148.339	143.2		396	701.459	651.1		41	1053.24	1164.4
162	871.755	816.5		292	121.812	143.2		397	676.325	651.1		42	1241.37	1164.4
163	892.952	816.5		293	147.398	143.2		398	825.99	651.1		43	1275.82	1164.4
164	690.525	816.5		294	177.067	143.2		399	776.512	651.1		44	1204.32	1164.4
165	715.429	816.5		295	155.794	143.2		400	795.465	651.1		45	1182.25	1164.4
166	962.234	816.5		296	119.699	143.2		401	784.213	651.1		46	1237.28	1164.4
167	778.199	816.5		297	191.788	143.2		402	749.998	651.1		47	1086.04	1164.4
168	878.847	816.5		298	166.115	143.2		403	534.138	651.1		48	1218.04	1164.4
169	733.636	816.5		299	139.596	143.2		404	671.743	651.1		49	1227.32	1164.4
170	764.221	816.5		300	161.793	143.2		405	591.448	651.1		50	1305.42	1164.4
171	840.037	816.5		301	116.735	143.2		406	627.145	651.1		51	1278.18	1164.4
172	847.74	816.5		302	190.808	143.2		407	610.554	651.1		52	1321.41	1164.4
173	737.123	816.5		303	138.069	143.2		408	701.796	651.1		53	1238.93	1164.4
174	812.385	816.5		304	149.553	143.2		409	548.804	651.1		54	1245.41	1164.4
175	818.19	816.5		305	128.662	143.2		410	616.889	651.1		55	1150.18	1164.4
176	829.725	816.5		306	126.509	143.2		411	563.616	651.1		56	1153.73	1164.4
177	850.424	816.5		307	134.551	143.2		412	648.627	651.1		57	1260.84	1164.4
178	898.375	816.5		308	152.944	143.2		413	653.02	651.1		58	1251.24	1164.4
179	718.786	816.5		309	139.021	143.2		414	654.658	651.1		59	1044.15	1164.4
180	879.299	816.5		310	132.56	143.2	146.9	415	571.965	651.1		60	1104.36	1164.4
181	985.779	816.5		311	154.227	143.2		416	620.645	651.1		61	1148.11	1164.4
182	826.315	816.5		312	144.871	143.2		417	694.434	651.1		62	1364.99	1164.4
183	849.709	816.5		313	130.014	143.2		418	535.119	651.1		63	1208.44	1164.4
184	864.97	816.5		314	158.348	143.2		419	645.041	651.1		64	1287.76	1164.4
185	903.754	816.5		315	157.242	143.2		420	702.233	651.1		65	1138.67	1164.4
186	722.127	816.5		316	129.938	143.2		421	775.524	651.1		66	1179.05	1164.4
187	849.755	816.5		317	145.678	143.2		422	756.124	651.1		67	1204.07	1164.4
188	743.831	816.5		318	202.803	143.2		423	700.1	651.1		68	1176.49	1164.4
189	842.897	816.5	816.5	319	164.296	143.2		424	693.746	651.1	651.1	69	1160.12	1164.4	1164.4
190	720.275	816.5		320	148.908	143.2		425	702.358	651.1		70	1193.64	1164.4
191	787.416	816.5		321	209.884	143.2		426	645.725	651.1		71	1130.99	1164.4
192	742.96	816.5		322	162.91	143.2		427	649.378	651.1		72	1218.66	1164.4
193	790.948	816.5		323	194.407	143.2		428	672.146	651.1		73	1039.83	1164.4
194	853.269	816.5		324	190.481	143.2		429	586.457	651.1		74	1134.82	1164.4
195	792.849	816.5		325	130.47	143.2		430	650.676	651.1		75	1256	1164.4
196	907.782	816.5		326	159.162	143.2		431	655.54	651.1		76	1267.95	1164.4						µ
197	934.211	816.5		327	138.648	143.2		432	615.547	651.1		77	1294.09	1164.4
198	993.866	816.5		328	229.825	143.2		433	590.25	651.1		78	1155.36	1164.4
199	869.376	816.5		329	146.24	143.2		434	647.669	651.1		79	1157.1	1164.4
200	717.095	816.5		330	146.17	143.2		435	705.452	651.1		80	1092.69	1164.4
201	832.356	816.5		331	132.97	143.2		436	588.779	651.1		81	1130.94	1164.4
202	812.011	816.5		332	142.053	143.2		437	707.495	651.1		82	1210.33	1164.4
203	954.055	816.5		333	129.938	143.2		438	731.078	651.1		83	1274.03	1164.4
204	681.386	816.5		334	160.01	143.2		439	613.321	651.1		84	1256.74	1164.4
205	826.43	816.5		335	144.6	143.2		440	605.581	651.1		85	1273.7	1164.4
206	727.83	816.5		336	146.596	143.2		441	599.436	651.1		86	1178.63	1164.4
207	707.794	816.5		337	134.28	143.2		442	724.513	651.1		87	1124.27	1164.4
208	714.108	816.5		338	105.792	143.2		443	599.639	651.1		88	1201.49	1164.4
209	811.232	816.5		339	140.525	143.2		444	676.889	651.1		89	1160.63	1164.4
210	814.264	816.5		340	139.615	143.2		445	582.885	651.1		90	1098.11	1164.4
211	700.891	816.5		341	136.219	143.2		446	713.577	651.1		91	1206.94	1164.4
212	738.842	816.5		342	160.614	143.2		447	663.987	651.1		92	1042.37	1164.4
213	892.191	816.5		343	186.109	143.2		448	711.503	651.1		93	1119.36	1164.4
214	929.46	816.5		344	121.882	143.2		449	625.853	651.1		94	1264.77	1164.4
215	854.192	816.5		345	126.842	143.2		450	706.987	651.1		95	1112.02	1164.4
216	798.277	816.5		346	123.431	143.2		451	616.258	651.1		96	1160.46	1164.4
217	846.758	816.5		347	89.483	143.2		452	610.993	651.1		97	1111.89	1164.4
218	698.123	816.5		348	102.857	143.2		453	594.746	651.1		98	1232.64	1164.4
219	838.037	816.5		349	114.366	143.2		454	685.091	651.1		99	1175.82	1164.4
220	813.3	816.5		350	126.828	143.2		455	731.789	651.1		100	1003.74	1164.4
221	845.015	816.5		351	125.18	143.2		456	572.197	651.1		101	916.857	1164.4
222	863.404	816.5		366				457	670.881	651.1		102	1012.55	1164.4
223	735.912	816.5						458	633.891	651.1		103	928.672	1164.4
224	775.082	816.5						459	571.299	651.1		104	1081.46	1164.4
225	996.841	816.5						460	637.126	651.1		105	972.487	1164.4
226	850.617	816.5						461	699.659	651.1		106	1207.58	1164.4
227	950.28	816.5						462	615.161	651.1		107	1207.43	1164.4
228	901.814	816.5						463	505.562	651.1		108	1078.45	1164.4
229	937.669	816.5						464	545.002	651.1		109	1107.9	1164.4
230	850.781	816.5						465	528.133	651.1		110	987.144	1164.4
231	871.547	816.5						466	684.533	651.1		111	1209.94	1164.4
232	780.949	816.5						467	664.11	651.1		112	1252.5	1164.4
233	833.118	816.5						468	720.868	651.1		113	1027.73	1164.4
234	881.007	816.5						469	697.035	651.1		114	1124.85	1164.4
235	771.719	816.5						470	721.514	651.1		115	1070.12	1164.4
236	786.098	816.5						471	550.517	651.1		116	1347.05	1164.4
237	852.43	816.5						472	801.197	651.1		117	1204.76	1164.4
238	941.639	816.5						473	557.715	651.1		118	925.234	1164.4
239	891.922	816.5						474	660.062	651.1		119	1232.94	1164.4
255								475	713.25	651.1		130
average	816.545							490
SD	82.0803
				average	143.243			average	651.128			average	1164.4
				SD	26.4347			SD	75.102			SD	95.6274
t-test	5.02129e-69				2.81985e-116				7.44786e-98
