# Supplementary material for: Heterogeneity of radial spoke components in Tetrahymena cilia
Source: Cell Mol Life Sci. 2025 Aug 31;82(1):329. doi: 10.1007/s00018-025-05871-x (PMC12399478; doi:10.1007/s00018-025-05871-x)
Supplement: Supplementary file 7 — Supplementary Material 7 [file 18_2025_5871_MOESM7_ESM.xlsx]

## Sheet: ANALYSIS
										frequency	average				frequency	average				frequency	average				frequency	average
										WT					RSP3A-KO					RSP3B-KO					RSP3C-KO
										34	38.5909				44	31.2				26	25.5556				34	31.9444
The analyses of the cilia beating frequency in wild-type and RSP3 mutant cells.										32	38.5909				42	31.2				26	25.5556				42	31.9444
										40	38.5909				42	31.2				22	25.5556				40	31.9444
										42	38.5909				42	31.2				19	25.5556				38	31.9444
										32	38.5909				38	31.2				22	25.5556				20	31.9444
										32	38.5909				28	31.2				16	25.5556				26	31.9444
										34	38.5909				38	31.2				24	25.5556				29	31.9444
										34	38.5909				35	31.2				28	25.5556				28	31.9444
										42	38.5909				31	31.2				34	25.5556				32	31.9444
										40	38.5909				38	31.2				30	25.5556				28	31.9444
										36	38.5909				34	31.2				34	25.5556				28	31.9444
										34	38.5909				38	31.2				32	25.5556				24	31.9444
										48	38.5909				22	31.2				30	25.5556				34	31.9444
										44	38.5909				20	31.2				32	25.5556				32	31.9444
										38	38.5909				22	31.2				31	25.5556				28	31.9444
										40	38.5909				25	31.2				30	25.5556				36	31.9444
										38	38.5909				22	31.2				30	25.5556				40	31.9444
										38	38.5909				24	31.2				28	25.5556				32	31.9444
										34	38.5909				20	31.2				24	25.5556				42	31.9444
										32	38.5909				24	31.2				32	25.5556				32	31.9444
										38	38.5909				41	31.2				26	25.5556				32	31.9444
										38	38.5909	38.5909			32	31.2				24	25.5556				28	31.9444
										34	38.5909				38	31.2				20	25.5556				30	31.9444
										26	38.5909				22	31.2				22	25.5556				24	31.9444
										44	38.5909				24	31.2				24	25.5556				24	31.9444
										42	38.5909				23	31.2				30	25.5556				28	31.9444
										38	38.5909				42	31.2				34	25.5556				28	31.9444
										38	38.5909				36	31.2				38	25.5556				34	31.9444
										34	38.5909				34	31.2				24	25.5556				34	31.9444
										36	38.5909				25	31.2				26	25.5556				40	31.9444
										43	38.5909				20	31.2				18	25.5556				40	31.9444
										40	38.5909				24	31.2				18	25.5556				40	31.9444
										40	38.5909				38	31.2				18	25.5556				32	31.9444
										44	38.5909				37	31.2				30	25.5556				26	31.9444
										36	38.5909				40	31.2				22	25.5556				34	31.9444
										44	38.5909				21	31.2				22	25.5556				31	31.9444
										38	38.5909				22	31.2				28	25.5556				31.9444
										38	38.5909				43	31.2				24	25.5556				5.67171
										46	38.5909				29	31.2				12	25.5556
										41	38.5909				30	31.2				12	25.5556
										48	38.5909				21	31.2				28	25.5556
										44	38.5909				24	31.2				22	25.5556
										42	38.5909				42	31.2				26	25.5556
										42	38.5909				36	31.2				24	25.5556
							average	38.5909					average		31.2045					28	25.5556
							SD	4.76088					SD		8.17705					25.5556
																				5.77831
								t-test								2.1009e-06					3.18611e-19				4.1241e-07
