# Supplementary material for: Heterogeneity of radial spoke components in Tetrahymena cilia
Source: Cell Mol Life Sci. 2025 Aug 31;82(1):329. doi: 10.1007/s00018-025-05871-x (PMC12399478; doi:10.1007/s00018-025-05871-x)
Supplement: Supplementary file 8 — Supplementary Material 8 [file 18_2025_5871_MOESM8_ESM.xlsx]

## Sheet: Supplementary Table 16
	Mass-spectrometry analysis of the ciliary proteins that co-immunoprecipitated with RSP3A-3HA, RSP4A-3HA, RSP4B-3HA, or RSP4C-3HA, all expressed at native levels. The radial spoke proteins are highlighted: RS head (dark blue), RS neck (yellow), RS stalk (green and light green), former CSC complex components and CFAP206 (violet), new RS components identified by Gui et al., 2021 (light brown), new p…

## Sheet: WT
	WT
Accession	Description	Score	Mass	Num. of matches	Num. of sequences	Description
Q24B92	TTHERM_00348510	748	50052	16	11	BTU1
I7M9N6	TTHERM_00558620	566	50069	11	9	ATU1
I7M6N6	TTHERM_00442900	145	391483	6	1	Adenylate/guanylate cyclase domain protein
Q233B2	TTHERM_00394410	73	74976	3	2	RSP2
I7MHR8	TTHERM_00373700	70	120028	3	1	Uncharacterized protein
Q23D85	TTHERM_00049060	55	60513	3	1	Tetratricopeptide repeat protein
Q231F8	TTHERM_00430020	54	34258	1	1	RSP9
I7LXX2	TTHERM_00688450	47	23520	1	1	Transmembrane protein
Q9GRG1	TTHERM_00006320	46	84884	2	1	Tetrin A protein
I7MAA8	TTHERM_00298420	46	99959	1	1	ATP-dependent metalloprotease FtsH
I7M2U7	TTHERM_00149420	42	97791	1	1	Uncharacterized protein
I7MCG2	TTHERM_00823980	42	69366	1	1	Poly [ADP-ribose] polymerase
W7XEN9	TTHERM_000092859	40	83531	1	1	Uncharacterized protein
I7MLU1	TTHERM_00444490	40	116049	1	1	C2 domain protein, putative
I7MAL8	TTHERM_00467960	40	155246	1	1	Uncharacterized protein
I7M8U5	TTHERM_00590260	40	53456	1	1	Uncharacterized protein
W7XB66	TTHERM_000198013	38	182192	1	1	Uncharacterized protein
Q23RX3	TTHERM_00627260	38	254888	1	1	Transmembrane protein,
A4VDK5	TTHERM_00343979	37	160314	1	1	Voltage and ligand gated potassium channel protein
W7X1C2	TTHERM_000780668	37	93349	1	1	START-2 domain protein, putative
A4F2M3	TTHERM_00088150	37	210163	1	1	Putative DExH box RNA helicase Ema1p
I7MG36	TTHERM_00600260	36	172598	1	1	Cation channel family protein
Q237J2	TTHERM_00322930	36	77995	1	1	Uncharacterized protein
W7XH08	TTHERM_000019704	36	49493	1	1	Cyclic nucleotide-binding domain protein
I7MHY1	TTHERM_00561590	35	158669	1	1	ABC transporter C family protein

## Sheet: RSP3A
RSP3A										WT
Accession	Score	Mass	Num. of matches	Num. of sequences	Description					Accession	Description	Score	Mass	Num. of matches	Num. of sequences	Description
TTHERM_00348510	40757	50052	1014	39	BTU1					Q24B92	TTHERM_00348510	748	50052	16	11	BTU1
TTHERM_01120580	98	52648	3	2	tubulin					I7M9N6	TTHERM_00558620	566	50069	11	9	ATU1
TTHERM_00558620	40755	50069	889	32	ATU1					I7M6N6	TTHERM_00442900	145	391483	6	1	Adenylate/guanylate cyclase domain protein
TTHERM_00433800	2099	477046	80	69	axonemal dynein heavy chain					Q233B2	TTHERM_00394410	73	74976	3	2	RSP2
TTHERM_00486600	1720	477978	68	55	dynein-1-alpha heavy chain, flagellar inner arm I1 complex protein, putative					I7MHR8	TTHERM_00373700	70	120028	3	1	Uncharacterized protein
TTHERM_00499300	1668	532210	63	54	outer arm dynein beta heavy chain					Q23D85	TTHERM_00049060	55	60513	3	1	Tetratricopeptide repeat protein
TTHERM_01276420	1485	536680	61	55	dynein heavy chain, outer arm protein					Q231F8	TTHERM_00430020	54	34258	1	1	RSP9
TTHERM_00558640	323	490535	13	13	dynein heavy chain 1, axonemal protein					I7LXX2	TTHERM_00688450	47	23520	1	1	Transmembrane protein
TTHERM_001151438	316	457131	9	9	dynein heavy chain 1, axonemal protein					Q9GRG1	TTHERM_00006320	46	84884	2	1	Tetrin A protein
TTHERM_00565600	270	531365	15	13	dynein heavy chain, amine-terminal region protein					I7MAA8	TTHERM_00298420	46	99959	1	1	ATP-dependent metalloprotease FtsH
TTHERM_00688470	254	510911	14	12	dynein-1-alpha heavy chain, flagellar inner arm I1 complex protein					I7M2U7	TTHERM_00149420	42	97791	1	1	Uncharacterized protein
TTHERM_00252430	230	502273	9	8	axonemal dynein heavy chain					I7MCG2	TTHERM_00823980	42	69366	1	1	Poly [ADP-ribose] polymerase
TTHERM_00492830	230	552894	7	6	dynein heavy chain 7, axonemal protein					W7XEN9	TTHERM_000092859	40	83531	1	1	Uncharacterized protein
TTHERM_00193520	225	478945	8	7	dynein heavy chain, amine-terminal region protein					I7MLU1	TTHERM_00444490	40	116049	1	1	C2 domain protein, putative
TTHERM_01027670	197	492614	6	6	dynein heavy chain 1, axonemal protein					I7MAL8	TTHERM_00467960	40	155246	1	1	Uncharacterized protein
TTHERM_00774810	155	279630	5	5	dynein heavy chain					I7M8U5	TTHERM_00590260	40	53456	1	1	Uncharacterized protein
TTHERM_00498220	95	215638	2	2	WD repeat protein					W7XB66	TTHERM_000198013	38	182192	1	1	Uncharacterized protein
TTHERM_01104900	88	504070	4	3	dynein heavy chain 7, axonemal protein					Q23RX3	TTHERM_00627260	38	254888	1	1	Transmembrane protein,
TTHERM_00919540	88	592375	5	4	dynein heavy chain					A4VDK5	TTHERM_00343979	37	160314	1	1	Voltage and ligand gated potassium channel protein
TTHERM_000774820	75	225259	3	2	dynein heavy chain family protein					W7X1C2	TTHERM_000780668	37	93349	1	1	START-2 domain protein, putative
TTHERM_00317200	1778	119228	76	43	adenylate kinase 1, AK1					A4F2M3	TTHERM_00088150	37	210163	1	1	Putative DExH box RNA helicase Ema1p
TTHERM_00148750	993	241730	47	37	adenylate kinase 9, AK9					I7MG36	TTHERM_00600260	36	172598	1	1	Cation channel family protein
TTHERM_00430020	900	34258	31	11	RSP9					Q237J2	TTHERM_00322930	36	77995	1	1	Uncharacterized protein
TTHERM_00606960	603	34870	14	4	cell surface immobilization antigen					W7XH08	TTHERM_000019704	36	49493	1	1	Cyclic nucleotide-binding domain protein
TTHERM_00641200	524	199407	19	15	CFAP61					I7MHY1	TTHERM_00561590	35	158669	1	1	ABC transporter C family protein
TTHERM_00427590	505	57139	21	13	RSP4A
TTHERM_00455540	458	50918	11	8	adenylate kinase 8b, AK8b
TTHERM_00143690	448	73072	13	12	BBC73/RIB72A
TTHERM_00444180	428	53761	18	11	RSP4C
TTHERM_000773538	400	40985	9	5	RSP14
TTHERM_00821790	368	428520	9	7	HECT domain ubiquitin transferase
TTHERM_00394410	352	74976	15	13	RSP2
TTHERM_00313520	338	65216	10	8	RSP8
TTHERM_00418270	332	110981	11	8	RSP3C
TTHERM_00227800	326	50287	12	10	adenylate kinase 8a, AK8a
TTHERM_00193760	321	110881	8	6	EF hand protein (EF2)
TTHERM_000649439	316	10592	11	5	RSP22/LC8
TTHERM_00655820	313	48729	10	7	translation elongation factor EF-1alpha
TTHERM_00221120	284	89823	7	6	granule tip protein
TTHERM_000372529	273	42962	14	10	RSP23B/FAP67B
TTHERM_00938820	267	94293	10	8	elongation factor 2, putative															y
TTHERM_00540260	259	59345	9	6	MFS transporter
TTHERM_00418580	257	23046	12	9	transcription factor iib protein, putative
TTHERM_00079230	257	77549	9	9	DIC3, flagellar outer dynein arm intermediate protein, putative
TTHERM_00628400	246	28837	7	5	hypothetical protein
TTHERM_01094880	237	74036	7	5	WD domain, G-beta repeat protein
TTHERM_00584850	236	61141	13	8	RIB72B
TTHERM_01049350	234	39384	9	7	hypothetical protein
TTHERM_00938880	233	38028	6	5	caseine kinase 1, CK1
TTHERM_01093530	231	159658	3	2	WD40 repeat protein
TTHERM_00487150	225	78529	5	4	dynein intermediate chain 2
TTHERM_01044600	223	90508	10	9	RSP3A
TTHERM_01220370	217	40014	7	5	LRRC45
TTHERM_00670610	216	38836	8	5	RSP7-RIIAD1/IQ
TTHERM_00348390	198	34531	10	9	hypothetical protein
TTHERM_00378580	197	45487	4	3	actin
TTHERM_00558310	197	490858	4	3	cytoplasmic dynein 2 heavy chain 1
TTHERM_00502580	191	57313	4	4	RSP4B
TTHERM_00566810	191	80013	7	7	RSP3B
TTHERM_00780430	186	187569	5	5	hypothetical protein
TTHERM_00045060	185	275803	2	1	IQ calmodulin-binding motif protein
TTHERM_00473320	180	101761	7	7	DRC7
TTHERM_00333210	178	45193	4	4	60S ribosomal protein L4
TTHERM_00697090	177	113683	8	7	hypothetical protein
TTHERM_00770670	175	92873	5	2	hypothetical protein
TTHERM_00219470	174	155304	4	4	tetratricopeptide repeat protein
TTHERM_000339809	169	20533	4	3	60S ribosomal protein L17
TTHERM_00522920	167	259868	3	3	HELP domain protein
TTHERM_00406590	164	57757	7	7	EF-hand pair protein
TTHERM_01262850	162	115454	7	7	CFAP251
TTHERM_00653620	157	15628	2	1	vacuolar type H+-ATPase proteolipid subunit
TTHERM_00499570	138	28583	3	2	parkin co-regulated protein
TTHERM_000569069	137	95776	7	7	adenylate kinase 7b, AK7b
TTHERM_00912290	136	561439	8	8	dynein heavy chain 2, putative
TTHERM_00218910	136	33571	4	4	sperm-tail PG-rich repeat protein
TTHERM_00058590	135	40865	3	2	fructose-1,6-bisphosphatase, cytosolic protein
TTHERM_00190950	130	42528	5	4	macronuclear actin
TTHERM_00261950	130	139646	4	4	WD40 repeat protein
TTHERM_000268319	128	103063	2	2	AAA family ATPase
TTHERM_01179780	125	39122	2	2	casein kinase
TTHERM_00492840	125	66798	4	3	RSP7 - AKA28, EF hand
TTHERM_00316930	124	48885	5	4	CFAP253
TTHERM_01386050	122	22747	6	4	40S ribosomal protein S5
TTHERM_00502720	121	52662	5	5	transmembrane protein, putative
TTHERM_00316370	120	68043	2	2	LRRC48 protein
TTHERM_00700900	118	135886	5	5	Na,H/K antiporter P-type ATPase alpha subunit family protein
TTHERM_00508970	45	136763	2	2	Na,H/K antiporter P-type ATPase alpha subunit family protein
TTHERM_00089240	117	206645	6	6	intraflagellar transporter, putative
TTHERM_00558060	117	88617	7	7	adenylate kinase 7a, AK7a
TTHERM_00191800	115	99387	2	2	cytoplasmic-like aconitate hydratase
TTHERM_00578560	114	76042	2	2	RSP18/CFAP91
TTHERM_00551120	114	90911	2	1	Cdc14 phosphatase-binding protein amine-terminal protein
TTHERM_00134890	113	68954	3	3	PF20
TTHERM_00105260	112	49285	4	4	LRRC23B
TTHERM_00346500	110	43507	4	3	polyubiquitin
TTHERM_01194830	110	23140	2	2	antioxidant, AhpC/TSA family protein
TTHERM_00471260	108	38412	4	4	RSP16A
TTHERM_00502590	108	83077	3	3	KLP1 C2c-d
TTHERM_00616340	107	65907	1	1	serine/threonine-protein phosphatase 2A 65 kDa regulatory subunit A alpha
TTHERM_000005949	105	94067	3	3	CGMP-dependent kinase 5-1
TTHERM_00647400	104	111209	3	3	hect domain RCC1-like protein
TTHERM_00820660	104	73957	2	2	CFAP206
TTHERM_00227220	103	114022	7	7	CCDC39
TTHERM_00602860	103	25740	2	2	glutathione S-transferase, amine-terminal domain protein
TTHERM_00856520	103	97414	1	1	cullin family protein
TTHERM_00649260	101	179467	4	4	EF1C
TTHERM_000474969	100	57572	2	2	amine-terminal domain enolase
TTHERM_00151820	99	101255	4	4	AAA family ATPase CDC48 subfamily protein
TTHERM_00086850	99	19943	4	2	hypothetical protein
TTHERM_01197120	98	45582	1	1	DEAD/DEAH-box helicase
TTHERM_00194250	96	29949	5	4	SNF7 family protein
TTHERM_00441950	96	29481	3	3	sperm-tail PG-rich repeat protein
TTHERM_00760390	94	48172	4	4	kelch-motif containing 1
TTHERM_00782070	93	40907	1	1	bardet-biedl syndrome 5-like protein, putative
TTHERM_00997710	92	15351	3	3	hypothetical protein
TTHERM_000157929	92	55789	3	3	PF16
TTHERM_00529860	91	65464	2	2	vacuolar V-type H(+)-ATPase B subunit
TTHERM_00102740	91	66249	3	3	kinase domain protein
TTHERM_00529880	90	48561	2	1	CFAP207
TTHERM_00446290	90	36406	1	1	parkin co-regulated protein
TTHERM_000703669	89	38389	4	3	LRRC23a
TTHERM_00491130	88	11666	2	1	cell surface immobilization antigen SerH6, putative
TTHERM_00029960	87	40924	2	2	hypothetical protein
TTHERM_00155380	87	57838	6	6	EF hand protein, putative
TTHERM_00219350	85	56618	7	7	BBC52/CFAP161
TTHERM_01084190	86	66770	2	2	bardet-biedl syndrome 1 family protein, putative
TTHERM_00633150	85	13028	3	3	60S ribosomal protein L36a
TTHERM_00160810	85	43369	2	2	FAD/FMN-binding family oxidoreductase
TTHERM_00434000	84	55814	1	1	transmembrane protein, putative
TTHERM_000408698	83	778808	1	1	dynein heavy chain family protein
TTHERM_00279900	82	108180	1	1	cation channel family protein
TTHERM_00285250	82	258414	2	2	WD domain, G-beta repeat protein
TTHERM_00713380	81	76873	4	4	ABC-2 family transporter protein
TTHERM_00442920	79	73110	1	1	kinase domain protein
TTHERM_000441959	79	32043	3	3	sperm-tail PG-rich repeat protein
TTHERM_00794110	78	47466	1	1	NADP-dependent isocitrate dehydrogenase
TTHERM_00220810	78	162662	5	5	intraflagellar transporter
TTHERM_00602870	78	24035	1	1	glutathione S-transferase, amine-terminal domain protein
TTHERM_00189080	77	51790	2	2	GDP dissociation inhibitor
TTHERM_00537220	76	50806	2	1	transmembrane amino acid transporter protein
TTHERM_00695730	76	47021	4	4	RSP15
TTHERM_01125120	76	36222	1	1	hypothetical protein
TTHERM_00433420	76	36619	4	3	CAMP-dependent kinase catalytic subunit
TTHERM_000338239	75	20747	3	3	60S ribosomal protein L18
TTHERM_01345750	75	99304	2	2	hypothetical protein
TTHERM_00075670	75	11571	2	1	60S ribosomal protein L37a
TTHERM_00974270	74	28982	3	3	hypothetical protein
TTHERM_00522330	74	200551	1	1	concanavalin A-like lectin/glucanase family protein
TTHERM_00454060	73	417049	1	1	cation channel family protein
TTHERM_00391400	72	105139	2	2	coiled-coil protein, putative
TTHERM_00529790	72	52941	2	2	citrate synthase I
TTHERM_00030290	72	23229	2	2	ankyrin domain protein
TTHERM_00131110	72	17926	3	3	40S ribosomal protein S18, putative
TTHERM_00047680	71	51607	2	2	tetratricopeptide repeat protein
TTHERM_00736480	71	34604	1	1	60S ribosomal protein L5
TTHERM_00297140	69	15098	1	1	60S ribosomal protein L23
TTHERM_00392840	66	41386	1	1	STOP protein
TTHERM_00535929	65	51400	2	2	DNA double-strand break repair rad50 ATPase, putative
TTHERM_01347930	65	61301	1	1	MFS transporter
TTHERM_00695880	65	88201	1	1	tetratricopeptide repeat protein
TTHERM_00497880	65	44563	2	1	60S ribosomal protein L3, putative
TTHERM_00218790	64	79843	2	2	vacuolar H+-translocating inorganic pyrophosphatase
TTHERM_00884620	62	62867	2	2	hypothetical protein
TTHERM_00780510	61	137067	2	2	calcium-translocating P-type ATPase, PMCA-type protein
TTHERM_00444510	61	21417	3	2	ribosomal protein L19
TTHERM_00721150	61	27654	1	1	60S ribosomal protein L7
TTHERM_00352220	60	105080	1	1	peptidase M1 family aminopeptidase
TTHERM_00694540	60	145214	1	1	intraflagellar transporter
TTHERM_000495990	59	362843	1	1	CFAP47 C2b
TTHERM_00149798	59	32806	2	2	40S ribosomal protein S6
TTHERM_000268328	58	80002	3	3	peptidase c14 caspase catalytic subunit p20
TTHERM_00038990	58	102697	2	2	flagellar associated protein
TTHERM_01013160	57	84307	1	1	intraflagellar transporter-like protein
TTHERM_00551040	57	562414	1	1	Hydin C2b
TTHERM_00753340	57	22768	1	1	hypothetical protein
TTHERM_00434070	57	27940	1	1	ribosomal protein S9 component of cytosolic 80S ribosome and 40S small subunit
TTHERM_00625950	56	44992	1	1	hypothetical protein
TTHERM_01345760	56	19972	1	1	ADP-ribosylation factor(Arf)/Arf-like (ARL) small GTPase family protein
TTHERM_00732460	56	23038	1	1	amine-terminal domain cyclin
TTHERM_00577380	56	43923	3	3	hypothetical protein
TTHERM_00227580	56	55180	2	2	STOP protein
TTHERM_00666180	55	65466	3	3	Trk system potassium uptake protein TrkA, amine-terminal domain protein
TTHERM_00194540	55	144358	1	1	TATA-binding protein interacting (TIP20) protein
TTHERM_00312960	55	41156	1	1	hypothetical protein
TTHERM_00011880	54	25224	1	1	Dpy-30 motif protein
TTHERM_00522810	54	27601	4	4	hypothetical protein
TTHERM_00705200	54	309517	1	1	CFAP46 C1d
TTHERM_00460540	54	46252	2	2	regulator of Vps4 activity in the MVB pathway protein
TTHERM_00459310	53	33717	1	1	universal stress family protein
TTHERM_00427460	52	29046	1	1	CFAP299
TTHERM_00773330	51	17631	3	3	40S ribosomal protein S13
TTHERM_00989490	50	55377	1	1	AAA-type ATPase
TTHERM_01015890	50	58377	1	1	calmodulin-domain kinase
TTHERM_00035270	50	66939	1	1	ABC-2 family transporter protein
TTHERM_00434040	49	15904	1	1	40S ribosomal protein S23
TTHERM_00378600	48	26619	1	1	RSP10
TTHERM_00463860	48	81717	1	1	bardet-biedl syndrome protein, putative
TTHERM_01344710	48	54059	1	1	calmodulin-domain kinase
TTHERM_00216010	46	28228	3	3	Bmh1 14-3-3 family protein
TTHERM_00279780	47	36816	1	1	dual specificity phosphatase domain protein
TTHERM_00125700	47	56489	1	1	transmembrane protein, putative
TTHERM_00086890	47	121100	1	1	transmembrane protein, putative
TTHERM_00049450	46	35200	1	1	Mov34/MPN/PAD-1 family: proteasomal regulatory protein rpn11 and signalosome complex protein
TTHERM_00189170	46	11321	1	1	histone H4
TTHERM_00559720	46	270970	2	2	HELP domain protein
TTHERM_00339640	46	69606	2	2	vacuolar H+-ATPase A subunit
TTHERM_000756448	45	77472	1	1	transmembrane protein, putative
TTHERM_00333230	45	32272	1	1	SPFH domain/band 7 family protein
TTHERM_00494280	45	48622	1	1	hypothetical protein
TTHERM_01109770	44	18268	1	1	40S ribosomal protein S11, putative
TTHERM_00476640	44	18213	1	1	60S ribosomal protein L24
TTHERM_00298230	44	56221	1	1	PHR domain protein
TTHERM_00353280	44	54143	1	1	S-adenosyl-L-homocysteine hydrolase
TTHERM_00047480	44	29806	1	1	40S ribosomal protein S3a
TTHERM_00191630	43	68759	2	2	MFS transporter
TTHERM_01207630	43	60615	1	1	tumor suppressor mitostatin protein
TTHERM_00518740	43	95838	1	1	bardet-biedl syndrome protein, putative
TTHERM_000032869	43	68423	1	1	ABC transporter family protein
TTHERM_00497260	43	110459	1	1	CFAP70
TTHERM_00194650	42	131255	1	1	threonyl-tRNA synthetase protein
TTHERM_01164080	42	24929	1	1	small guanosine triphosphatase family Ras-related in brain (Rab) family protein
TTHERM_00641119	42	17334	2	2	RIB43A protein
TTHERM_00070880	42	88051	1	1	hypothetical protein
TTHERM_000418499	42	66540	1	1	hypothetical protein
TTHERM_00446430	41	105741	1	1	WD domain, G-beta repeat protein
TTHERM_00221090	39	72032	1	1	TPR28
TTHERM_00193740	39	33716	1	1	40S ribosomal protein S2, putative
TTHERM_00691650	39	102563	2	2	CFAP69 C1b
TTHERM_00787110	39	81587	1	1	Serine/Threonine kinase domain protein
TTHERM_00773340	39	29108	1	1	60S ribosomal L7Ae-like protein
TTHERM_00442210	38	106437	1	1	26S proteasome regulatory complex, subunit RPN2
TTHERM_00716240	38	28917	1	1	60S ribosomal protein L2/L8
TTHERM_00534080	36	104122	1	1	glycogen/starch/alpha-glucan phosphorylase
TTHERM_00028740	35	17952	1	1	ribosomal protein L11, amine-terminal domain protein
TTHERM_00623090	35	48066	1	1	cAMP-dependent kinase regulatory protein
TTHERM_00036960	35	49634	1	1	vacuolar protein sorting-associated protein 4b
TTHERM_00691900	35	22586	1	1	EF hand protein
TTHERM_00048910	34	78856	1	1	HELP domain protein
TTHERM_000196029	34	25527	1	1	RSP1
TTHERM_00623040	34	54600	1	1	TPR-containing
TTHERM_00590280	34	22293	1	1	hypothetical protein
TTHERM_00462870	34	57801	1	1	eukaryotic aspartyl protease
TTHERM_00196150	34	39703	1	1	hypothetical protein
TTHERM_00523000	33	70074	1	1	Serine/Threonine kinase domain protein
TTHERM_00158520	33	81997	1	1	predicted protein
TTHERM_00992760	33	19835	1	1	40S ribosomal protein S20
TTHERM_00011380	33	99227	1	1	kinase domain protein
TTHERM_000578529	33	58376	1	1	TRP protein for ciliary function protein
TTHERM_00486680	33	46171	1	1	MORN motif protein
TTHERM_00037080	33	85687	1	1	transmembrane protein, putative
TTHERM_00046820	33	46712	1	1	hypothetical protein
TTHERM_00647310	33	72087	1	1	Serine/Threonine kinase domain protein
TTHERM_00006320	33	84956	1	1	tetrin A
TTHERM_00706300	32	26210	1	1	ribosomal protein S9
TTHERM_00723620	32	92130	1	1	tetratricopeptide repeat protein
TTHERM_00137550	32	31534	1	1	DNA polymerase delta C4-type zinc-finger protein
TTHERM_00316280	32	23659	1	1	small guanosine triphosphatase family (GTPase)-like Ras family protein
TTHERM_01018330	32	126815	1	1	RSP12
TTHERM_00529650	32	94572	1	1	hypothetical protein
TTHERM_000442909	32	12607	1	1	dynein light chain
TTHERM_00578640	32	23380	1	1	60S ribosomal protein L13
TTHERM_01092470	32	27678	1	1	FAP198A/CYB5D1
TTHERM_00856750	31	149626	1	1	phosphoglycerate kinase
TTHERM_01151500	31	27685	2	2	40S ribosomal protein S3
TTHERM_00105110	31	71682	1	1	heat shock 70 kDa protein
TTHERM_00443109	31	44524	1	1	hypothetical protein
TTHERM_000335759	31	38012	1	1	zinc MYND domain protein
TTHERM_00530070	31	100573	2	2	hypothetical protein
TTHERM_00266610	30	151615	1	1	E1-E2 ATPase family protein
TTHERM_00267880	30	35003	1	1	EF-hand pair protein
TTHERM_00487020	29	85606	1	1	prolyl-tRNA synthetase protein, putative
TTHERM_00540090	29	9089	1	1	RSP11
TTHERM_00339720	29	61664	1	1	F-box/LRR protein
TTHERM_01298520	29	46743	1	1	intraflagellar transporter-like protein

## Sheet: RSP4A
RSP4A								WT
Accession		Score	Mass	Num. of matches	Num. of sequences	Description		Accession	Description	Score	Mass	Num. of matches	Num. of sequences	Description
TBB_TETTH	TTHERM_00348510	10788	50052	407	39	BTU1		Q24B92	TTHERM_00348510	748	50052	16	11	BTU1
A0A0M3KKT2_TETTH	1 SV	656	50285	46	5	Tubulin beta chain OS		I7M9N6	TTHERM_00558620	566	50069	11	9	ATU1
TBA_TETTH	TTHERM_00558620	5766	50069	209	36	ATU1		I7M6N6	TTHERM_00442900	145	391483	6	1	Adenylate/guanylate cyclase domain protein
A0A0M3KKT1_TETTH	1 SV	1268	50707	54	13	Tubulin alpha chain OS		Q233B2	TTHERM_00394410	73	74976	3	2	RSP2
Q9U697_TETTH	TTHERM_00602920	2843	43223	59	7	SerH3 immobilization antigen OS		I7MHR8	TTHERM_00373700	70	120028	3	1	Uncharacterized protein
I7M2R5_TETTS	TTHERM_00317200	665	119228	35	28	adenylate kinase 1, AK1		Q23D85	TTHERM_00049060	55	60513	3	1	Tetratricopeptide repeat protein
Q22A67_TETTS	TTHERM_01276420	593	536680	28	27	DYH3		Q231F8	TTHERM_00430020	54	34258	1	1	RSP9
I7MAY1_TETTS	TTHERM_00688470	32	510911	4	4	DYH6		I7LXX2	TTHERM_00688450	47	23520	1	1	Transmembrane protein
I7M6H4_TETTS	TTHERM_00486600	576	477978	30	30	DYH5		Q9GRG1	TTHERM_00006320	46	84884	2	1	Tetrin A protein
I7M9J2_TETTS	TTHERM_00499300	555	532210	41	39	DYH4		I7MAA8	TTHERM_00298420	46	99959	1	1	ATP-dependent metalloprotease FtsH
Q231F8_TETTS	TTHERM_00430020	549	34258	23	11	RSP9		I7M2U7	TTHERM_00149420	42	97791	1	1	Uncharacterized protein
Q230X9_TETTS	TTHERM_00433800	525	477046	32	29	DYH15		I7MCG2	TTHERM_00823980	42	69366	1	1	Poly [ADP-ribose] polymerase
Q23A99_TETTS	TTHERM_00427590	329	57139	22	17	RSP4A		W7XEN9	TTHERM_000092859	40	83531	1	1	Uncharacterized protein
W7X9A6_TETTS	TTHERM_000157929	327	55789	13	9	PF16		I7MLU1	TTHERM_00444490	40	116049	1	1	C2 domain protein, putative
I7LWA5_TETTS	TTHERM_00148750	313	241730	16	16	adenylate kinase 9, AK9		I7MAL8	TTHERM_00467960	40	155246	1	1	Uncharacterized protein
CFA61_TETTS	TTHERM_00641200	296	199407	15	13	RSP19/CFAP61		I7M8U5	TTHERM_00590260	40	53456	1	1	Uncharacterized protein
CF251_TETTS	TTHERM_01262850	238	115454	11	10	CFAP251		W7XB66	TTHERM_000198013	38	182192	1	1	Uncharacterized protein
I7MLH8_TETTS	TTHERM_00558060	233	88617	8	6	adenylate kinase 7a, AK7a		Q23RX3	TTHERM_00627260	38	254888	1	1	Transmembrane protein,
I7M0S7_TETTS	TTHERM_00143690	211	73072	8	6	BBC73/RIB72A		A4VDK5	TTHERM_00343979	37	160314	1	1	Voltage and ligand gated potassium channel protein
Q233B2_TETTS	TTHERM_00394410	208	74976	10	9	RSP2		W7X1C2	TTHERM_000780668	37	93349	1	1	START-2 domain protein, putative
Q23BQ2_TETTS	TTHERM_00227800	203	50287	9	8	adenylate kinase 8a, AK8a		A4F2M3	TTHERM_00088150	37	210163	1	1	Putative DExH box RNA helicase Ema1p
Q22NU3_TETTS	TTHERM_00418580	196	23046	8	7	Transcription factor iib protein, putative OS		I7MG36	TTHERM_00600260	36	172598	1	1	Cation channel family protein
Q22ZH2_TETTS	TTHERM_01094880	193	74036	7	5	FAP52		Q237J2	TTHERM_00322930	36	77995	1	1	Uncharacterized protein
I7MH00_TETTS	TTHERM_00558640	186	490535	11	10	Dynein heavy chain 1, axonemal protein OS		W7XH08	TTHERM_000019704	36	49493	1	1	Cyclic nucleotide-binding domain protein
W7XDP3_TETTS	TTHERM_001151438	59	457131	3	3	Dynein heavy chain 1, axonemal protein OS		I7MHY1	TTHERM_00561590	35	158669	1	1	ABC transporter C family protein
I7M8Z8_TETTS	TTHERM_00219350	183	56618	7	6	BBC52/CFAP161
I7MLZ4_TETTS	TTHERM_00473320	179	101761	11	9	DRC7
Q23BW0_TETTS	TTHERM_00227220	178	114022	8	8	CCDC39
Q23WS9_TETTS	TTHERM_00777260	159	35554	9	8	Uncharacterized protein OS
CF206_TETTS	TTHERM_00820660	153	73957	5	5	CFAP206
Q234M4_TETTS	TTHERM_00102740	149	66249	8	7	Kinase domain protein OS
Q23U61_TETTS	TTHERM_00892350	133	34796	2	1	Uncharacterized protein OS
I7M9L5_TETTS	TTHERM_00502580	132	57313	5	5	RSP4B
W7WZL8_TETTS	TTHERM_000569069	131	95776	9	9	adenylate kinase 7b, AK7b
I7ME23_TETTS	TTHERM_00406590	120	57757	6	6	EF-hand pair protein OS
I7M3F3_TETTS	TTHERM_00444180	119	53761	8	5	RSP4C
I7MGN3_TETTS	TTHERM_00471260	116	38412	4	3	RSP16A
Q22KC9_TETTS	TTHERM_00313520	116	65216	6	6	RSP8
I7MA87_TETTS	TTHERM_00455540	114	50918	5	5	adenylate kinase 8b, AK8b
I7M308_TETTS	TTHERM_00566810	112	80013	6	6	RSP3B
Q23KF9_TETTS	TTHERM_00193760	109	110881	7	6	EF hand protein (EF2)
Q22B31_TETTS	TTHERM_01125120	109	36222	4	3	Uncharacterized protein OS
I7MJK1_TETTS	TTHERM_00190950	108	42528	8	8	Macronuclear actin OS
I7M609_TETTS	TTHERM_00760390	108	48172	6	6	kelch-motif containing 1
Q238X3_TETTS	TTHERM_00449470	104	25731	7	6	Glutathione S-transferase Mu 1
I7MGV5_TETTS	TTHERM_00502720	103	52662	4	4	Transmembrane protein, putative OS
Q23FU1_TETTS	TTHERM_00079230	102	77549	5	5	DIC3, Flagellar outer dynein arm intermediate protein
I7M6D6_TETTS	TTHERM_00529650	101	94572	5	5	Uncharacterized protein OS
Q22CF9_TETTS	TTHERM_01044600	100	90508	6	6	RSP3A
Q23S05_TETTS	TTHERM_00625950	99	44992	5	5	Uncharacterized protein OS
Q3S4V5_TETTH	TTHERM_00221130	96	85813	3	3	Granule tip protein 1 OS
I7M2G0_TETTS	TTHERM_00218910	95	33571	5	5	Sperm-tail PG-rich repeat protein OS
Q22NW8_TETTS	TTHERM_00418270	94	110981	6	5	RSP3C
Q22LQ9_TETTS	TTHERM_00700900	94	135886	5	5	Na,H/K antiporter P-type ATPase alpha subunit family protein OS
Q245Y8_TETTS	TTHERM_00245100	69	136194	4	4	Na,H/K antiporter P-type ATPase alpha subunit family protein OS
Q23FF7_TETTS	TTHERM_00378600	92	26619	5	5	RSP10
I7MG46_TETTS	TTHERM_00316370	90	68043	3	3	LRRC48
W7XGD1_TETTS	TTHERM_000372529	90	42962	4	4	RSP23B/FAP67B
I7M9W2_TETTS	TTHERM_00492840	90	66798	4	3	RSP7 - AKA28, EF hand
Q233L0_TETTS	TTHERM_00391400	87	105139	6	6	Coiled-coil protein, putative OS
Q22WH6_TETTS	TTHERM_00155600	85	29957	3	2	Uncharacterized protein OS
I7M3Y8_TETTS	TTHERM_00238810	84	39647	4	4	RSP16B
I7M989_TETTS	TTHERM_00316930	81	48885	7	7	CFAP253
I7M2E3_TETTS	TTHERM_00216010	78	28228	5	5	Bmh1 14-3-3 family protein OS
Q22XM3_TETTS	TTHERM_01018540	76	42359	2	2	Granule lattice protein OS
Q1HFW4_TETTH	TTHERM_000649439	76	10592	6	4	RSP22 = LC8 cytoplasmic dynein light chain 2
A4VDZ5_TETTS	TTHERM_00641119	74	17334	4	4	RIB43A p
Q8MU83_TETTH	TTHERM_00938820	74	94293	4	4	Elongation factor 2 OS
I7LWP7_TETTS	TTHERM_00578560	74	76042	7	6	RSP18/CFAP91
A4VD56_TETTS	TTHERM_00502359	72	30540	1	1	Uncharacterized protein OS
I7LU14_TETTS	TTHERM_00540260	70	59345	5	5	MFS transporter OS
W7XCX2_TETTS	TTHERM_001164064	70	59476	3	3	Tumor suppressor mitostatin protein OS
Q230V9_TETTS	TTHERM_00434000	69	55814	3	3	Transmembrane protein, putative OS
W7XH07_TETTS	TTHERM_000849319	68	56473	2	2	Uncharacterized protein OS
I7LV70_TETTS	TTHERM_00338110	67	55470	3	3	Tumor suppressor mitostatin protein OS
I7MMP3_TETTS	TTHERM_00670610	67	38836	2	2	RSP7-RIIAD1/IQ
Q240R1_TETTS	TTHERM_00624720	66	43236	3	3	Granule lattice protein OS
Q24DJ0_TETTS	TTHERM_00971830	64	60619	3	3	Coiled-coil protein, putative OS
Q23B15_TETTS	TTHERM_00653620	63	15628	2	1	V-type proton ATPase proteolipid subunit OS
I7MCW2_TETTS	TTHERM_00529880	63	48561	4	4	CFAP207
W7X6G9_TETTS	TTHERM_000703669	63	38389	3	3	LRRC23a
Q23RV8_TETTS	TTHERM_00628400	63	28837	4	3	Uncharacterized protein OS
Q22DQ4_TETTS	TTHERM_00938880	62	38028	2	2	caseine kinase 1, CK1
Q22UW5_TETTS	TTHERM_00577380	60	43923	4	4	Uncharacterized protein OS
Q22GX4_TETTS	TTHERM_00655820	59	48729	5	5	Elongation factor 1-alpha OS
Q22WR6_TETTS	TTHERM_00974270	58	28982	3	3	Uncharacterized protein OS
A4VD15_TETTS	TTHERM_00535929	57	51400	4	4	DNA double-strand break repair rad50 ATPase, putative OS
Q240X5_TETTS	TTHERM_00623090	57	48066	3	3	cAMP-dependent kinase, regulatory protein OS
Q235Y4_TETTS	TTHERM_00094070	56	119428	3	3	Flagellar associated protein, putative OS
Q22M20_TETTS	TTHERM_00038990	33	102697	2	2	Flagellar associated protein OS
I7M688_TETTS	TTHERM_00649260	56	179467	4	4	EF1C
I7M6U6_TETTS	TTHERM_00055970	55	27088	1	1	SNF7 family protein OS
W7XHA5_TETTS	TTHERM_000773538	55	40985	4	3	RSP14
Q22W51_TETTS	TTHERM_00160810	54	43369	2	2	FAD/FMN-binding family oxidoreductase OS
I7MCU1_TETTS	TTHERM_00584850	54	61141	6	6	RIB72B
I7M9T0_TETTS	TTHERM_00348390	53	34531	6	6	Uncharacterized protein OS
Q22YK9_TETTS	TTHERM_00602860	52	25740	3	2	Glutathione S-transferase, amine-terminal domain protein OS
Q234I5_TETTS	TTHERM_00105110	52	71682	3	3	Heat shock 70 kDa protein OS
Q23Q30_TETTS	TTHERM_00460540	51	46252	3	2	Regulator of Vps4 activity in the MVB pathway protein OS
RL8_TETTS	TTHERM_00773340	50	28917	2	2	60S ribosomal protein L8 OS
RL10_TETTS	TTHERM_01053000	50	24614	1	1	60S ribosomal protein L10 OS
Q23AS8_TETTS	TTHERM_00770670	50	92873	4	4	Uncharacterized protein OS
E6PBT3_TETTH	TTHERM_00266390	49	15921	1	1	40S ribosomal protein rpS15e OS
I7LT67_TETTS	TTHERM_00691900	49	22586	1	1	EF hand protein OS
I7MLV6_TETTS	TTHERM_00446290	48	36406	1	1	Parkin co-regulated protein OS
I7M008_TETTS	TTHERM_00487150	48	78529	2	2	Dynein intermediate chain 2 OS
Q235M9_TETTS	TTHERM_01052990	47	17786	2	2	Uncharacterized protein OS
I7M304_TETTS	TTHERM_00565600	47	531365	8	8	Dynein heavy chain, amine-terminal region protein OS
Q229S1_TETTS	TTHERM_01345750	47	99304	5	5	Uncharacterized protein OS
I7MK09_TETTS	TTHERM_00339640	47	69606	2	2	Vacuolar H+-ATPase A subunit OS
I7MFE4_TETTS	TTHERM_00590280	46	22293	2	2	Uncharacterized protein OS
I7MLR5_TETTS	TTHERM_00492830	46	552894	1	1	Dynein heavy chain 7, axonemal protein OS
Q23NI6_TETTS	TTHERM_00753340	46	22768	1	1	Uncharacterized protein OS
Q24C84_TETTS	TTHERM_00695880	46	88201	2	2	Tetratricopeptide repeat protein OS
I7M6E0_TETTS	TTHERM_00529860	46	65464	2	2	Vacuolar V-type H(+)-ATPase B subunit OS
Q23U16_TETTS	TTHERM_01197120	45	45582	1	1	DEAD/DEAH-box helicase OS
Q240K0_TETTS	TTHERM_00989490	44	55377	3	3	AAA-type ATPase OS
I7MG99_TETTS	TTHERM_00585130	44	205422	3	1	Uncharacterized protein OS
I7M670_TETTS	TTHERM_00691650	42	102563	1	1	CFAP69 C1b
I7MN24_TETTS	TTHERM_00498230	42	21797	2	2	DOMON domain protein OS
W7XI81_TETTS	TTHERM_000268319	42	103063	1	1	AAA family ATPase OS
Q22MC3_TETTS	TTHERM_00036960	42	49634	3	3	Vacuolar protein sorting-associated protein 4b OS
Q23DC3_TETTS	TTHERM_00047680	41	51607	2	2	Tetratricopeptide repeat protein OS
I7MDI8_TETTS	TTHERM_00540090	41	9089	2	2	RSP11
Q1HFW7_TETTH	TTHERM_00841210	40	28513	1	1	p28A
Q24C31_TETTS	TTHERM_00697450	40	53126	2	2	Flagellar associated protein OS
I7MEK6_TETTS	TTHERM_00192030	40	61193	3	3	Uncharacterized protein OS
Q22D83_TETTS	TTHERM_00998940	39	24256	2	2	Uncharacterized protein OS
Q23YQ8_TETTS	TTHERM_01207630	39	60615	3	3	Tumor suppressor mitostatin protein OS
Q23A15_TETTS	TTHERM_00884620	39	62867	1	1	Uncharacterized protein OS
Q22RV0_TETTS	TTHERM_00011880	39	25224	1	1	Dpy-30 motif protein OS
Q23DT6_TETTS	TTHERM_00045060	39	275803	1	1	IQ calmodulin-binding motif protein OS
Q231B6_TETTS	TTHERM_00433410	38	60950	1	1	Uncharacterized protein OS
I7MLE8_TETTS	TTHERM_00499500	38	55614	1	1	Uncharacterized protein OS
Q24CL2_TETTS	TTHERM_01220370	38	40014	2	2	LRRC45
I7M279_TETTS	TTHERM_00137550	38	31534	4	3	DNA polymerase delta C4-type zinc-finger protein OS
I7LXR1_TETTS	TTHERM_00780550	37	28080	1	1	Transmembrane protein, putative OS
Q8T925_TETTH	TTHERM_00225870	37	27154	2	2	Igr2p OS
I7M2F8_TETTS	TTHERM_00218790	35	79843	2	2	Vacuolar H+-translocating inorganic pyrophosphatase OS
Q22AJ2_TETTS	TTHERM_01194830	35	23140	3	3	Antioxidant, AhpC/TSA family protein OS
I7MEQ7_TETTS	TTHERM_00339620	34	20522	1	1	Ubiquitin/ribosomal fusion protein, putative OS
RL4_TETTS	TTHERM_00333210	34	45193	2	2	60S ribosomal protein L4 OS
F2Z251_TETTH	TTHERM_00686150	33	21202	1	1	Rps31e OS
I7M742_TETTS	TTHERM_00372530	33	107756	1	1	V-type proton ATPase subunit a OS
Q240R7_TETTS	TTHERM_00624660	33	34368	2	2	Protofilament ribbon protein OS
Q9Y0T0_TETTH	TTHERM_00158520	33	81186	2	2	Hsp82 heat shock protein (Fragment) OS
I7ME81_TETTS	TTHERM_00267880	32	35003	4	4	calciphosin-like EF-hand pair protein OS
I7MD58_TETTS	TTHERM_00442920	31	73110	1	1	Kinase domain protein OS
Q22MU4_TETTS	TTHERM_00030290	31	23229	1	1	Ankyrin domain protein OS
X1W3R0_TETTS	TTHERM_00794030	31	73668	1	1	ABC transporter family protein OS
E6PBT6_TETTH	TTHERM_00131110	30	17926	1	1	40S ribosomal protein rpS18e OS
E6PBS3_TETTH	TTHERM_01386050	30	22747	1	1	40S ribosomal protein rpS5e OS
B2BP18_TETTH	TTHERM_00694540	30	143076	1	1	Intraflagellar transport protein IFT122A OS
I7LVZ7_TETTS	TTHERM_00220810	30	162662	2	2	Intraflagellar transporter OS
Q1HGH9_TETTH	TTHERM_00334290	30	22981	1	1	Dynein light chain 1 OS
I7M317_TETTS	TTHERM_00499570	30	28583	2	2	Parkin co-regulated protein OS
W7XGN1_TETTS	TTHERM_000471639	29	93643	1	1	C2 domain protein OS
Q236L2_TETTS	TTHERM_00086850	29	19943	3	3	Uncharacterized protein OS
I7M843_TETTS	TTHERM_00476680	29	173291	1	1	Calpain family cysteine protease OS
Q2I2L6_TETTH	TTHERM_01002870	29	48661	2	2	C-terminal crystallin fold containing protein 4p OS
Q23FD2_TETTS	TTHERM_00378850	29	83353	1	1	Transmembrane protein, putative OS
W7XBI1_TETTS	TTHERM_000522989	28	26079	1	1	Uncharacterized protein OS
Q23D85_TETTS	TTHERM_00049060	28	60513	4	1	Tetratricopeptide repeat protein OS
I7MF67_TETTS	TTHERM_00134870	28	36659	1	1	Sperm-tail PG-rich repeat protein OS
Q23NK5_TETTS	TTHERM_00752150	28	612411	1	1	PH domain protein, putative OS
I7LUL4_TETTS	TTHERM_00522810	28	27601	2	2	Uncharacterized protein OS
Q22MB1_TETTS	TTHERM_00037080	28	85687	2	2	Transmembrane protein, putative OS
I7MH43_TETTS	TTHERM_00578550	28	14217	1	1	Transmembrane protein, putative OS
I7LVG9_TETTS	TTHERM_00344070	28	136523	1	1	Zinc carboxypeptidase family protein OS
I7MAX6_TETTS	TTHERM_00332150	28	72261	1	1	Uncharacterized protein OS
RL24_TETTS	TTHERM_00382350	27	18213	1	1	60S ribosomal protein L24 OS
I7MA33_TETTS	TTHERM_00537380	27	44324	2	2	Transmembrane protein, putative OS
I7MGH8_TETTS	TTHERM_00486280	27	19168	1	1	ADP-ribosylation factor OS
I7LZX2_TETTS	TTHERM_00530270	27	137078	2	2	CFAP74 C1d
W7X9F7_TETTS	TTHERM_000441959	27	32043	3	3	Sperm-tail PG-rich repeat protein OS
Q22CC3_TETTS	TTHERM_01054280	27	49976	1	1	Bardet-biedl syndrome 4 protein OS
I7LVL5_TETTS	TTHERM_00290850	26	180077	1	1	ADGB C1b
Q23D99_TETTS	TTHERM_00048910	26	78856	1	1	HELP domain protein OS
I7MIC4_TETTS	TTHERM_00294920	26	77187	1	1	NLI interacting factor-like phosphatase OS
Q23K62_TETTS	TTHERM_00194730	26	90188	1	1	Uncharacterized protein OS
Q22U78_TETTS	TTHERM_00263050	26	96057	1	1	Uncharacterized protein OS
Q237E4_TETTS	TTHERM_00324550	26	22930	1	1	MORN motif protein OS
I7MMM2_TETTS	TTHERM_00780510	25	137067	1	1	Calcium-translocating P-type ATPase, PMCA-type protein OS
Q23R31_TETTS	TTHERM_00850520	25	410818	1	1	Transmembrane protein, putative OS
Q2I2L5_TETTH	TTHERM_01002860	25	48408	1	1	C-terminal crystallin fold containing protein 3p OS
Q9BME9_TETTH	TTHERM_01055600	25	44469	1	1	Ndc1 protein OS
Q8IS25_TETTH	TTHERM_00378580	25	44031	2	2	Actin-related protein OS
I7LT80_TETTS	TTHERM_00649240	25	56061	2	2	Growth-arrest-specific microtubule-binding protein OS
D2KUB0_TETTH	TTHERM_00074290	25	209760	1	1	Myosin7 OS
I7M6K2_TETTS	TTHERM_00471380	24	34548	1	1	SPFH domain/band 7 family protein OS
Q240R0_TETTS	TTHERM_00624730	24	41667	1	1	Granule lattice protein OS
Q22KK0_TETTS	TTHERM_00312810	24	42826	2	2	Flagellar associated protein OS
Q1HFX1_TETTH	TTHERM_00030210	24	11607	1	1	Dynein light chain roadblock OS
I7LTW6_TETTS	TTHERM_00059330	24	42043	1	1	AAA domain protein OS
I7LUZ1_TETTS	TTHERM_00189080	23	51790	1	1	Rab GDP dissociation inhibitor OS
I7M335_TETTS	TTHERM_00502590	23	83077	1	1	KLP1 C2c-d
W7X3Z8_TETTS	TTHERM_000339809	22	20533	1	1	60S ribosomal protein L17 OS
Q22DL5_TETTS	TTHERM_00942640	22	170616	1	1	Uncharacterized protein OS
Q23KL3_TETTS	TTHERM_00193220	22	230874	1	1	Uncharacterized protein OS
Q22S96_TETTS	TTHERM_00006400	22	254186	1	1	PAS domain S-box protein OS
Q240I4_TETTS	TTHERM_00991630	22	20923	1	1	Uncharacterized protein OS
Q23EX8_TETTS	TTHERM_00643530	22	61599	1	1	Uncharacterized protein OS
I7MF95_TETTS	TTHERM_00137830	22	86519	1	1	Phosphodiesterase OS
Q238S8_TETTS	TTHERM_00450910	22	61369	1	1	Ubiquitin carboxyl-terminal hydrolase family protein, putative OS
I7M8W1_TETTS	TTHERM_00661590	22	164608	1	1	ABC transporter family protein OS

## Sheet: RSP4B
									WT
RSP4B
Accession		Score	Mass	Num. of matches	Num. of sequences	Description			Accession	Description	Score	Mass	Num. of matches	Num. of sequences	Description
TBB_TETTH	BTU1 PE	7435	50052	303	37	ATU			Q24B92	TTHERM_00348510	748	50052	16	11	BTU1
TBA_TETTH	1 SV	3557	50069	129	31	BTU			I7M9N6	TTHERM_00558620	566	50069	11	9	ATU1
Q9U697_TETTH	TTHERM_00602920	332	43223	12	6	SerH3 immobilization antigen OS			I7M6N6	TTHERM_00442900	145	391483	6	1	Adenylate/guanylate cyclase domain protein
I7M2R5_TETTS	TTHERM_00317200	330	119228	18	18	adenylate kinase 1, AK1			Q233B2	TTHERM_00394410	73	74976	3	2	RSP2
Q231F8_TETTS	TTHERM_00430020	258	34258	9	7	RSP9			I7MHR8	TTHERM_00373700	70	120028	3	1	Uncharacterized protein
Q23BW0_TETTS	TTHERM_00227220	254	114022	12	11	CCD39			Q23D85	TTHERM_00049060	55	60513	3	1	Tetratricopeptide repeat protein
I7M9J2_TETTS	TTHERM_00499300	207	532210	12	12	Outer arm dynein beta heavy chain OS			Q231F8	TTHERM_00430020	54	34258	1	1	RSP9
I7M6H4_TETTS	TTHERM_00486600	166	477978	5	5	Dynein-1-alpha heavy chain, flagellar inner arm I1 complex protein, putative OS			I7LXX2	TTHERM_00688450	47	23520	1	1	Transmembrane protein
W7X9A6_TETTS	TTHERM_000157929	158	55789	8	6	PF16			Q9GRG1	TTHERM_00006320	46	84884	2	1	Tetrin A protein
Q230X9_TETTS	TTHERM_00433800	151	477046	13	13	DYH15			I7MAA8	TTHERM_00298420	46	99959	1	1	ATP-dependent metalloprotease FtsH
CF251_TETTS	TTHERM_01262850	142	115454	9	8	CFAP251			I7M2U7	TTHERM_00149420	42	97791	1	1	Uncharacterized protein
CF206_TETTS	CFAP206	138	73957	6	6	FAP206			I7MCG2	TTHERM_00823980	42	69366	1	1	Poly [ADP-ribose] polymerase
I7M0S7_TETTS	TTHERM_00143690	133	73072	5	5	BBC73			W7XEN9	TTHERM_000092859	40	83531	1	1	Uncharacterized protein
Q22A67_TETTS	TTHERM_01276420	131	536680	7	6	Dynein heavy chain, outer arm protein OS			I7MLU1	TTHERM_00444490	40	116049	1	1	C2 domain protein, putative
Q23BQ2_TETTS	TTHERM_00227800	125	50287	7	7	adenylate kinase 8a, AK8a			I7MAL8	TTHERM_00467960	40	155246	1	1	Uncharacterized protein
Q233B2_TETTS	TTHERM_00394410	124	74976	9	8	RSP2			I7M8U5	TTHERM_00590260	40	53456	1	1	Uncharacterized protein
Q22NU3_TETTS	TTHERM_00418580	124	23046	5	5	Transcription factor iib protein, putative OS			W7XB66	TTHERM_000198013	38	182192	1	1	Uncharacterized protein
I7MA87_TETTS	TTHERM_00455540	118	50918	4	4	adenylate kinase 8b, AK8b			Q23RX3	TTHERM_00627260	38	254888	1	1	Transmembrane protein,
I7LWP7_TETTS	TTHERM_00578560	114	76042	5	5	RSP18/CFAP91			A4VDK5	TTHERM_00343979	37	160314	1	1	Voltage and ligand gated potassium channel protein
Q23A99_TETTS	TTHERM_00427590	110	57139	6	6	RSP4A			W7X1C2	TTHERM_000780668	37	93349	1	1	START-2 domain protein, putative
I7LWA5_TETTS	TTHERM_00148750	103	241730	4	4	adenylate kinase 9, AK9			A4F2M3	TTHERM_00088150	37	210163	1	1	Putative DExH box RNA helicase Ema1p
Q233L0_TETTS	TTHERM_00391400	102	105139	7	7	Coiled-coil protein, putative OS			I7MG36	TTHERM_00600260	36	172598	1	1	Cation channel family protein
CFA61_TETTS	TTHERM_00641200	98	199407	2	2	RSP19/CFAP61			Q237J2	TTHERM_00322930	36	77995	1	1	Uncharacterized protein
Q22CF9_TETTS	TTHERM_01044600	88	90508	5	5	RSP3A			W7XH08	TTHERM_000019704	36	49493	1	1	Cyclic nucleotide-binding domain protein
I7MLH8_TETTS	TTHERM_00558060	86	88617	4	3	adenylate kinase 7a, AK7a			I7MHY1	TTHERM_00561590	35	158669	1	1	ABC transporter C family protein
I7M9L5_TETTS	TTHERM_00502580	79	57313	2	2	RSP4B
I7MCU1_TETTS	TTHERM_00584850	78	61141	5	5	RIB72B
Q22KC9_TETTS	TTHERM_00313520	78	65216	3	3	RSP8
Q23FU1_TETTS	TTHERM_00079230	76	77549	4	4	DIC3, Flagellar outer dynein arm intermediate protein
I7M308_TETTS	TTHERM_00566810	73	80013	2	2	RSP3B
I7MGN3_TETTS	TTHERM_00471260	71	38412	2	2	RSP16A
I7M8Z8_TETTS	TTHERM_00219350	71	56618	5	5	BBC52/CFAP161
I7MJK1_TETTS	TTHERM_00190950	70	42528	3	3	Macronuclear actin OS
W7XGD1_TETTS	TTHERM_000372529	70	42962	4	4	RSP23B/FAP67B
I7M3F3_TETTS	TTHERM_00444180	70	53761	2	2	RSP4C
I7M609_TETTS	TTHERM_00760390	68	48172	3	3	kelch-motif containing 1
W7WZL8_TETTS	TTHERM_000569069	64	95776	5	5	adenylate kinase 7b, AK7b
A0A0F7LDS0_TETTH	TTHERM_00655820	62	27982	1	1	Translation elongation factor 1 subunit alpha (Fragment) OS
Q238X3_TETTS	TTHERM_00449470	61	25731	4	4	Glutathione S-transferase Mu 1
I7MCW2_TETTS	TTHERM_00529880	59	48561	3	3	CFAP207
W7XCX2_TETTS	TTHERM_001164064	57	59476	3	3	Tumor suppressor mitostatin protein OS
I7LU14_TETTS	TTHERM_00540260	57	59345	2	1	MFS
I7MH00_TETTS	TTHERM_00558640	56	490535	3	3	Dynein heavy chain 1, axonemal protein OS
Q23J59_TETTS	TTHERM_00491130	55	11666	1	1	SerH6
I7MLZ4_TETTS	TTHERM_00473320	52	101761	3	3	DRC7
I7LT67_TETTS	TTHERM_00691900	50	22586	1	1	EF hand protein OS
Q23S05_TETTS	TTHERM_00625950	48	44992	2	2	Uncharacterized protein OS
Q22WR6_TETTS	TTHERM_00974270	48	28982	1	1	Uncharacterized protein OS
I7M989_TETTS	TTHERM_00316930	47	48885	3	3	CFAP253
W7X9F7_TETTS	TTHERM_000441959	47	32043	2	2	Sperm-tail PG-rich repeat protein OS
Q22DQ4_TETTS	TTHERM_00938880	47	38028	3	3	caseine kinase 1, CK1
A4VDZ5_TETTS	TTHERM_00641119	45	17334	2	2	RIB43A protein OS
I7M9W2_TETTS	TTHERM_00492840	44	66798	1	1	RSP7 - AKA28, EF hand
I7MMP3_TETTS	TTHERM_00670610	40	38836	2	2	RSP7-RIIAD1/IQ
Q23FF7_TETTS	TTHERM_00378600	40	26619	2	2	RSP10
Q22RV0_TETTS	TTHERM_00011880	38	25224	1	1	DPy30
Q24C31_TETTS	TTHERM_00697450	37	53126	1	1	FAP
I7M9T0_TETTS	TTHERM_00348390	37	34531	2	2	Uncharacterized protein OS
I7MDI8_TETTS	TTHERM_00540090	37	9089	1	1	RSP11
Q22NC6_TETTS	TTHERM_00205170	37	17751	1	1	Transport system kinase OS
Q240X5_TETTS	TTHERM_00623090	36	48066	2	2	cAMP-dependent kinase, regulatory protein OS
W7X1C2_TETTS	TTHERM_000780668	35	93349	1	1	START-2 domain protein, putative OS
I7M008_TETTS	TTHERM_00487150	35	78529	1	1	Dynein intermediate chain 2 OS
Q1HFW4_TETTH	3 SV	34	10592	1	1	Dynein light chain OS
I7MFE4_TETTS	TTHERM_00590280	34	22293	1	1	Uncharacterized protein OS
Q233M0_TETTS	TTHERM_00391300	34	49192	1	1	Chaperone protein DnaJ OS
A4VDY3_TETTS	TTHERM_00077579	34	98928	1	1	Uncharacterized protein OS
Q23D85_TETTS	TTHERM_00049060	33	60513	5	1	Tetratricopeptide repeat protein OS
A4VD15_TETTS	TTHERM_00535929	33	51400	2	2	DNA double-strand break repair rad50 ATPase, putative OS
Q22UW5_TETTS	TTHERM_00577380	33	43923	2	2	Uncharacterized protein OS
E6PBS3_TETTH	1 SV	31	22747	1	1	40S ribosomal protein rpS5e OS
Q1HGH8_TETTH	4 SV	31	15745	1	1	Dynein light chain 2A OS
I7MAL8_TETTS	TTHERM_00467960	31	155246	2	1	Uncharacterized protein OS
Q235M9_TETTS	TTHERM_01052990	31	17786	2	2	Uncharacterized protein OS
Q22MW5_TETTS	TTHERM_00030080	30	51145	1	1	Transmembrane protein, putative OS
W7XI81_TETTS	TTHERM_000268319	30	103063	1	1	AAA family ATPase OS
Q9GRG1_TETTH	2 SV	30	84884	1	1	Tetrin A protein OS
Q231F7_TETTS	TTHERM_00430030	30	221947	1	1	PF6
H4_TETTS	HHF1 PE	30	11321	1	1	Histone H4 OS
Q23TY3_TETTS	TTHERM_00962040	29	41832	1	1	Aldo/keto reductase family oxidoreductase OS
Q23R31_TETTS	TTHERM_00850520	28	410818	1	1	Transmembrane protein, putative OS
Q240R7_TETTS	TTHERM_00624660	28	34368	1	1	Protofilament ribbon protein OS
I7MI66_TETTS	TTHERM_00456720	28	106659	1	1	Uncharacterized protein OS
Q1HGH9_TETTH	4 SV	28	22981	1	1	Dynein light chain 1 OS
I7MCG2_TETTS	TTHERM_00823980	27	69366	1	1	Poly [ADP-ribose] polymerase OS
Q24CL2_TETTS	TTHERM_01220370	27	40014	3	3	LRRC45
I7MG99_TETTS	TTHERM_00585130	27	205422	2	1	Uncharacterized protein OS
Q23KB0_TETTS	TTHERM_00194250	27	29949	1	1	SNF7 family protein OS
Q22ZH2_TETTS	TTHERM_01094880	27	74036	2	2	FAP52
I7LZT0_TETTS	TTHERM_00600510	27	149915	1	1	Response regulator receiver domain protein OS
I7LT80_TETTS	TTHERM_00649240	26	56061	2	2	Growth-arrest-specific microtubule-binding protein OS
I7MB80_TETTS	TTHERM_00526570	26	73153	1	1	Uncharacterized protein OS
Q22B67_TETTS	TTHERM_01109880	26	150342	1	1	Cation channel family protein OS
Q22M20_TETTS	TTHERM_00038990	26	102697	1	1	Flagellar associated protein OS
Q229S1_TETTS	TTHERM_01345750	26	99304	1	1	Uncharacterized protein OS
Q240R1_TETTS	TTHERM_00624720	25	43236	1	1	Granule lattice protein OS
Q23AS8_TETTS	TTHERM_00770670	25	92873	2	2	Uncharacterized protein OS
Q23WS9_TETTS	TTHERM_00777260	25	35554	1	1	Uncharacterized protein OS
I7M2E3_TETTS	TTHERM_00216010	25	28228	1	1	Bmh1 14-3-3 family protein OS
I7MGH3_TETTS	TTHERM_00151600	25	82274	1	1	RNA cap guanine-N2 methyltransferase OS
Q23JE7_TETTS	TTHERM_00488270	25	84024	3	1	AMP-binding enzyme family protein OS
I7MIG0_TETTS	TTHERM_00301830	24	39812	1	1	SNARE associated protein OS
I7ME33_TETTS	TTHERM_00522280	24	155203	1	1	Endo-1,4-beta-xylanase, putative OS
Q233N4_TETTS	TTHERM_00809400	24	53254	1	1	NAD-dependent succinate-semialdehyde dehydrogenase OS
I7M6Y1_TETTS	TTHERM_00066840	24	66453	1	1	Amine-terminal domain cyclin OS
Q231B6_TETTS	TTHERM_00433410	24	60950	1	1	Uncharacterized protein OS
I7M117_TETTS	TTHERM_00402200	24	65904	1	1	Glutathionylspermidine synthase OS
I7MLI5_TETTS	TTHERM_00558440	24	78072	1	1	Heat shock 70 kDa protein OS
Q22NW8_TETTS	TTHERM_00418270	24	110981	2	2	RSP3C
I7LWB9_TETTS	TTHERM_00149490	24	160339	1	1	Cation channel family protein OS
Q23QM4_TETTS	TTHERM_00254560	23	400509	1	1	PH domain protein OS
Q23B15_TETTS	TTHERM_00653620	23	15628	1	1	V-type proton ATPase proteolipid subunit OS
Q22KH8_TETTS	TTHERM_00313030	23	198535	1	1	WD domain, G-beta repeat protein OS
I7MG53_TETTS	TTHERM_00316570	22	120033	1	1	Cyclic nucleotide-binding domain protein OS
Q23AG0_TETTS	TTHERM_00425990	22	89187	1	1	BZIP transcription factor OS
Q22AJ2_TETTS	TTHERM_01194830	22	23140	1	1	Antioxidant, AhpC/TSA family protein OS
Q23MH7_TETTS	TTHERM_00618840	22	91007	1	1	Uncharacterized protein OS
I7MFB5_TETTS	TTHERM_00138520	22	57690	1	1	Uncharacterized protein OS
Q236L2_TETTS	TTHERM_00086850	22	19943	1	1	Uncharacterized protein OS
I7M294_TETTS	TTHERM_00138340	22	24420	1	1	Uncharacterized protein OS
Q8MU83_TETTH	4 SV	21	94293	1	1	Elongation factor 2 OS
Q23D20_TETTS	TTHERM_00051690	21	279808	2	2	Uncharacterized protein OS
Q24CL1_TETTS	TTHERM_01220380	21	59744	1	1	Uncharacterized protein OS
I7LUX8_TETTS	TTHERM_00188400	21	53149	1	1	CFAP246 C1b
Q23DC3_TETTS	TTHERM_00047680	21	51607	2	2	Tetratricopeptide repeat protein OS
Q8IS25_TETTH	Arp PE	21	44031	2	2	Actin-related protein OS
Q22W15_TETTS	TTHERM_00161170	21	25691	1	1	Uncharacterized protein OS

## Sheet: RSP4C
RSP4C								WT
Accession		Score	Mass	Num. of matches	Num. of sequences			Accession	Description	Score	Mass	Num. of matches	Num. of sequences	Description
TBB_TETTH	TTHERM_00348510	8253	50052	321	37	BTU		Q24B92	TTHERM_00348510	748	50052	16	11	BTU1
TBA_TETTH	TTHERM_00558620	3796	50069	164	30	ATU		I7M9N6	TTHERM_00558620	566	50069	11	9	ATU1
A0A0M3KKT1_TETTH	1 SV	941	50707	43	12	ATU		I7M6N6	TTHERM_00442900	145	391483	6	1	Adenylate/guanylate cyclase domain protein
I7M6H4_TETTS	TTHERM_00486600	358	477978	25	24	DYH5		Q233B2	TTHERM_00394410	73	74976	3	2	RSP2
I7M9J2_TETTS	TTHERM_00499300	339	532210	20	20	DYH4		I7MHR8	TTHERM_00373700	70	120028	3	1	Uncharacterized protein
I7M2R5_TETTS	TTHERM_00317200	267	119228	17	16	adenylate kinase 1, AK1		Q23D85	TTHERM_00049060	55	60513	3	1	Tetratricopeptide repeat protein
Q22A67_TETTS	TTHERM_01276420	244	536680	19	17	DYH3		Q231F8	TTHERM_00430020	54	34258	1	1	RSP9
I7MAY1_TETTS	TTHERM_00688470	47	510911	3	3	DYH6		I7LXX2	TTHERM_00688450	47	23520	1	1	Transmembrane protein
Q230X9_TETTS	TTHERM_00433800	215	477046	19	18	DYH15		Q9GRG1	TTHERM_00006320	46	84884	2	1	Tetrin A protein
Q23BQ2_TETTS	TTHERM_00227800	135	50287	5	5	adenylate kinase 8a, AK8a		I7MAA8	TTHERM_00298420	46	99959	1	1	ATP-dependent metalloprotease FtsH
I7LWA5_TETTS	TTHERM_00148750	130	241730	9	9	adenylate kinase 9, AK9		I7M2U7	TTHERM_00149420	42	97791	1	1	Uncharacterized protein
Q9U697_TETTH	TTHERM_00602920	126	43223	6	4	SerH3 immobilization antigen OS		I7MCG2	TTHERM_00823980	42	69366	1	1	Poly [ADP-ribose] polymerase
CFA61_TETTS	TTHERM_00641200	103	199407	4	4	RSP19/CFAP61		W7XEN9	TTHERM_000092859	40	83531	1	1	Uncharacterized protein
CF251_TETTS	TTHERM_01262850	103	115454	4	3	CFAP251		I7MLU1	TTHERM_00444490	40	116049	1	1	C2 domain protein, putative
I7M0S7_TETTS	TTHERM_00143690	78	73072	2	2	BBC73		I7MAL8	TTHERM_00467960	40	155246	1	1	Uncharacterized protein
W7XGD1_TETTS	TTHERM_000372529	71	42962	3	3	RSP23B/FAP67B		I7M8U5	TTHERM_00590260	40	53456	1	1	Uncharacterized protein
Q23A99_TETTS	TTHERM_00427590	65	57139	4	4	RSP4A		W7XB66	TTHERM_000198013	38	182192	1	1	Uncharacterized protein
I7MH00_TETTS	TTHERM_00558640	63	490535	4	4	DYH16		Q23RX3	TTHERM_00627260	38	254888	1	1	Transmembrane protein,
I7M9T0_TETTS	TTHERM_00348390	60	34531	4	4	Uncharacterized protein OS		A4VDK5	TTHERM_00343979	37	160314	1	1	Voltage and ligand gated potassium channel protein
RL10_TETTS	RPL10 PE	60	24614	1	1	60S ribosomal protein L10 OS		W7X1C2	TTHERM_000780668	37	93349	1	1	START-2 domain protein, putative
I7ME23_TETTS	TTHERM_00406590	58	57757	3	3	EF-hand pair protein OS		A4F2M3	TTHERM_00088150	37	210163	1	1	Putative DExH box RNA helicase Ema1p
Q22DQ4_TETTS	TTHERM_00938880	58	38028	1	1	caseine kinase 1, CK1		I7MG36	TTHERM_00600260	36	172598	1	1	Cation channel family protein
I7LU14_TETTS	TTHERM_00540260	52	59345	2	2	MFS		Q237J2	TTHERM_00322930	36	77995	1	1	Uncharacterized protein
Q8MU83_TETTH	4 SV	51	94293	3	3	Elongation factor 2 OS		W7XH08	TTHERM_000019704	36	49493	1	1	Cyclic nucleotide-binding domain protein
Q23FU1_TETTS	TTHERM_00079230	50	77549	2	2	DIC3, Flagellar outer dynein arm intermediate protein		I7MHY1	TTHERM_00561590	35	158669	1	1	ABC transporter C family protein
I7LWP7_TETTS	TTHERM_00578560	49	76042	1	1	RSP18/CFAP91
Q22NU3_TETTS	TTHERM_00418580	48	23046	2	2	Transcription factor iib protein, putative OS
Q22WR6_TETTS	TTHERM_00974270	48	28982	1	1	Uncharacterized protein OS
F2Z251_TETTH	1 SV	46	21202	1	1	Rps31e OS
W7XI81_TETTS	TTHERM_000268319	45	103063	1	1	AAA family ATPase OS
I7MD58_TETTS	TTHERM_00442920	41	73110	1	1	Kinase domain protein OS
W7X9A6_TETTS	TTHERM_000157929	39	55789	4	4	PF16
D2KUB0_TETTH	MYO7 PE	38	209760	1	1	Myosin7 OS
W7XCX2_TETTS	TTHERM_001164064	37	59476	1	1	Tumor suppressor mitostatin protein OS
I7MA87_TETTS	TTHERM_00455540	37	50918	1	1	adenylate kinase 8b, AK8b
I7MCU1_TETTS	TTHERM_00584850	37	61141	3	3	RIB72B
Q23U23_TETTS	TTHERM_01197050	36	67146	1	1	H-type lectin domain protein OS
RL4_TETTS	RPL4 PE	36	45193	1	1	60S ribosomal protein L4 OS
I7MGN3_TETTS	TTHERM_00471260	36	38412	3	2	RSP16A
Q23BW0_TETTS	TTHERM_00227220	36	114022	1	1	CCDC39
Q23D85_TETTS	TTHERM_00049060	35	60513	5	1	Tetratricopeptide repeat protein OS
W7X9F7_TETTS	TTHERM_000441959	35	32043	3	3	Sperm-tail PG-rich repeat protein OS
Q23MH7_TETTS	TTHERM_00618840	34	91007	2	1	Uncharacterized protein OS
B2BF93_TETTH	IFT172 PE	32	199192	1	1	Intraflagellar transport protein IFT172 OS
Q236L2_TETTS	TTHERM_00086850	32	19943	2	2	Uncharacterized protein OS
W7XC24_TETTS	TTHERM_000442899	32	63980	1	1	STK36-like
Q231B5_TETTS	TTHERM_00433420	31	36619	2	2	cAMP-dependent kinase catalytic subunit OS
I7MMP3_TETTS	TTHERM_00670610	31	38836	1	1	RSP7-RIIAD1/IQ
Q22LQ9_TETTS	TTHERM_00700900	30	135886	2	2	Na,H/K antiporter P-type ATPase alpha subunit family protein OS
Q22D56_TETTS	TTHERM_01002620	30	497832	1	1	Zinc finger LSD1 subclass family protein OS
I7MG99_TETTS	TTHERM_00585130	30	205422	2	1	Uncharacterized protein OS
Q5U9X1_TETTH	4 SV	29	490257	1	1	Cytoplasmic dynein heavy chain 2 protein OS
A0A0F7LDS0_TETTH	TEF1a	29	27982	2	2	Translation elongation factor 1 subunit alpha (Fragment) OS
Q23FB2_TETTS	TTHERM_00379050	29	32954	1	1	Proteasome subunit beta OS
W7X1C2_TETTS	TTHERM_000780668	28	93349	1	1	START-2 domain protein, putative OS
Q22NW8_TETTS	TTHERM_00418270	28	110981	1	1	RSP3C
Q22F29_TETTS	TTHERM_00821790	27	428520	1	1	HECT domain ubiquitin transferase OS
Q23KF9_TETTS	TTHERM_00193760	27	110881	1	1	EF hand protein (EF2)
I7MLZ4_TETTS	TTHERM_00473320	26	101761	1	1	DRC7
I7LZY1_TETTS	TTHERM_00530800	26	35510	1	1	Vacuolar protein sorting-associated protein OS
Q232I8_TETTS	TTHERM_00594090	26	138694	1	1	ABC transporter family protein OS
I7MGV5_TETTS	TTHERM_00502720	26	52662	2	2	Transmembrane protein, putative OS
Q23A15_TETTS	TTHERM_00884620	26	62867	1	1	Uncharacterized protein OS
Q233L0_TETTS	TTHERM_00391400	26	105139	1	1	Coiled-coil protein, putative OS
ACT1_TETTH	1 SV	26	42526	2	2	Actin, macronuclear OS
Q22KC9_TETTS	TTHERM_00313520	25	65216	1	1	RSP8
B2BP18_TETTH	2 SV	25	143076	1	1	Intraflagellar transport protein IFT122A OS
I7M989_TETTS	TTHERM_00316930	24	48885	1	1	CFAP253
I7MCL6_TETTS	TTHERM_00723620	24	92130	1	1	Tetratricopeptide repeat protein OS
I7ME76_TETTS	TTHERM_00266610	24	151615	1	1	E1-E2 ATPase family protein OS
I7M3F3_TETTS	TTHERM_00444180	24	53761	1	1	RSP4C
I7M2E3_TETTS	TTHERM_00216010	24	28228	1	1	Bmh1 14-3-3 family protein OS
Q22CF9_TETTS	TTHERM_01044600	23	90508	1	1	RSP3A
Q22AQ6_TETTS	TTHERM_01169470	23	152465	1	1	Uncharacterized protein OS
W7WZL8_TETTS	TTHERM_000569069	23	95776	2	2	adenylate kinase 7b, AK7b
Q233B2_TETTS	TTHERM_00394410	23	74976	1	1	RSP2
Q23DK9_TETTS	TTHERM_00046820	23	46712	1	1	Uncharacterized protein OS
I7M609_TETTS	TTHERM_00760390	22	48172	1	1	kelch-motif containing 1
I7M9L5_TETTS	TTHERM_00502580	22	57313	2	2	RSP4B
I7MLV6_TETTS	TTHERM_00446290	22	36406	1	1	Parkin co-regulated protein OS
Q23AS8_TETTS	TTHERM_00770670	22	92873	1	1	Uncharacterized protein OS
W7X3Z8_TETTS	TTHERM_000339809	21	20533	1	1	60S ribosomal protein L17 OS
I7MB22_TETTS	TTHERM_00646980	21	59628	1	1	Uncharacterized protein OS
I7MAL8_TETTS	TTHERM_00467960	21	155246	1	1	Uncharacterized protein OS
I7MKM1_TETTS	TTHERM_00138050	21	35052	1	1	Transmembrane protein, putative OS
Q5Y2C4_TETTH	CDC2 PE	21	35572	1	1	Cdc2 protein kinase OS
