# Supplementary material for: Heterogeneity of radial spoke components in Tetrahymena cilia
Source: Cell Mol Life Sci. 2025 Aug 31;82(1):329. doi: 10.1007/s00018-025-05871-x (PMC12399478; doi:10.1007/s00018-025-05871-x)
Supplement: Supplementary file 9 — Supplementary Material 9 [file 18_2025_5871_MOESM9_ESM.xlsx]

## Sheet: Supplementary Table 17
	BioID-Mass-spectrometry analysis of proteins biotinylated in cells expressing RSP3A, RSP3B, RSP3C, RSP4A, RSP4B, RSP4C, CFAP61, CFAP91, CFAP206, and LRRC23 B with C-terminal –HA-BirA* tag, or LRRC23A and LRRC23B with C-terminal -HA-TurboID tag, all under the control of the respective native promoters as well as RSP4A, RSP4B, and RSP4C with BirA*-HA- tag fused to the N-terminal end, under the cont…

## Sheet: RSP3A-BirA
WT-Exp1							RSP3A-BirA* - Exp 1								WT - Exp 2						RSP3A-BirA* - Exp 2								WT - Exp 3								RSP3A-BirA* - Exp 3
Accession	Score	Mass	Matches	Sequences	Description		Accession	Score	Mass	Matches	Sequences	Description			Description	Score	Mass	Matches	Sequences		Description	Score	Mass	Matches	Sequences	Description			Accession	Score	Mass	Matches	Sequences	Description			Accession	Score	Mass	Matches	Sequences	Description
TTHERM_00617810	231	94035	12	1	hypothetical protein		TTHERM_00394410	668	74931	21	17	RSP2			TTHERM_00558620	680	35770	10	6		TTHERM_00394410	1233	74931	25	15	RSP2			TTHERM_00558620	722	49969	11	6	ATU1			TTHERM_00394410	1584	74931	28	15	RSP2
TTHERM_00348510	193	49953	4	4	tubulin		TTHERM_00705200	577	309219	25	24	CFAP46 C1d			TTHERM_00348510	534	49953	7	6		TTHERM_00317200	844	119162	21	9	adenylate kinase 1, AK1			TTHERM_00348510	563	49953	8	7	BTU1			TTHERM_00317200	1265	119162	25	11	adenylate kinase 1, AK1
TTHERM_00558620	132	49969	3	3	tubulin/FtsZ family, GTPase domain protein		TTHERM_00566810	517	80002	14	11	RSP3B			TTHERM_00471510	376	27486	6	4		TTHERM_00348510	822	49953	20	10	BTU1			TTHERM_00471510	378	27486	6	4	SNF7 family protein			TTHERM_00348510	1159	49953	20	10	BTU1
TTHERM_01053000	117	24581	3	3	60S ribosomal protein L10		TTHERM_01044600	511	90486	16	12	RSP3A			TTHERM_00530750	303	67548	5	3		TTHERM_00705200	770	309219	18	9	CFAP46 C1d			TTHERM_01289110	309	24153	8	4	60S ribosomal protein L15			TTHERM_00705200	1144	309219	21	11	CFAP46 C1d
TTHERM_00686150	112	21022	4	3	ubiquitin-40S ribosomal protein S27a		TTHERM_00317200	425	119162	17	15	adenylate kinase 1, AK1			TTHERM_01289110	264	24153	6	3		TTHERM_000441959	616	31988	12	7	sperm-tail PG-rich repeat protein			TTHERM_00530750	308	67548	5	3	pyruvate dehydrogenase			TTHERM_01044600	986	90486	21	11	RSP3A
TTHERM_00502240	95	76166	4	4	methylcrotonoyl-CoA carboxylase subunit alpha		TTHERM_000773538	414	40930	13	12	RSP14			TTHERM_00686150	157	21158	3	1		TTHERM_01044600	611	90486	16	9	RSP3A			TTHERM_00617810	244	94035	12	1	hypothetical protein			TTHERM_00227580	888	55036	19	9	STOP protein
TTHERM_00373700	94	119984	4	1	hypothetical protein		TTHERM_00348510	407	49953	7	5	BTU1			TTHERM_00624720	118	43236	2	2		TTHERM_00227580	579	55036	16	8	STOP protein			TTHERM_00006320	199	84956	14	1	tetrin A			TTHERM_00430020	836	34236	20	8	RSP9
TTHERM_00149420	72	97692	5	1	hypothetical protein		TTHERM_00558620	365	49969	10	6	ATU1			TTHERM_00373700	112	119984	3	1		TTHERM_00577380	498	43868	11	7	hypothetical protein			TTHERM_00686150	175	21022	4	2	ubiquitin-40S ribosomal protein S27a			TTHERM_000441959	808	31988	12	7	sperm-tail PG-rich repeat protein
TTHERM_00006320	72	84956	4	1	tetrin A		TTHERM_00455540	259	50907	8	7	adenylate kinase 8b, AK8b			TTHERM_01053000	104	24581	1	1		TTHERM_00227800	491	50221	16	10	adenylate kinase 8a, AK8a			TTHERM_00373700	124	119984	5	1	hypothetical protein			TTHERM_00227800	767	50221	16	10	adenylate kinase 8a, AK8a
TTHERM_00577380	61	43868	2	2	hypothetical protein		TTHERM_00430020	243	34236	10	9	RSP9			TTHERM_00075720	85	170191	2	1		TTHERM_00427590	463	57084	14	8	RSP4A			TTHERM_00624720	120	43236	2	2	granule lattice protein			TTHERM_00577380	701	43868	14	7	hypothetical protein
TTHERM_000268319	58	102997	2	2	AAA family ATPase		TTHERM_00145340	240	92645	11	1	Serine/Threonine kinase domain protein			TTHERM_00016220	80	51036	2	1		TTHERM_00430020	461	34236	16	6	RSP9			TTHERM_01053000	104	24581	1	1	60S ribosomal protein L10			TTHERM_00558620	565	49969	11	7	ATU1
TTHERM_00088150	58	209810	4	1	nucleic acid helicase, putative		TTHERM_00670610	231	38836	5	2	RSP7A-RIIAD1/IQ			TTHERM_00502240	77	76166	2	2			393	49969	10	6	ATU1			TTHERM_000649499	93	54394	4	1	transmembrane protein, putative			TTHERM_00427590	552	57084	12	7	RSP4A
TTHERM_00086890	52	121034	2	1	transmembrane protein, putative		TTHERM_00471260	229	38379	6	5	RSP16A			TTHERM_00864890	72	124794	2	1		TTHERM_00884620	336	62867	12	10	hypothetical protein			TTHERM_00075720	89	170191	2	1	hypothetical protein			TTHERM_00455540	510	50907	13	8	adenylate kinase 8b, AK8b
TTHERM_01289110	51	24153	1	1	60S ribosomal protein L15		TTHERM_00444180	228	53705	6	6	RSP4C			TTHERM_00006320	68	84884	2	1		TTHERM_00455540	300	50907	11	7	adenylate kinase 8b, AK8b			TTHERM_00441710	88	74291	9	1	hypothetical protein			TTHERM_00884620	449	62867	11	9	hypothetical protein
TTHERM_00823720	49	29757	1	1	hypothetical protein		TTHERM_00530750	196	67548	6	6	pyruvate dehydrogenase complex dihydrolipoamide acetyltransferase			TTHERM_00086890	66	121034	2	1		TTHERM_01053000	297	24581	4	1	RecName: Full=60S ribosomal protein L10			TTHERM_00016220	82	51036	2	1	hypothetical protein			TTHERM_00192030	367	61182	9	6	hypothetical protein
TTHERM_00415780	48	96416	1	1	Serine/Threonine kinase domain protein		TTHERM_00227800	183	50221	5	5	adenylate kinase 8a, AK8a			TTHERM_00884620	57	62867	1	1		TTHERM_00192030	242	61182	8	5	hypothetical protein			TTHERM_00467960	79	155224	4	1	hypothetical protein			TTHERM_01053000	366	24581	5	2	60S ribosomal protein L10
TTHERM_00075720	46	170191	1	1	hypothetical protein		TTHERM_00499300	174	531625	7	6	DYH4			TTHERM_000963250	54	11212	1	1		TTHERM_00535929	227	51356	5	3	DNA double-strand break repair rad50 ATPase			TTHERM_00086890	78	121034	3	1	transmembrane protein, putative			TTHERM_00471260	339	38379	8	5	RSP16A
TTHERM_00147610	45	292136	1	1	phosphatidylinositol 3- and 4-kinase family protein		TTHERM_00617810	173	94035	8	1	hypothetical protein			TTHERM_00143660	52	15306	1	1		TTHERM_00471260	217	38379	6	4	RSP16A			TTHERM_00502240	77	76166	2	2	methylcrotonoyl-CoA carboxylase subunit alpha			TTHERM_00535929	308	51356	5	3	DNA double-strand break repair rad50 ATPase, putative
TTHERM_00773330	45	17620	1	1	40S ribosomal protein S13		TTHERM_00655820	156	48652	5	4	translation elongation factor EF-1alpha			TTHERM_01084230	51	94349	1	1		TTHERM_00444180	211	53705	6	5	RSP4C			TTHERM_00864890	75	124794	2	1	UvrD/REP helicase family protein			TTHERM_00617810	300	94035	13	1	hypothetical protein
TTHERM_00077080	45	39930	2	1	carrier protein		TTHERM_00125640	142	71346	4	3	heat shock 70 kDa protein			THERM_000716189	47	125356	1	1		TTHERM_00339810	210	20500	4	2	60S ribosomal protein L17			TTHERM_00161170	71	25669	3	1	hypothetical protein			TTHERM_00471510	279	27486	5	3	SNF7 family protein
TTHERM_00578640	44	23369	1	1	60S ribosomal protein L13		TTHERM_00316930	141	48863	5	5	CFAP253			TTHERM_00011380	47	99073	1	1		TTHERM_00471510	203	27486	5	3	SNF7 family protein			TTHERM_00113020	68	78570	5	1	AMP-binding enzyme family protein			TTHERM_000339809	277	20500	5	3	60S ribosomal protein L17
TTHERM_01326870	44	159647	1	1	cation channel family protein, putative		TTHERM_00427590	118	57084	3	3	RSP4A			TTHERM_00418370	46	126572	1	1		TTHERM_000649439	153	10570	5	2	RSP22 = LC8			TTHERM_00088150	67	209810	6	1	nucleic acid helicase, putative			TTHERM_00444180	272	53705	7	5	RSP4C
TTHERM_00138500	43	20770	2	1	hypothetical protein		TTHERM_00579000	111	7701	2	1	C1a-c-e Dpy-30 motif protein			TTHERM_00655820	46	27949	1	1		TTHERM_00974270	128	28971	4	2	hypothetical protein			TTHERM_00655820	65	48652	2	2	translation elongation factor EF-1alpha			TTHERM_000649439	237	10570	6	2	RSP22 = LC8
TTHERM_000145119	41	18715	1	1	cation channel family protein		TTHERM_00006320	96	84956	6	1	tetrin A									TTHERM_00625950	123	44970	2	1	hypothetical protein			TTHERM_01084230	64	94349	2	1	hypothetical protein			TTHERM_00974270	222	28971	7	4	hypothetical protein
TTHERM_00933080	40	325566	1	1	EF hand protein		TTHERM_00551040	93	561852	3	3	Hydin C2b									TTHERM_01289110		24153	2	1	RecName: Full=60S ribosomal protein L15			TTHERM_00011380	63	99073	2	1	kinase domain protein			TTHERM_000773538	180	40930	5	3	RSP14
TTHERM_00193680	39	115866	1	1	kinesin motor catalytic domain protein		TTHERM_00624730	87	41622	2	2	granule lattice protein										113	9078	2	1	RSP11			TTHERM_00836570	62	59495	3	1	hypothetical protein			TTHERM_00655820	169	48652	6	5	translation elongation factor EF-1alpha
TTHERM_00518530	39	149177	1	1	hypothetical protein		TTHERM_00227740	85	69348	3	1	protein kinase									TTHERM_00773340	111	29097	3	2	60S ribosomal L7Ae-like protein			TTHERM_00884620	57	62867	1	1	hypothetical protein			TTHERM_00566810	166	80002	5	4	RSP3B
TTHERM_00016460	39	22696	1	1	adenylate kinase family protein		TTHERM_00049190	83	427225	4	4	CFAP54 C1d									TTHERM_00498190	111	11321	3	2	hypothetical protein			TTHERM_00392760	56	173957	3	1	non-SMC mitotic condensation complex subunit 1			TTHERM_01289110	166	24153	4	2	60S ribosomal protein L15
TTHERM_001089028	38	178586	1	1	hypothetical protein		TTHERM_00378600	76	26597	3	3	RSP10									TTHERM_00522810	108	27590	3	2	hypothetical protein			TTHERM_00582280	56	223308	4	1	N-recognin zinc finger protein			TTHERM_00773340	164	29097	4	3	60S ribosomal L7Ae-like protein
TTHERM_01049350	37	39263	1	1	hypothetical protein		TTHERM_00088150	75	209810	6	1	nucleic acid helicase, putative									TTHERM_00777260	108	35532	2	1	hypothetical protein			TTHERM_000019704	54	49339	5	1	cyclic nucleotide-binding domain protein			TTHERM_01220370	157	39937	4	2	LRRC45
TTHERM_01204220	36	109885	1	1	transmembrane protein, putative		TTHERM_00143660	74	15306	2	1	histone H2A									TTHERM_000773538	106	40930	4	2	RSP14			TTHERM_000963250	54	11212	1	1	hypothetical protein			TTHERM_00137550	155	31512	4	2	DNA polymerase delta C4-type zinc-finger protein
TTHERM_000019704	36	49339	1	1	cyclic nucleotide-binding domain protein		TTHERM_01049350	72	39263	2	2	hypothetical protein									TTHERM_00137550	103	31512	2	2	DNA polymerase delta C4-type zinc-finger protein			TTHERM_00424640	53	133650	2	1	cyclic nucleotide-binding domain protein			TTHERM_00522810	155	27590	4	3	hypothetical protein
TTHERM_00255700	36	250965	1	1	transmembrane protein, putative		TTHERM_00885700	72	436258	3	1	MIR domain protein									TTHERM_01220370	101	39937	3	2	LRRC45			TTHERM_00143660	52	15306	1	1	histone H2A			TTHERM_00189170	148	11321	3	2	histone H4
TTHERM_00624730	35	41622	1	1	granule lattice protein		TTHERM_01289110	71	24153	2	2	60S ribosomal protein L15									TTHERM_00633360	99	13581	2	1	Histone H2B.1			TTHERM_01028860	52	106256	2	1	hypothetical protein			TTHERM_00625950	141	44970	2	1	hypothetical protein
TTHERM_00530790	34	169514	1	1	SecY subunit containing preprotein translocase		TTHERM_00471510	71	27486	2	2	SNF7 family protein									TTHERM_00312810	93	42826	2	2	CCDC113			TTHERM_000690080	52	66789	3	1	Serine/Threonine kinase domain protein			TTHERM_00641119	140	17323	4	4	RIB43A protein
TTHERM_01197050	33	67080	1	1	H-type lectin domain protein		TTHERM_01092470	70	27645	2	2	CFAP198A									TTHERM_00378600	92	26597	2	2	RSP10			TTHERM_01204220	51	109885	2	1	transmembrane protein, putative			TTHERM_00540090	130	9078	2	1	RSP11
TTHERM_000841299	33	71727	1	1	calmodulin-domain kinase		TTHERM_000196029	68	25527	2	2	RSP1									TTHERM_01094880	92	73893	3	3	WD domain, G-beta repeat protein			TTHERM_00723610	49	239514	2	1	UvrD/REP family helicase			TTHERM_00777260	129	35532	2	1	hypothetical protein
TTHERM_00444510	32	21406	1	1	ribosomal protein L19		TTHERM_00777260	66	35532	2	2	hypothetical protein									TTHERM_00566810	90	80002	2	2	RSP3B			TTHERM_00049060	49	60402	2	1	tetratricopeptide repeat protein			TTHERM_01094880	126	73893	3	3	WD domain, G-beta repeat protein
TTHERM_00561680	32	14187	1	1	ribosomal protein L35		TTHERM_00190950	66	42429	2	2	macronuclear actin									TTHERM_00487150	85	78374	1	1	dynein intermediate chain 2			TTHERM_00585130	49	205268	4	1	hypothetical protein			TTHERM_00283180	119	13627	2	1	histone H2B.1
TTHERM_01345750	31	99171	1	1	hypothetical protein		TTHERM_00373700	62	119984	2	1	hypothetical protein									TTHERM_00655820	81	48652	3	3	translation elongation factor EF-1alpha			TTHERM_00322930	49	77962	3	1	hypothetical protein			TTHERM_00686150	115	21022	4	3	ubiquitin-40S ribosomal protein S27a
TTHERM_00011010	31	40097	1	1	peptidase family C54 protein		TTHERM_000649439	61	10570	1	1	RSP22 = LC8									TTHERM_00716240	81	28862	1	1	60S ribosomal protein L8			TTHERM_000841299	48	71727	3	1	calmodulin-domain kinase			TTHERM_00467960	103	155224	4	1	hypothetical protein
TTHERM_01099050	31	32577	1	1	RNA recognition motif protein		TTHERM_00138500	57	20770	3	1	hypothetical protein									TTHERM_00316500	78	14275	2	1	histone H2B.1			TTHERM_000716189	47	125356	1	1	cyclic nucleotide-binding domain protein			TTHERM_00143660	100	15306	2	1	histone H2A
TTHERM_01212890	31	111955	1	1	NACHT domain protein		TTHERM_00149420	54	97692	3	1	hypothetical protein									TTHERM_00266390	78	15910	2	1	40S ribosomal protein S15			TTHERM_01005280	46	57213	2	1	hypothetical protein			TTHERM_00266390	96	15910	2	1	40S ribosomal protein S15
TTHERM_00077240	31	42673	1	1	polyubiquitin		TTHERM_00502240	53	76166	1	1	methylcrotonoyl-CoA carboxylase subunit alpha									TTHERM_00441950	75	29459	1	1	sperm-tail PG-rich repeat protein			TTHERM_00418370	46	126572	1	1	PH domain protein			TTHERM_00716240	96	28862	2	2	60S ribosomal protein L2/L8
TTHERM_00752080	31	86856	1	1	hypothetical protein		TTHERM_01053000	52	24581	1	1	60S ribosomal protein L10									TTHERM_00641119	73	17323	2	2	RIB43A protein			TTHERM_00554340	46	47768	3	1	dynein assembly factor 1, axonemal protein, putative			TTHERM_00006320	93	84956	4	1	tetrin A
TTHERM_000963250	31	11212	1	1	hypothetical protein		TTHERM_00497260	51	110327	2	2	CFAP70									TTHERM_00686150	70	21022	3	2	ubiquitin-40S ribosomal protein S27a			TTHERM_00147490	45	129717	2	1	kinase domain protein			TTHERM_001164064	90	59464	3	3	tumor suppressor mitostatin protein
TTHERM_00371140	31	271223	1	1	WD domain, G-beta repeat protein		TTHERM_000963250	51	11212	1	1	hypothetical protein									TTHERM_00149630	70	14259	1	1	60S ribosomal protein L34			TTHERM_01220380	44	59722	3	1	hypothetical protein			TTHERM_00441950	89	29459	2	2	sperm-tail PG-rich repeat protein
TTHERM_001151463	31	0	1	1			TTHERM_00473190	50	158864	1	1	kinase domain protein									TTHERM_00086890	70	121034	5	1	transmembrane protein			TTHERM_00433930	43	44207	1	1	hypothetical protein			TTHERM_00373700	88	119984	2	1	hypothetical protein
TTHERM_00467960	30	155224	1	1	hypothetical protein		TTHERM_00686150	48	21022	1	1	ubiquitin-40S ribosomal protein S27a									TTHERM_00205170	69	17751	1	1	Tt170			TTHERM_00759050	43	169495	2	1	cation channel family protein			TTHERM_00487150	85	78374	1	1	dynein intermediate chain 2
TTHERM_000011759	30	85808	1	1	DNA replication licensing factor MCM4		TTHERM_00933080	48	325566	1	1	EF hand protein									TTHERM_000703409	68	27635	2	1	UBX domain protein			TTHERM_01034400	42	309373	2	1	type III restriction enzyme, res subunit family protein			TTHERM_00418370	80	126572	2	1	PH domain protein
							TTHERM_01276420	48	536029	1	1	DYH3									TTHERM_000196029	67	25527	2	2	RSP1			TTHERM_00410150	42	227454	2	1	transmembrane protein, putative			TTHERM_01204220	79	109885	3	1	transmembrane protein, putative
							TTHERM_00138280	47	94860	1	1	alix V-shaped domain binding to HIV protein									TTHERM_00444510	63	21406	1	1	60S ribosomal protein L19			TTHERM_00535170	41	130118	3	1	hypothetical protein			TTHERM_00444510	79	21406	2	2	ribosomal protein L19
							TTHERM_01080600	47	111243	2	1	nucleoporin, putative									TTHERM_00499420	63	83400	1	1	G-quartet DNA-binding protein TGP1			TTHERM_00006050	41	564091	2	1	AAA domain, dynein subfamily protein			TTHERM_00088150	71	209810	4	1	nucleic acid helicase, putative
							TTHERM_00016460	47	22696	1	1	adenylate kinase family protein									TTHERM_00339620	61	14791	1	1	60S ribosomal protein L40			TTHERM_00193280	41	65880	1	1	hypothetical protein			TTHERM_00149630	70	14259	1	1	60S ribosomal protein L34
							TTHERM_00540090	47	9078	1	1	RSP11									TTHERM_00193740	60	33705	1	1	40S ribosomal protein S2			TTHERM_00942750	40	101969	1	1	tubulin-tyrosine ligase family protein			TTHERM_00205170	69	17751	1	1	Tt170
							TTHERM_00688470	46	510437	2	2	DYH6									TTHERM_00079230	60	77450	1	1	DIC3, Flagellar outer dynein arm intermediate protein			TTHERM_00125290	40	252423	1	1	transmembrane protein, putative			TTHERM_00011380	67	99073	2	1	kinase domain protein
							TTHERM_01326870	46	159647	2	1	cation channel family protein, putative									TTHERM_00418370	59	126572	2	1	PH domain protein			TTHERM_00523020	40	62648	2	1	hypothetical protein			TTHERM_00378600	65	26597	2	2	RSP10
							TTHERM_00485810	44	215378	1	1	transmembrane protein, putative									TTHERM_00530750	58	67548	1	1	pyruvate dehydrogenase complex			TTHERM_00249790	39	146037	2	1	E1-E2 ATPase family protein			TTHERM_00499420	63	83400	1	1	G-quartet DNA-binding protein TGP1
							TTHERM_01345750	43	99171	1	1	hypothetical protein									TTHERM_00997710	55	15329	1	1	hypothetical protein			TTHERM_00999040	39	132184	1	1	sodium/hydrogen exchanger family protein			TTHERM_00316930	62	48863	2	2	CFAP253
							TTHERM_00077080	43	39930	2	1	carrier protein									TTHERM_00825370	50	46514	1	1	outer dense fiber protein			TTHERM_01483660	38	50494	2	1	hypothetical protein			TTHERM_00339620	61	20467	1	1	ubiquitin/ribosomal fusion protein, putative
							TTHERM_00971830	42	60586	1	1	coiled-coil protein, putative									TTHERM_01310170	49	106314	1	1	hypothetical protein			TTHERM_00082270	38	126302	3	1	hypothetical protein			TTHERM_00193740	60	33705	1	1	40S ribosomal protein S2, putative
							TTHERM_00418580	42	23024	1	1	transcription factor iib protein, putative									TTHERM_001164064	49	59464	1	1	tumor suppressor mitostatin protein			TTHERM_00794430	38	202809	1	1	hypothetical protein			TTHERM_00079230	60	77450	1	1	DIC3, Flagellar outer dynein arm intermediate protein
							TTHERM_00997710	41	15329	1	1	hypothetical protein									TTHERM_00557890	47	142224	1	1	hypothetical protein			TTHERM_000147658	37	108206	2	1	hypothetical protein			TTHERM_00322930	59	77962	3	1	hypothetical protein
							TTHERM_00644670	41	51376	1	1	cyclic nucleotide-binding domain protein									TTHERM_00579000	46	7701	1	1	C1a-c-e Dpy-30 motif protein			TTHERM_00592870	37	101981	2	1	hypothetical protein			TTHERM_00530750	58	67548	1	1	pyruvate dehydrogenase complex dihydrolipoamide acetyltransferase
							TTHERM_00415780	40	96416	1	1	Serine/Threonine kinase domain protein									TTHERM_01084230	46	94349	1	1	hypothetical protein			TTHERM_00059100	37	191360	2	1	hypothetical protein			TTHERM_00997710	55	15329	1	1	hypothetical protein
							TTHERM_00649240	40	56061	1	1	growth-arrest-specific microtubule-binding protein									TTHERM_01126420	44	301474	2	1	glutamate synthase,			TTHERM_00344080	37	143132	1	1	ABC transporter C family protein			TTHERM_00585130	55	205268	3	1	hypothetical protein
							TTHERM_00577380	40	43868	1	1	hypothetical protein									TTHERM_00006320	43	84956	1	1	tetrin A (macronuclear)			TTHERM_00558310	37	490317	1	1	cytoplasmic dynein 2 heavy chain 1			TTHERM_000196029	53	25527	1	1	RSP1
							TTHERM_000268319	40	102997	1	1	AAA family ATPase									TTHERM_01405890	42	151378	2	1	transmembrane protein			TTHERM_00557860	37	54955	1	1	CCDC104/FAP36/ARF-like 2-binding protein			TTHERM_01197050	52	67080	2	1	H-type lectin domain protein
							TTHERM_00578640	39	23369	1	1	60S ribosomal protein L13									TTHERM_01092470	41	27645	1	1	CFAP198A			TTHERM_01027460	37	41627	1	1	hypothetical protein			TTHERM_000841299	51	71727	3	1	calmodulin-domain kinase
							TTHERM_00884620	39	62867	1	1	hypothetical protein																	TTHERM_00561590	37	158393	1	1	ABC transporter C family protein			TTHERM_00086850	50	19932	2	2	hypothetical protein
							TTHERM_00086890	39	121034	1	1	transmembrane protein, putative																	TTHERM_00780800	36	168422	1	1	cyclic nucleotide-binding domain protein			TTHERM_00825370	50	46514	1	1	outer dense fiber protein
							TTHERM_01195960	38	71359	1	1	DENN (AEX-3) domain protein																	TTHERM_00535530	36	23223	1	1	hypothetical protein			TTHERM_01310170	49	106314	1	1	hypothetical protein
							TTHERM_000441959	38	31988	1	1	sperm-tail PG-rich repeat protein																	TTHERM_00037290	36	198804	1	1	hypothetical protein			TTHERM_00312810	49	42826	1	1	flagellar associated protein
							TTHERM_01204220	36	109885	1	1	transmembrane protein, putative																	TTHERM_00833730	36	63425	1	1	type A von willebrand factor domain protein			TTHERM_00414440	49	171592	3	1	enoyl-CoA hydratase/isomerase
							TTHERM_00255700	36	250965	1	1	transmembrane protein, putative																	TTHERM_00312490	36	90769	1	1	hypothetical protein			TTHERM_00557890	47	142224	1	1	hypothetical protein
							TTHERM_00449470	35	25731	1	1	Glutathione S-transferase Mu 1																	TTHERM_01133960	36	97691	2	1	hypothetical protein			TTHERM_00579000	46	7701	1	1	C1a-c-e Dpy-30 motif protein
							TTHERM_00577090	35	108042	1	1	Serine/Threonine kinase domain protein																	TTHERM_00770640	36	51125	1	1	hypothetical protein			TTHERM_01084230	46	94349	1	1	hypothetical protein
							TTHERM_00189060	34	36586	1	1	nucleoporin, putative																	TTHERM_00833680	35	98942	1	1	hypothetical protein			TTHERM_00189180	43	15466	1	1	predicted protein
							TTHERM_000011759	34	85808	1	1	DNA replication licensing factor MCM4																	TTHERM_000548329	35	7261	1	1	transmembrane protein, putative			TTHERM_01092470	41	27645	1	1	CFAP198A
							TTHERM_00518530	34	149177	1	1	hypothetical protein																	TTHERM_00161720	34	429378	1	1	zinc finger protein			TTHERM_00011780	41	169194	2	1	WD domain, G-beta repeat protein
							TTHERM_00371140	33	271223	1	1	WD domain, G-beta repeat protein																	TTHERM_00728920	34	114023	1	1	cyclic nucleotide-binding domain protein			TTHERM_00082270	40	126302	2	1	hypothetical protein
							TTHERM_00160770	33	28708	1	1	tyrosine 3-monooxygenase/tryptophan 5-monooxygenase activation protein																	TTHERM_00684470	34	75803	1	1	hypothetical protein			TTHERM_00196150	37	39681	1	1	hypothetical protein
							TTHERM_00686190	33	58188	1	1	EF hand protein																	TTHERM_01049340	34	37684	1	1	transmembrane protein, putative			TTHERM_00725970	37	214643	1	1	group 1 family glycosyltransferase
							TTHERM_00218400	33	112364	1	1	EF hand protein																	TTHERM_00059180	34	144791	1	1	cyclic nucleotide-binding domain protein			TTHERM_00218910	36	33571	1	1	sperm-tail PG-rich repeat protein
							TTHERM_00043920	32	153848	2	1	hypothetical protein																	TTHERM_00777260	34	35532	1	1	hypothetical protein			TTHERM_00942750	35	101969	1	1	tubulin-tyrosine ligase family protein
							TTHERM_00729250	32	55047	1	1	NAD-dependent aldehyde dehydrogenase family protein																	TTHERM_00052280	34	715079	1	1	EF hand protein			TTHERM_00971830	35	60586	1	1	coiled-coil protein, putative
							TTHERM_00418370	32	126572	1	1	PH domain protein																	TTHERM_00218380	33	66116	1	1	predicted protein			TTHERM_00312490	35	90769	1	1	hypothetical protein
							TTHERM_000690080	32	66789	1	1	Serine/Threonine kinase domain protein																	TTHERM_01111020	33	54883	1	1	hypothetical protein			TTHERM_00348840	35	44346	1	1	DnaJ carboxy-terminal domain protein
							TTHERM_00333210	32	45171	1	1	60S ribosomal protein L4																	TTHERM_00697220	33	182897	1	1	transmembrane protein, putative			TTHERM_00633150	33	12973	1	1	60S ribosomal protein L36a
							TTHERM_00127110	31	348868	1	1	hypothetical protein																	TTHERM_000684509	33	260624	1	1	transmembrane protein, putative			TTHERM_00636870	33	28460	1	1	hypothetical protein
							TTHERM_00412060	31	56857	1	1	transmembrane protein, putative																	TTHERM_00378890	33	41530	1	1	granule lattice protein			TTHERM_00670610	33	38836	1	1	RSP7A-RIIAD1/IQ
							TTHERM_01104960	31	53836	1	1	tubulin																	TTHERM_00492900	33	152764	1	1	transmembrane protein, putative			TTHERM_00529880	32	48539	1	1	CFAP207
							TTHERM_00243710	31	64479	1	1	eukaryotic-type DNA primase, large subunit																	TTHERM_00490570	32	177177	1	1	hypothetical protein			TTHERM_00066840	32	66320	1	1	amine-terminal domain cyclin
							TTHERM_00077240	31	42673	1	1	polyubiquitin																	TTHERM_00290670	32	41522	1	1	FMN-dependent dehydrogenase			TTHERM_01212890	31	111955	1	1	NACHT domain protein
							TTHERM_01298440	31	31971	1	1	Serine/Threonine kinase domain protein																	TTHERM_00639920	32	311605	1	1	zinc finger lsd1 subclass family protein			TTHERM_00716250	31	12423	1	1	dynein light chain 4, axonemal protein
							TTHERM_01212890	31	111955	1	1	NACHT domain protein																	TTHERM_00557930	32	370246	1	1	down-regulated in metastasis protein			TTHERM_00138500	31	20770	1	1	hypothetical protein
							TTHERM_00189170	31	11321	1	1	histone H4																	TTHERM_00094170	32	117021	1	1	hypothetical protein			TTHERM_00151820	31	101189	1	1	AAA family ATPase CDC48 subfamily protein
							TTHERM_00535660	31	64268	1	1	D-alanyl-D-alanine carboxypeptidase family protein																	TTHERM_00001400	32	74482	1	1	von willebrand factor type A (vWA) domain was originally protein			TTHERM_00083860	31	27676	1	1	transmembrane protein, putative
							TTHERM_01014760	31	173949	1	1	WD domain, G-beta repeat protein																	TTHERM_000676913	31	59193	1	1	hypothetical protein			TTHERM_00046270	31	80684	1	1	transmembrane protein, putative
							TTHERM_000145119	31	18715	1	1	cation channel family protein																	TTHERM_01212890	31	111955	1	1	NACHT domain protein			TTHERM_00095640	30	61583	1	1	hypothetical protein
							TTHERM_00467960	31	155224	1	1	hypothetical protein																	TTHERM_00891210	31	132039	1	1	cation channel family protein
							TTHERM_00441730	30	112221	1	1	transmembrane protein, putative																	TTHERM_00355240	31	48191	1	1	hypothetical protein
							TTHERM_00194430	30	103464	1	1	hypothetical protein																	TTHERM_00670530	31	230346	1	1	cation channel family protein
							TTHERM_00516370	30	94809	1	1	translation elongation factor EF-2 subunit																	TTHERM_01141490	31	88512	1	1	hypothetical protein
																													TTHERM_00252420	30	68006	1	1	outer dynein arm docking complex protein, putative
																													TTHERM_00083860	30	27676	1	1	transmembrane protein, putative
																													TTHERM_00856650	30	138098	1	1	tetratricopeptide repeat protein
																													TTHERM_00852810	30	177362	1	1	hypothetical protein
																													TTHERM_00249600	30	64152	1	1	hypothetical protein
																													TTHERM_00859360	30	147355	1	1	tetratricopeptide repeat protein
																													TTHERM_00502310	30	224292	1	1	hypothetical protein
																													TTHERM_000945249	30	81479	1	1	hypothetical protein

## Sheet: RSP3B-BirA
WT-Exp1							RSP3B-BirA* - Exp 1							WT - Exp 2						RSP3B-BirA* - Exp 2 sample 1							WT - Exp 2						RSP3B-BirA* - Exp 2- sample 2								WT - Exp 3								RSP3B-BirA* - Exp 3
Accession	Score	Mass	Matches	Sequences	Description		Accession	Score	Mass	Matches	Sequences	Description		Description	Score	Mass	Matches	Sequences		Description	Score	Mass	Matches	Sequences			Description	Score	Mass	Matches	Sequences		Description	Score	Mass	Matches	Sequences	Description			Accession	Score	Mass	Matches	Sequences	Description			Accession
TTHERM_00617810	231	94035	12	1	hypothetical protein		TTHERM_00348510	418	49953	11	9	BTU1		TTHERM_00558620	680	35770	10	6		TTHERM_00348510	3888	50052	78	21	BTU1		TTHERM_00558620	680	35770	10	6		TTHERM_00348510	1449	49953	21	11	BTU1			TTHERM_00558620	722	49969	11	6	ATU1			TTHERM_00348510
TTHERM_00348510	193	49953	4	4	tubulin		TTHERM_00566810	376	80002	12	9	RSP3B		TTHERM_00348510	534	49953	7	6		TTHERM_00558620	3703	50069	68	19	ATU1		TTHERM_00348510	534	49953	7	6		TTHERM_00558620	899	35770	16	10	ATU1			TTHERM_00348510	563	49953	8	7	BTU1			TTHERM_00558620
TTHERM_00558620	132	49969	3	3	tubulin/FtsZ family, GTPase domain protein		TTHERM_00558620	300	49969	8	5	ATU1		TTHERM_00471510	376	27486	6	4		TTHERM_00394410	3198	74976	72	32	RSP2		TTHERM_00471510	376	27486	6	4		TTHERM_00394410	440	74931	6	5	RSP2			TTHERM_00471510	378	27486	6	4	SNF7 family protein			TTHERM_00394410
TTHERM_01053000	117	24581	3	3	60S ribosomal protein L10		TTHERM_00617810	246	94035	15	1	hypothetical protein		TTHERM_00530750	303	67548	5	3		TTHERM_00430020	2396	34258	52	16	RSP9		TTHERM_00530750	303	67548	5	3		TTHERM_00502240	413	76166	6	6	Methylcrotonoyl-CoA carboxylase subunit alpha			TTHERM_01289110	309	24153	8	4	60S ribosomal protein L15			TTHERM_00502240
TTHERM_00686150	112	21022	4	3	ubiquitin-40S ribosomal protein S27a		TTHERM_00394410	242	74931	11	9	RSP2		TTHERM_01289110	264	24153	6	3		TTHERM_000773538	1947	40985	40	18	RSP14		TTHERM_01289110	264	24153	6	3		TTHERM_00227800	372	50221	7	4	adenylate kinase 8a, AK8a			TTHERM_00530750	308	67548	5	3	pyruvate dehydrogenase complex dihydrolipoamide acetyltransferase			TTHERM_00227800
TTHERM_00502240	95	76166	4	4	methylcrotonoyl-CoA carboxylase subunit alpha		TTHERM_00641200	229	199186	6	6	RSP19/FAP61		TTHERM_00686150	157	21158	3	1		TTHERM_01044600	1893	90508	46	26	RSP3A		TTHERM_00686150	157	21158	3	1		TTHERM_01289110	291	24153	4	2	60S ribosomal protein L15			TTHERM_00617810	244	94035	12	1	hypothetical protein			TTHERM_00530750
TTHERM_00373700	94	119984	4	1	hypothetical protein		TTHERM_00577380	220	43868	6	5	hypothetical protein		TTHERM_00624720	118	43236	2	2		TTHERM_00444180	1832	53761	36	18	RSP4C		TTHERM_00624720	118	43236	2	2		TTHERM_00530750	278	67548	4	3	Acetyltransferase component of pyruvate dehydrogenase complex SV=1			TTHERM_00006320	199	84956	14	1	tetrin A			TTHERM_01289110
TTHERM_00149420	72	97692	5	1	hypothetical protein		TTHERM_00227800	208	50221	7	7	adenylate kinase 8a, AK8a		TTHERM_00373700	112	119984	3	1		TTHERM_00227800	1820	50287	36	19	adenylate kinase 8a, AK8a		TTHERM_00373700	112	119984	3	1		TTHERM_01053000	252	24581	3	1	60S ribosomal protein L10			TTHERM_00686150	175	21022	4	2	ubiquitin-40S ribosomal protein S27a			TTHERM_01053000
TTHERM_00006320	72	84956	4	1	tetrin A		TTHERM_00418270	175	110904	3	3	RSP3C		TTHERM_01053000	104	24581	1	1		TTHERM_000649439	1784	10592	26	3	RSP22 = LC8		TTHERM_01053000	104	24581	1	1		TTHERM_00471510	183	27486	3	2	SNF7 family protein			TTHERM_00373700	124	119984	5	1	hypothetical protein			TTHERM_00471510
TTHERM_00577380	61	43868	2	2	hypothetical protein		TTHERM_01289110	160	24153	5	4	60S ribosomal protein L15		TTHERM_00075720	85	170191	2	1		TTHERM_00566810	1775	80013	42	20	RSP3B		TTHERM_00075720	85	170191	2	1		TTHERM_00317200	141	119162	2	2	adenylate kinase 1, AK1			TTHERM_00624720	120	43236	2	2	granule lattice protein			TTHERM_00617810
TTHERM_000268319	58	102997	2	2	AAA family ATPase		TTHERM_01044600	142	90486	6	6	RSP3A		TTHERM_00016220	80	51036	2	1		TTHERM_00427590	1714	57139	36	18	RSP4A		TTHERM_00016220	80	51036	2	1		TTHERM_00430020	135	34236	2	2	RSP9			TTHERM_01053000	104	24581	1	1	60S ribosomal protein L10			TTHERM_00430020
TTHERM_00088150	58	209810	4	1	nucleic acid helicase, putative		TTHERM_00444180	140	53705	4	4	RSP4C		TTHERM_00502240	77	76166	2	2		TTHERM_00455540	1419	50918	31	19	adenylate kinase 8b, AK8b		TTHERM_00502240	77	76166	2	2		TTHERM_00655820	131	27949	3	3	Translation elongation factor 1 subunit alpha			TTHERM_000649499	93	54394	4	1	transmembrane protein, putative			TTHERM_00006320
TTHERM_00086890	52	121034	2	1	transmembrane protein, putative		TTHERM_00147610	55	292136	2	2	phosphatidylinositol 3- and 4-kinase family protein		TTHERM_00864890	72	124794	2	1		TTHERM_00316930	1338	48885	35	17	CFAP253		TTHERM_00864890	72	124794	2	1		TTHERM_00086890	127	121034	4	1	Transmembrane protein, putative			TTHERM_00075720	89	170191	2	1	hypothetical protein			TTHERM_00317200
TTHERM_01289110	51	24153	1	1	60S ribosomal protein L15		TTHERM_00317200	138	119162	7	7	adenylate kinase 1, AK1		TTHERM_00006320	68	84884	2	1		TTHERM_00471260	795	38412	19	11	RSP16A		TTHERM_00006320	68	84884	2	1		TTHERM_00016220	117	51036	3	1	Uncharacterized protein			TTHERM_00441710	88	74291	9	1	hypothetical protein			TTHERM_00655820
TTHERM_00823720	49	29757	1	1	hypothetical protein		TTHERM_00655820	137	48652	5	4	translation elongation factor EF-1alpha		TTHERM_00086890	66	121034	2	1		TTHERM_00378600	750	26619	18	10	RSP10		TTHERM_00086890	66	121034	2	1		TTHERM_00777260	87	35532	2	2	Uncharacterized protein			TTHERM_00016220	82	51036	2	1	hypothetical protein			TTHERM_00161170
TTHERM_00415780	48	96416	1	1	Serine/Threonine kinase domain protein		TTHERM_00997710	136	15329	3	3	hypothetical protein		TTHERM_00884620	57	62867	1	1		TTHERM_00670610	620	38836	12	5	RSP7A-RIIAD1/IQ		TTHERM_00884620	57	62867	1	1		TTHERM_00566810	83	80002	1	1	RSP3B			TTHERM_00467960	79	155224	4	1	hypothetical protein			TTHERM_000649499
TTHERM_00075720	46	170191	1	1	hypothetical protein		TTHERM_00670610	134	38836	4	1	RSP7A-RIIAD1/IQ		TTHERM_000963250	54	11212	1	1		TTHERM_00317200	500	119228	12	12	adenylate kinase 1, AK1		TTHERM_000963250	54	11212	1	1		TTHERM_01044600	83	90486	1	1	RSP3A			TTHERM_00086890	78	121034	3	1	transmembrane protein, putative			TTHERM_00016220
TTHERM_00147610	45	292136	1	1	phosphatidylinositol 3- and 4-kinase family protein		TTHERM_00820660	117	73858	3	3	CFAP206		TTHERM_00143660	52	15306	1	1		TTHERM_01092470	454	27678	11	5	CFAP198A		TTHERM_00143660	52	15306	1	1		TTHERM_00624720	82	43236	1	1	Granule lattice protein			TTHERM_00502240	77	76166	2	2	methylcrotonoyl-CoA carboxylase subunit alpha			TTHERM_00427590
TTHERM_00773330	45	17620	1	1	40S ribosomal protein S13		TTHERM_01049350	113	39263	5	5	hypothetical protein		TTHERM_01084230	51	94349	1	1		TTHERM_00630500	401	16797	9	5	RSP20/CaM1		TTHERM_01084230	51	94349	1	1		TTHERM_00389870	82	197527	2	1	Uncharacterized protein			TTHERM_00864890	75	124794	2	1	UvrD/REP helicase family protein			TTHERM_00624720
TTHERM_00077080	45	39930	2	1	carrier protein		TTHERM_00686150	110	21022	3	2	ubiquitin-40S ribosomal protein S27a		THERM_000716189	47	125356	1	1		TTHERM_00486600	329	477978	8	8	DYH5		THERM_000716189	47	125356	1	1		TTHERM_00418370	78	126572	2	1	PH domain protein			TTHERM_00161170	71	25669	3	1	hypothetical protein			TTHERM_00777260
TTHERM_00578640	44	23369	1	1	60S ribosomal protein L13		TTHERM_00777260	107	35532	2	2	hypothetical protein		TTHERM_00011380	47	99073	1	1		TTHERM_00499300	296	532210	10	10	DYH4		TTHERM_00011380	47	99073	1	1		TTHERM_00427590	72	57084	1	1	RSP4A			TTHERM_00113020	68	78570	5	1	AMP-binding enzyme family protein			TTHERM_01044600
TTHERM_01326870	44	159647	1	1	cation channel family protein, putative		TTHERM_00471260	101	38379	3	2	RSP16A		TTHERM_00418370	46	126572	1	1		TTHERM_00449470	276	25731	5	3	Glutathione S-transferase Mu 1		TTHERM_00418370	46	126572	1	1		TTHERM_00535929	71	51356	1	1	DNA double-strand break repair rad50 ATPase			TTHERM_00088150	67	209810	6	1	nucleic acid helicase, putative			TTHERM_00467960
TTHERM_00138500	43	20770	2	1	hypothetical protein		TTHERM_00455540	99	50907	4	4	adenylate kinase 8b, AK8b		TTHERM_00655820	46	27949	1	1		TTHERM_00540090	274	9089	7	2	RSP11		TTHERM_00655820	46	27949	1	1		TTHERM_00006320	65	84884	2	1	Tetrin A protein			TTHERM_00655820	65	48652	2	2	translation elongation factor EF-1alpha			TTHERM_00373700
TTHERM_000145119	41	18715	1	1	cation channel family protein		TTHERM_00499300	95	531625	3	3	DYH4								TTHERM_00433800	258	477046	7	7	DYH15								TTHERM_00962050	58	41381	1	1	Aldo/keto reductase family oxidoreductase			TTHERM_01084230	64	94349	2	1	hypothetical protein			TTHERM_00389870
TTHERM_00933080	40	325566	1	1	EF hand protein		TTHERM_00773330	94	17620	2	2	40S ribosomal protein S13								TTHERM_00148750	232	241730	5	5	adenylate kinase 9, AK9								TTHERM_00686150	58	21158	1	1	Rps31e			TTHERM_00011380	63	99073	2	1	kinase domain protein			TTHERM_00566810
TTHERM_00193680	39	115866	1	1	kinesin motor catalytic domain protein		TTHERM_00313520	88	65106	3	3	RSP8								TTHERM_000196029	226	25527	5	4	RSP1								TTHERM_00471260	56	38379	1	1	RSP16A			TTHERM_00836570	62	59495	3	1	hypothetical protein			TTHERM_00088150
TTHERM_00518530	39	149177	1	1	hypothetical protein		TTHERM_01262850	86	115244	2	2	CFAP251								TTHERM_00190950	206	42528	6	5	macronuclear actin								g18958	56	29773	1	1	40S ribosomal protein S3a			TTHERM_00884620	57	62867	1	1	hypothetical protein			TTHERM_00418370
TTHERM_00016460	39	22696	1	1	adenylate kinase family protein		TTHERM_000773538	77	40930	3	3	RSP14								TTHERM_00473320	168	101761	5	5	coiled-coil lobo-like protein putative								TTHERM_00578560	54	76031	1	1	RSP18/CFAP91			TTHERM_00392760	56	173957	3	1	non-SMC mitotic condensation complex subunit 1, amine-terminal protein			TTHERM_00962050
TTHERM_001089028	38	178586	1	1	hypothetical protein		TTHERM_00773560	76	47371	7	1	hypothetical protein								TTHERM_00666640	165	32673	2	1									TTHERM_00527330	51	162872	1	1	Zinc carboxypeptidase family protein			TTHERM_00582280	56	223308	4	1	N-recognin zinc finger protein			TTHERM_00047480
TTHERM_01049350	37	39263	1	1	hypothetical protein		TTHERM_00760390	76	48150	2	2	kelch-motif containing 1								TTHERM_00974270	160	28982	5	4									TTHERM_00760390	49	48150	1	1	kelch-motif containing 1			TTHERM_000019704	54	49339	5	1	cyclic nucleotide-binding domain protein			TTHERM_00535929
TTHERM_01204220	36	109885	1	1	transmembrane protein, putative		TTHERM_00373700	74	119984	2	1	hypothetical protein								TTHERM_00579000	157	7701	2	1	C1a-c-e Dpy-30 motif protein								TTHERM_00227580	48	55036	1	1	STOP protein			TTHERM_000963250	54	11212	1	1	hypothetical protein			TTHERM_00049060
TTHERM_000019704	36	49339	1	1	cyclic nucleotide-binding domain protein		TTHERM_00006320	71	84956	4	1	tetrin A								TTHERM_00105110	155	71682	5	4									TTHERM_00011380	47	99073	1	1	Kinase domain protein			TTHERM_00424640	53	133650	2	1	cyclic nucleotide-binding domain protein			TTHERM_00277340
TTHERM_00255700	36	250965	1	1	transmembrane protein, putative		TTHERM_00476710	69	27769	1	1	CFAP198B								TTHERM_00535929	120	51400	3	2									TTHERM_00577380	47	43868	1	1	Uncharacterized protein			TTHERM_00143660	52	15306	1	1	histone H2A			TTHERM_01399520
TTHERM_00624730	35	41622	1	1	granule lattice protein		TTHERM_00492840	67	66732	2	2	RSP7B - AKA28, EF hand								TTHERM_00216010	119	28228	4	4									TTHERM_000773538	46	40930	1	1	RSP14			TTHERM_01028860	52	106256	2	1	hypothetical protein			TTHERM_00011380
TTHERM_00530790	34	169514	1	1	SecY subunit containing preprotein translocase		TTHERM_01053000	67	24581	1	1									TTHERM_01276420	117	536680	5	5	DYH3								TTHERM_00382350	46	18180	1	1	60S ribosomal protein L24			TTHERM_000690080	52	66789	3	1	Serine/Threonine kinase domain protein			TTHERM_00424640
TTHERM_01197050	33	67080	1	1	H-type lectin domain protein		TTHERM_00149420	65	97692	4	1									TTHERM_00649260	117	179467	3	3	EF1C								TTHERM_00455540	46	50907	1	1	adenylate kinase 8b, AK8b			TTHERM_01204220	51	109885	2	1	transmembrane protein, putative			TTHERM_000690080
TTHERM_000841299	33	71727	1	1	calmodulin-domain kinase		TTHERM_00316930	64	48863	2	2	FAP253								TTHERM_00558640	116	123359	2	2	DYH16																TTHERM_00723610	49	239514	2	1	UvrD/REP family helicase			TTHERM_00686150
TTHERM_00444510	32	21406	1	1	ribosomal protein L19		TTHERM_00624730	64	41622	1	1									TTHERM_00823680	116	17786	3	3																	TTHERM_00049060	49	60402	2	1	tetratricopeptide repeat protein			TTHERM_00471260
TTHERM_00561680	32	14187	1	1	ribosomal protein L35		TTHERM_00623040	59	54534	2	2	TPR-containing								TTHERM_000441959	112	32043	2	2																	TTHERM_00585130	49	205268	4	1	hypothetical protein			TTHERM_00151800
TTHERM_01345750	31	99171	1	1	hypothetical protein		TTHERM_00933080	57	325566	1	1									TTHERM_00418270	112	110981	4	3	RSP3C																TTHERM_00322930	49	77962	3	1	hypothetical protein			TTHERM_00585130
TTHERM_00011010	31	40097	1	1	peptidase family C54 protein		TTHERM_00138500	57	20770	3	1									TTHERM_00522630	110	27766	1	1																	TTHERM_000841299	48	71727	3	1	calmodulin-domain kinase			TTHERM_000019704
TTHERM_01099050	31	32577	1	1	RNA recognition motif protein		TTHERM_00695730	57	46944	2	2	RSP15								TTHERM_00339810	107	20533	2	2																	TTHERM_000716189	47	125356	1	1	cyclic nucleotide-binding domain protein			TTHERM_000145549
TTHERM_01212890	31	111955	1	1	NACHT domain protein		TTHERM_00705200	57	309219	1	1	CFAP46 C1d								TTHERM_00406590	107	57757	3	3																	TTHERM_01005280	46	57213	2	1	hypothetical protein			TTHERM_00578560
TTHERM_00077240	31	42673	1	1	polyubiquitin		TTHERM_00324550	53	22908	1	1									TTHERM_00418580	107	23046	3	3																	TTHERM_00418370	46	126572	1	1	PH domain protein			TTHERM_00322930
TTHERM_00752080	31	86856	1	1	hypothetical protein		TTHERM_01092470	53	27645	2	2	CFAP198A								TTHERM_00499570	104	28583	2	2																	TTHERM_00554340	46	47768	3	1	dynein assembly factor 1, axonemal protein, putative			TTHERM_000841299
TTHERM_000963250	31	11212	1	1	hypothetical protein		TTHERM_00488340	52	25631	1	1									TTHERM_00566780	101	42628	3	3																	TTHERM_00147490	45	129717	2	1	kinase domain protein			TTHERM_00760390
TTHERM_00371140	31	271223	1	1	WD domain, G-beta repeat protein		TTHERM_00578640	52	23369	1	1									TTHERM_00155380	101	57838	3	3																	TTHERM_01220380	44	59722	3	1	hypothetical protein			TTHERM_000548329
TTHERM_001151463	31	0	1	1			TTHERM_00430020	51	34236	2	2	RSP9								TTHERM_00694350	98	15942	2	2																	TTHERM_00433930	43	44207	1	1	hypothetical protein			TTHERM_00227580
TTHERM_00467960	30	155224	1	1	hypothetical protein		TTHERM_00086890	51	121034	2	1									TTHERM_00641200	97	199407	2	2	RSP19/FAP61																TTHERM_00759050	43	169495	2	1	cation channel family protein			TTHERM_00577380
TTHERM_000011759	30	85808	1	1	DNA replication licensing factor MCM4		TTHERM_00077080	49	39930	2	1									TTHERM_00954240	96	31549	1	1																	TTHERM_01034400	42	309373	2	1	type III restriction enzyme, res subunit family protein			TTHERM_000773538
							TTHERM_00075720	49	170191	1	1									TTHERM_001164064	94	59476	3	3																	TTHERM_00410150	42	227454	2	1	transmembrane protein, putative			TTHERM_00476640
							TTHERM_000055959	48	77164	1	1									TTHERM_00192030	94	61193	3	3																	TTHERM_00535170	41	130118	3	1	hypothetical protein			TTHERM_00455540
							TTHERM_000145119	48	18715	1	1									TTHERM_000372529	94	42962	2	2	RSP23/FAP67B																TTHERM_00006050	41	564091	2	1	AAA domain, dynein subfamily protein			TTHERM_00864890
							TTHERM_000649439	48	10570	1	1	RSP22 = LC8								TTHERM_00266390	92	15921	2	2																	TTHERM_00193280	41	65880	1	1	hypothetical protein			TTHERM_00535170
							TTHERM_01204220	48	109885	2	1									TTHERM_00971830	92	60619	3	3																	TTHERM_00942750	40	101969	1	1	tubulin-tyrosine ligase family protein			TTHERM_00339620
							TTHERM_00649240	47	56061	1	1									TTHERM_01194830	91	23140	2	2																	TTHERM_00125290	40	252423	1	1	transmembrane protein, putative			TTHERM_00547950
							TTHERM_00134890	47	68855	1	1	PF20								TTHERM_01092380	91	191577	1	1	CFAP65A																TTHERM_00523020	40	62648	2	1	hypothetical protein			TTHERM_00006050
							TTHERM_00371140	47	271223	1	1									TTHERM_00011880	90	25224	2	2																	TTHERM_00249790	39	146037	2	1	E1-E2 ATPase family protein			TTHERM_00639920
							TTHERM_00406590	46	57701	1	1									TTHERM_00760390	89	48172	2	2	kelch-motif containing 1																TTHERM_00999040	39	132184	1	1	sodium/hydrogen exchanger family protein			TTHERM_00123780
							TTHERM_00784300	44	180489	1	1									TTHERM_00655820	85	48729	3	3																	TTHERM_01483660	38	50494	2	1	hypothetical protein			TTHERM_00082270
							TTHERM_00049060	43	60402	3	1									TTHERM_00219350	85	56618	3	3	BBC52/CFAP161																TTHERM_00082270	38	126302	3	1	hypothetical protein			TTHERM_00149420
							TTHERM_00532870	42	32599	1	1									TTHERM_00628400	82	28837	2	2																	TTHERM_00794430	38	202809	1	1	hypothetical protein			TTHERM_00531930
							TTHERM_00011810	41	256317	1	1									TTHERM_00884620	81	62867	3	3																	TTHERM_000147658	37	108206	2	1	hypothetical protein			TTHERM_00697220
							TTHERM_00125200	40	76534	1	1									TTHERM_00143690	78	73072	2	2	flagellar microtugule protofilament ribbon protein																TTHERM_00592870	37	101981	2	1	hypothetical protein			TTHERM_00649450
							TTHERM_00716250	40	12423	1	1									TTHERM_00643530	78	61599	2	2																	TTHERM_00059100	37	191360	2	1	hypothetical protein			TTHERM_00471620
							TTHERM_000019704	39	49339	2	1									TTHERM_00992760	74	13833	2	2																	TTHERM_00344080	37	143132	1	1	ABC transporter C family protein			TTHERM_00185640
							TTHERM_00190950	38	42429	1	1	macronuclear actin								TTHERM_00105260	69	49285	1	1	LRRC23c																TTHERM_00558310	37	490317	1	1	cytoplasmic dynein 2 heavy chain 1			TTHERM_00723610
							TTHERM_00294910	37	85525	1	1									TTHERM_00145830	69	111860	1	1																	TTHERM_00557860	37	54955	1	1	CCDC104/FAP36/ARF-like 2-binding protein			TTHERM_00815100
							TTHERM_00487150	37	78374	1	1									TTHERM_00647400	68	111209	1	1																	TTHERM_01027460	37	41627	1	1	hypothetical protein			TTHERM_00094170
							TTHERM_00530750	37	67548	1	1									TTHERM_01094880	66	74036	2	2																	TTHERM_00561590	37	158393	1	1	ABC transporter C family protein			TTHERM_00171730
							TTHERM_00069430	37	48261	1	1									TTHERM_01345750	65	99304	2	2																	TTHERM_00780800	36	168422	1	1	cyclic nucleotide-binding domain protein			TTHERM_00006030
							TTHERM_00459310	36	33640	1	1									TTHERM_00584850	65	61141	1	1																	TTHERM_00535530	36	23223	1	1	hypothetical protein			TTHERM_00821980
							TTHERM_000196029	36	25527	1	1	RSP1								TTHERM_00497880	63	44563	1	1																	TTHERM_00037290	36	198804	1	1	hypothetical protein			TTHERM_01204220
							TTHERM_01109840	36	185211	1	1									TTHERM_000569069	63	95776	1	1	adenylate kinase 7b, AK7b																TTHERM_00833730	36	63425	1	1	type A von willebrand factor domain protein			TTHERM_00523020
							TTHERM_001151463	36	0	2	1									TTHERM_00316370	62	68043	2	2																	TTHERM_00312490	36	90769	1	1	hypothetical protein			TTHERM_00149630
							TTHERM_01345750	36	99171	1	1	hypothetical protein								TTHERM_00373700	61	120028	2	1																	TTHERM_01133960	36	97691	2	1	hypothetical protein			TTHERM_000147658
							TTHERM_00086850	36	19932	1	1	hypothetical protein								TTHERM_00777260	61	35554	1	1																	TTHERM_00770640	36	51125	1	1	hypothetical protein			TTHERM_00630500
							TTHERM_00859280	35	157567	1	1	kinesin motor catalytic domain protein								TTHERM_00821790	59	428520	1	1																	TTHERM_00833680	35	98942	1	1	hypothetical protein			TTHERM_001054349
							TTHERM_00630560	35	159662	1	1	ABC transporter C family protein								TTHERM_00131110	57	17926	2	2																	TTHERM_000548329	35	7261	1	1	transmembrane protein, putative			TTHERM_01046940
							TTHERM_00312620	35	104137	1	1	hypothetical protein								TTHERM_00492560	57	70791	1	1																	TTHERM_00161720	34	429378	1	1	zinc finger protein			TTHERM_00001210
							TTHERM_00467960	35	155224	1	1	hypothetical protein								TTHERM_00313520	57	65216	1	1	RSP8																TTHERM_00728920	34	114023	1	1	cyclic nucleotide-binding domain protein			TTHERM_00143660
							TTHERM_00077240	35	42673	1	1	polyubiquitin								TTHERM_00218910	56	33571	1	1																	TTHERM_00684470	34	75803	1	1	hypothetical protein			TTHERM_00138459
							TTHERM_00836570	34	59495	1	1	hypothetical protein								TTHERM_00338110	56	55470	1	1																	TTHERM_01049340	34	37684	1	1	transmembrane protein, putative			TTHERM_00670530
							TTHERM_00444510	34	21406	2	2	ribosomal protein L19								TTHERM_00415670	54	294698	1	1																	TTHERM_00059180	34	144791	1	1	cyclic nucleotide-binding domain protein			TTHERM_00455250
							TTHERM_00312490	34	90769	1	1	hypothetical protein								TTHERM_01142730	54	21437	1	1																	TTHERM_00777260	34	35532	1	1	hypothetical protein			TTHERM_00475060
							TTHERM_00942750	33	101969	1	1	tubulin-tyrosine ligase family protein								TTHERM_00220810	53	162662	1	1																	TTHERM_00052280	34	715079	1	1	EF hand protein			TTHERM_01049340
							TTHERM_01099090	33	374705	1	1	hypothetical protein								TTHERM_00752170	52	19373	1	1																	TTHERM_00218380	33	66116	1	1	predicted protein			TTHERM_00298420
							TTHERM_00895580	33	70403	1	1	LA motif RNA-binding domain protein								TTHERM_00912290	51	561439	1	1	DYH7																TTHERM_01111020	33	54883	1	1	hypothetical protein			TTHERM_000794659
							TTHERM_00424640	33	133650	1	1	cyclic nucleotide-binding domain protein								TTHERM_00723620	49	92130	1	1																	TTHERM_00697220	33	182897	1	1	transmembrane protein, putative			TTHERM_00759050
							TTHERM_00578560	33	76031	1	1	RSP18/CFAP91								TTHERM_00565600	49	531365	1	1	DYH22																TTHERM_000684509	33	260624	1	1	transmembrane protein, putative			TTHERM_00565600
							TTHERM_00238810	33	39603	1	1	RSP16B								TTHERM_00487150	49	78529	1	1																	TTHERM_00378890	33	41530	1	1	granule lattice protein			TTHERM_00849190
							TTHERM_00971840	32	10996	1	1	cytoplasmic dynein light chain 2								TTHERM_00688470	48	227107	1	1	DYH6																TTHERM_00492900	33	152764	1	1	transmembrane protein, putative			TTHERM_01005090
							TTHERM_01326870	32	159647	1	1	cation channel family protein, putative								TTHERM_00522930	47	100058	1	1																	TTHERM_00490570	32	177177	1	1	hypothetical protein			TTHERM_00138500
							TTHERM_000414249	32	62701	1	1	hypothetical protein								TTHERM_01262850	46	115454	1	1	CFAP251																TTHERM_00290670	32	41522	1	1	FMN-dependent dehydrogenase			TTHERM_01027460
							TTHERM_00502240	31	76166	1	1	methylcrotonoyl-CoA carboxylase subunit alpha								TTHERM_00857910	46	55253	1	1																	TTHERM_00639920	32	311605	1	1	zinc finger lsd1 subclass family protein			TTHERM_00532370
							TTHERM_00530790	31	169514	1	1	SecY subunit containing preprotein translocase								TTHERM_000522989	46	26079	1	1																	TTHERM_00557930	32	370246	1	1	down-regulated in metastasis protein			TTHERM_01068110
							TTHERM_00075670	31	11527	1	1	60S ribosomal protein L37a								TTHERM_00430030	45	221947	1	1	PF6																TTHERM_00094170	32	117021	1	1	hypothetical protein			TTHERM_01212890
							TTHERM_00127110	31	348868	1	1	hypothetical protein								TTHERM_00502359	45	30540	1	1																	TTHERM_00001400	32	74482	1	1	von willebrand factor type A (vWA) domain was originally protein			TTHERM_01084230
							TTHERM_000841299	31	71727	1	1	calmodulin-domain kinase								TTHERM_00086890	44	121100	1	1																	TTHERM_000676913	31	59193	1	1	hypothetical protein			TTHERM_00037290
							TTHERM_00333210	31	45171	1	1	60S ribosomal protein L4								TTHERM_00624660	44	34368	1	1																	TTHERM_01212890	31	111955	1	1	NACHT domain protein			TTHERM_00561660
							TTHERM_01212890	31	111955	1	1	NACHT domain protein								TTHERM_00440620	43	107203	1	1																	TTHERM_00891210	31	132039	1	1	cation channel family protein			TTHERM_00238810
							TTHERM_000011759	31	85808	1	1	DNA replication licensing factor MCM4								TTHERM_00773330	43	17631	1	1																	TTHERM_00355240	31	48191	1	1	hypothetical protein			TTHERM_00147490
							TTHERM_00636880	30	241950	1	1	transmembrane protein, putative								TTHERM_01151600	43	24292	1	1																	TTHERM_00670530	31	230346	1	1	cation channel family protein			TTHERM_00752110
							TTHERM_00974090	30	57686	1	1	hypothetical protein								TTHERM_00333210	43	45193	1	1																	TTHERM_01141490	31	88512	1	1	hypothetical protein			TTHERM_00852810
							TTHERM_000145549	30	15519	1	1	hypothetical protein								TTHERM_000442899	43	63980	1	1	STK36-like																TTHERM_00252420	30	68006	1	1	outer dynein arm docking complex protein, putative			TTHERM_00641200
							TTHERM_00414440	30	171592	1	1	enoyl-CoA hydratase/isomerase								TTHERM_00149420	42	97791	1	1																	TTHERM_00083860	30	27676	1	1	transmembrane protein, putative
							TTHERM_01197050	30	67080	1	1	H-type lectin domain protein								TTHERM_00059250	42	65269	1	1																	TTHERM_00856650	30	138098	1	1	tetratricopeptide repeat protein
																				g18958	42	29806	1	1																	TTHERM_00852810	30	177362	1	1	hypothetical protein
																				TTHERM_00227580	42	55180	1	1																	TTHERM_00249600	30	64152	1	1	hypothetical protein
																				TTHERM_00649240	41	56061	1	1																	TTHERM_00859360	30	147355	1	1	tetratricopeptide repeat protein
																				TTHERM_00476670	41	21964	1	1																	TTHERM_00502310	30	224292	1	1	hypothetical protein
																				TTHERM_00427420	41	67075	1	1																	TTHERM_000945249	30	81479	1	1	hypothetical protein
																				TTHERM_001023063	40	15789	1	1
																				TTHERM_00467660	40	17082	1	1
																				TTHERM_00105300	40	153390	1	1
																				TTHERM_00265100	40	136984	1	1
																				TTHERM_00391400	40	105139	1	1
																				TTHERM_00448750	40	81658	1	1
																				TTHERM_00079230	40	77549	1	1	DIC3, Flagellar outer dynein arm intermediate protein
																				TTHERM_00434070	39	21132	1	1
																				TTHERM_00467960	39	155246	1	1
																				TTHERM_00529860	39	65464	1	1
																				TTHERM_01093530	39	159658	1	1
																				TTHERM_00841210	38	28513	1	1	p28A
																				TTHERM_00134890	38	68954	1	1	PF20
																				TTHERM_00085180	38	15360	1	1
																				TTHERM_00502580	38	57313	1	1	RSP4B
																				TTHERM_00112730	37	79157	1	1
																				TTHERM_00086700	37	87769	1	1
																				TTHERM_01474510	37	46349	1	1
																				TTHERM_00694540	37	145214	1	1
																				TTHERM_00695880	36	88201	1	1
																				TTHERM_00471090	36	23231	1	1
																				TTHERM_00474460	36	65323	1	1
																				TTHERM_00378580	36	44031	1	1
																				TTHERM_00780430	36	187569	1	1
																				TTHERM_01386050	36	22747	1	1
																				TTHERM_00136120	36	21719	1	1
																				TTHERM_00454080	36	15068	1	1
																				TTHERM_00577380	36	43923	1	1
																				TTHERM_00028740	35	17952	1	1
																				TTHERM_00577050	35	30274	1	1
																				TTHERM_01220370	35	40014	1	1	LRRC45
																				TTHERM_00773340SV=1	35	27654	1	1
[truncated: 17 more columns]

## Sheet: RSP3C-BirA
WT-Exp4							RSP3C-BirA* - Exp 4
Accession	Score	Mass	Matches	Sequences	Description		Accession	Mass	Matches	Sequences	Description
TTHERM_00577050	623	30230	64	1	hypothetical protein		TTHERM_00348510	49953	24	12	BTU1
TTHERM_001412048	229	86126	29	1	kinase domain protein		TTHERM_00558620	49969	26	11	ATU1
TTHERM_00059250	173	65192	14	1	PPR domain protein		TTHERM_00530750	67548	13	4	pyruvate dehydrogenase complex dihydrolipoamide acetyltransferase
TTHERM_00035640	157	259629	8	1	NACHT domain protein		TTHERM_00641200	199186	10	6	RSP19/FAP61
TTHERM_00348510	134	49953	2	2	tubulin		TTHERM_000268319	102997	11	9	AAA family ATPase
TTHERM_01053000	124	24581	2	2	60S ribosomal protein L10		TTHERM_00670610	38836	11	3	RSP7A-RIIAD1/IQ
TTHERM_00471510	117	27486	2	2	SNF7 family protein		TTHERM_00655820	48652	13	7	translation elongation factor EF-1alpha
TTHERM_00006320	104	84956	6	1	tetrin A		TTHERM_00578560	76031	8	4	RSP18/CFAP91
TTHERM_00346520	97	25537	3	2	polyubiquitin		TTHERM_00418270	110904	10	9	RSP3C
TTHERM_00578490	89	64172	3	1	DHHC zinc finger protein		TTHERM_00649240	56061	6	3	growth-arrest-specific microtubule-binding protein
TTHERM_00467960	82	155224	4	1	hypothetical protein		TTHERM_00566810	80002	9	7	RSP3B
TTHERM_00373700	82	119984	3	1	hypothetical protein		TTHERM_00820660	73858	7	4	CFAP206
TTHERM_00686150	71	21022	2	1	ubiquitin-40S ribosomal protein S27a		TTHERM_000649439	10570	3	1	RSP22 = LC8
TTHERM_00487090	70	38804	1	1	fructose-bisphosphate aldolase		TTHERM_00227800	50221	7	4	adenylate kinase 8a, AK8a
TTHERM_000145119	69	18715	2	2	cation channel family protein		TTHERM_00190950	42429	6	4	macronuclear actin
TTHERM_00260780	66	273385	1	1	Serine/Threonine kinase domain protein		TTHERM_00049190	427225	4	2	CFAP54 C1d
TTHERM_00138459	64	501225	2	1	ATP-dependent metalloprotease FtsH family protein		TTHERM_00623040	54534	6	3	TtTPR1
TTHERM_00113020	63	78570	3	1	AMP-binding enzyme family protein		TTHERM_01289110	24153	5	2	60S ribosomal protein L15
TTHERM_00997710	60	15329	2	2	hypothetical protein		TTHERM_00313520	65106	5	4	RSP8
TTHERM_00518530	59	149177	2	1	hypothetical protein		TTHERM_00777260	35532	4	4	not in Chlamy or human
TTHERM_00558620	57	49969	1	1	tubulin/FtsZ family, GTPase domain protein		TTHERM_00857910	55253	4	3	DRC4
TTHERM_000079759	57	21539	1	1	transmembrane protein, putative		TTHERM_01345750	99171	3	3	DRC1
TTHERM_00151900	52	177229	2	1	hypothetical protein		TTHERM_00705200	309219	4	4	FAP46 C1d
TTHERM_00942750	52	101969	2	1	tubulin-tyrosine ligase family protein		TTHERM_00444510	21406	3	2	ribosomal protein L19
TTHERM_00442900	51	391019	4	1	adenylate/guanylate cyclase domain protein		TTHERM_01146030	55699	5	5	catalase heme-binding enzyme
TTHERM_00143660	49	15306	1	1	histone H2A		TTHERM_00997710	15329	3	1	hypothetical protein
TTHERM_00161300	49	236753	1	1	hypothetical protein		TTHERM_00686150	21022	4	2	ubiquitin-40S ribosomal protein S27a
TTHERM_00617810	49	94035	2	1	hypothetical protein		TTHERM_00695880	88068	2	2	tetratricopeptide repeat protein
TTHERM_00138550	48	162687	5	1	hypothetical protein		TTHERM_00971830	60586	3	3	coiled-coil protein, putative
TTHERM_00160770	48	28708	1	1	tyrosine 3-monooxygenase/tryptophan 5-monooxygenase activation protein, epsilon protein		TTHERM_00502240	76166	5	4	methylcrotonoyl-CoA carboxylase subunit alpha
TTHERM_00415780	48	96416	1	1	Serine/Threonine kinase domain protein		TTHERM_00585260	53537	2	1	ATP synthase F1, beta subunit
TTHERM_000690080	47	66789	2	1	Serine/Threonine kinase domain protein		TTHERM_00497880	44497	1	1	60S ribosomal protein L3, putative
TTHERM_01289110	46	24153	1	1	60S ribosomal protein L15		TTHERM_00624720	43236	1	1	granule lattice protein
TTHERM_00790590	45	35468	1	1	plant dual-specificity MAP kinase kinase family domain protein		TTHERM_00695730	46944	1	1	RSP15
TTHERM_00716240	45	28862	1	1	60S ribosomal protein L2/L8		TTHERM_00189170	11321	2	1	histone H4
TTHERM_00418290	45	43067	1	1	class V aminotransferase		TTHERM_00105300	153191	3	3	FAP57A
TTHERM_00138160	44	311192	1	1	hypothetical protein		TTHERM_001232262	22019	1	1	EF-hand calcium-binding domain protein
TTHERM_00086890	44	121034	1	1	transmembrane protein, putative		TTHERM_01276420	536029	1	1	DYH3
TTHERM_00149420	42	97692	1	1	hypothetical protein		TTHERM_00499570	28539	2	2	parkin co-regulated protein
TTHERM_00371140	41	271223	1	1	WD domain, G-beta repeat protein		TTHERM_00497260	110327	1	1	CFAP70
TTHERM_000963250	41	11212	1	1	hypothetical protein		TTHERM_00006320	84956	7	1	tetrin A
TTHERM_00312490	41	90769	1	1	hypothetical protein		TTHERM_00476640	18180	1	1	60S ribosomal protein L24
TTHERM_00294910	40	85525	1	1	hypothetical protein		TTHERM_01262850	115244	4	2	CFAP251
TTHERM_00333210	40	45171	1	1	60S ribosomal protein L4		TTHERM_00105110	71627	2	2	heat shock 70 kDa protein
TTHERM_00012990	39	158126	1	1	vacuolar sorting protein 9, VPS9 domain protein		TTHERM_00471510	27486	1	1	SNF7 family protein
TTHERM_00578640	38	23369	1	1	60S ribosomal protein L13		TTHERM_00075720	170191	2	1	hypothetical protein
TTHERM_00464990	38	99856	1	1	DNA topoisomerase I		TTHERM_00825370	46514	1	1	outer dense fiber protein
TTHERM_00448780	38	62210	1	1	hypothetical protein		TTHERM_00617810	94035	3	1	hypothetical protein
TTHERM_00322930	38	77962	2	1	hypothetical protein		TTHERM_00790590	35468	2	1	plant dual-specificity MAP kinase kinase family domain protein
TTHERM_00227670	38	137371	1	1	protein kinase		TTHERM_00077080	39930	5	1	carrier protein
TTHERM_00384790	37	56174	1	1	hypothetical protein		TTHERM_01049350	39263	1	1	hypothetical protein
TTHERM_00122530	37	179934	1	1	cyclic nucleotide-binding domain protein		TTHERM_00143660	15306	1	1	histone H2A
TTHERM_00919530	37	59754	1	1	hypothetical protein		TTHERM_00497600	18171	2	1	EF-hand pair protein
TTHERM_00146410	37	74245	1	1	elongation factor Tu protein		TTHERM_00086890	121034	2	1	transmembrane protein, putative
TTHERM_00161170	37	25669	1	1	hypothetical protein		TTHERM_000963250	11212	3	1	hypothetical protein
TTHERM_00441730	37	112221	1	1	transmembrane protein, putative		TTHERM_00467960	155224	4	1	hypothetical protein
TTHERM_00091490	36	162614	2	1	tetratricopeptide repeat protein		TTHERM_00148750	241410	1	1	adenylate kinase 9, AK9
TTHERM_00822100	36	19927	1	1	von willebrand factor type A domain protein		TTHERM_01204220	109885	3	1	transmembrane protein, putative
TTHERM_00011380	36	99073	1	1	kinase domain protein		TTHERM_00161170	25669	2	1	hypothetical protein
TTHERM_01204220	36	109885	1	1	transmembrane protein, putative		TTHERM_00456720	106615	1	1	hypothetical protein
TTHERM_00424640	35	133650	1	1	cyclic nucleotide-binding domain protein		TTHERM_00317200	119162	2	2	adenylate kinase 1, AK1
TTHERM_000414249	35	62701	1	1	hypothetical protein		TTHERM_00424640	133650	2	1	cyclic nucleotide-binding domain protein
TTHERM_00088150	35	209810	1	1	nucleic acid helicase, putative		TTHERM_00355430	46181	1	1	hypothetical protein
TTHERM_00075720	34	170191	1	1	hypothetical protein		TTHERM_00238810	39603	1	1	RSP16B
TTHERM_00147610	34	292136	1	1	phosphatidylinositol 3- and 4-kinase family protein		TTHERM_00584850	61086	2	1	EF-hand protein
TTHERM_00145100	34	93182	1	1	WD domain, G-beta repeat protein		TTHERM_00487150	78374	2	2	dynein intermediate chain 2
TTHERM_00497600	34	18171	1	1	EF-hand pair protein		TTHERM_00760390	48150	1	1	kelch-motif containing 1
TTHERM_000841299	33	71727	1	1	calmodulin-domain kinase		TTHERM_00716240	28862	1	1	60S ribosomal protein L2/L8
TTHERM_00600780	33	194376	1	1	myosin head protein		TTHERM_000841299	71727	4	1	calmodulin-domain kinase
TTHERM_00585080	33	57876	1	1	flavin-binding monooxygenase-like protein		TTHERM_00732600	124011	3	1	hypothetical protein
TTHERM_00721530	33	29173	1	1	antioxidant, AhpC/TSA family protein		TTHERM_00243710	64479	1	1	eukaryotic-type DNA primase, large subunit
TTHERM_00166070	33	58398	1	1	transmembrane protein, putative		TTHERM_00312330	46070	1	1	opioid growth factor receptor
TTHERM_00823980	33	69300	1	1	poly(ADP-ribose) polymerase family WGR domain protein		TTHERM_00962050	41381	1	1	aldo/keto reductase family oxidoreductase
TTHERM_00277100	32	143089	1	1	cyclic nucleotide-binding domain protein		TTHERM_00077240	42673	1	1	polyubiquitin
TTHERM_00549470	32	115988	1	1	transmembrane protein, putative		TTHERM_00441950	29459	1	1	sperm-tail PG-rich repeat protein
TTHERM_00324340	32	97434	1	1	kinase domain protein, putative		TTHERM_00561590	158393	1	1	ABC transporter C family protein
TTHERM_00274560	32	61827	1	1	bacterial stress protein		TTHERM_00189530	104120	1	1	CFAP221
TTHERM_00688470	32	510437	1	1	dynein-1-alpha heavy chain, flagellar inner arm I1 complex protein		TTHERM_00138500	20770	2	1	hypothetical protein
TTHERM_00976490	31	111082	1	1	CBF/Mak21 family protein		TTHERM_00418580	23024	1	1	transcription factor iib protein, putative
TTHERM_000270391	31	48098	1	1	transmembrane protein, putative		TTHERM_00125600	137594	2	1	tubulin glycylase 3C
TTHERM_00933080	31	325566	1	1	EF hand protein		TTHERM_00088150	209810	3	1	nucleic acid helicase, putative
TTHERM_00538690	31	303592	1	1	WD domain, G-beta repeat protein		TTHERM_00856750	149548	1	1	phosphoglycerate kinase
TTHERM_00239320	31	88570	1	1	hypothetical protein		TTHERM_00929540	152425	1	1	WD40 domain protein
TTHERM_00550820	31	226632	1	1	MORN motif protein		TTHERM_00137870	40918	2	1	class IV aminotransferase
TTHERM_00319990	31	28265	1	1	33 kDa inner dynein arm light chain, axonemal protein		TTHERM_00086850	19932	1	1	hypothetical protein
TTHERM_00011810	30	256317	1	1	transmembrane protein, putative		TTHERM_01113100	38683	1	1	receptor of activated kinase C 1A, component of 40S small ribosomal subunit
TTHERM_01212890	30	111955	1	1	NACHT domain protein		TTHERM_00492840	66732	1	1	RSP7B - AKA28, EF hand
TTHERM_00243710	30	64479	1	1	eukaryotic-type DNA primase, large subunit		TTHERM_00794150	15981	1	1	cofilin/tropomyosin-type actin-binding protein
TTHERM_00101200	30	21260	1	1	transmembrane protein, putative		TTHERM_00322930	77962	2	1	hypothetical protein
							TTHERM_00530790	169514	2	1	SecY subunit containing preprotein translocase
							TTHERM_00082270	126302	3	1	hypothetical protein
							TTHERM_00942750	101969	1	1	tubulin-tyrosine ligase family protein
							TTHERM_00012990	158126	2	1	vacuolar sorting protein 9, VPS9 domain protein
							TTHERM_000145549	15519	2	1	hypothetical protein
							TTHERM_00030190	38054	1	1	cytoplasmic and cytosolic malate dehydrogenase family protein
							TTHERM_000709689	29737	1	1	hypothetical protein
							TTHERM_00016170	15520	2	1	histone H3.4
							TTHERM_00334300	369320	1	1	CFAP47 C2b
							TTHERM_000070777	95793	1	1	cation channel family transporter
							TTHERM_00277340	94661	1	1	hypothetical protein
							TTHERM_00414440	171592	1	1	enoyl-CoA hydratase/isomerase
							TTHERM_00298420	99882	1	1	ATP-dependent metalloprotease FtsH
							TTHERM_01027460	41627	1	1	hypothetical protein
							TTHERM_00732790	261339	1	1	Sec7 domain protein
							TTHERM_00756470	53855	1	1	armadillo/beta-catenin repeat protein
							TTHERM_000690080	66789	1	1	Serine/Threonine kinase domain protein
							TTHERM_00249790	146037	1	1	E1-E2 ATPase family protein
							TTHERM_00046270	80684	1	1	transmembrane protein, putative
							TTHERM_00247080	536067	1	1	transmembrane protein, putative
							TTHERM_01212890	111955	1	1	NACHT domain protein
							TTHERM_00535660	64268	1	1	D-alanyl-D-alanine carboxypeptidase family protein
							TTHERM_00037290	198804	1	1	hypothetical protein
							TTHERM_00684740	138884	1	1	phospholipid-translocating P-type ATPase, flippase family protein
							TTHERM_01053000	24581	1	1	60S ribosomal protein L10
							TTHERM_01197050	67080	1	1	H-type lectin domain protein
							TTHERM_00571860	59955	1	1	ATP synthase F1, alpha subunit
							TTHERM_01054390	182191	1	1	hypothetical protein
							TTHERM_00095640	61583	1	1	hypothetical protein
							TTHERM_01106080	767712	1	1	dynein heavy chain family protein
							TTHERM_00069420	83358	1	1	DNA replication licensing factor MCM4

## Sheet: RSP4A-Bir
WT - Exp 5							RSP4A-BirA* - Exp 5-sample 1							WT - Exp 5							RSP4A-BirA* - Exp 5-sample 2							WT - Exp 7							BirA*-RSP4A - Exp 7													RSP4A-BirA* - Exp 2
Accession	Score	Mass	Matches	Sequences	Description		Accession	Mass	Matches	Sequences	Description			Accession	Score	Mass	Matches	Sequences	Description		Accession	Score	Mass	Matches	Sequences	Description		Accession	Score	Mass	Matches	Sequences	Description		Accession	Score	Mass	Matches	Sequences	Description		WT - Exp 2							Score
TTHERM_00348510	801	50052	19	14	BTU1		TTHERM_00577050	30230	93	1	hypothetical protein			TTHERM_00348510	801	50052	19	14	BTU1		TTHERM_00558620	10726	50069	177	22	ATU1		TTHERM_00577380	1474	43923	34	23	hypothetical protein		TTHERM_00558620	1030	50069	18	14	ATU1								TTHERM_00558620	10539
TTHERM_00558620	574	50069	11	9	ATU1		TTHERM_00705200	309219	29	28	FAP46 C1d			TTHERM_00558620	574	50069	11	9	ATU1		TTHERM_00348510	8655	50052	175	27	BTU1		TTHERM_00348510	1144	50052	22	14	BTU1		TTHERM_00348510	986	50052	16	12	BTU1		Description	Score	Mass	Matches	Sequences		TTHERM_00348510	8367
TTHERM_00049060	86	60513	7	1	tetratricopeptide repeat protein		TTHERM_00049190	427225	7	7	CFAP54 C1d			TTHERM_00049060	86	60513	7	1	tetratricopeptide repeat protein		TTHERM_00427590	3879	57139	76	27	RSP4A		TTHERM_00558620	963	50069	18	12	ATU1		TTHERM_000268319	934	103063	23	21	AAA family ATPase		TTHERM_00558620	680	35770	10	6		TTHERM_00427590	3754
TTHERM_00394410	74	74976	3	2	RSP2		TTHERM_001412048	86126	24	1	kinase domain protein			TTHERM_00394410	74	74976	3	2	RSP2		TTHERM_00430020	3238	34258	79	20	RSP9		TTHERM_00535929	932	51400	22	16	DNA double-strand break repair rad50 ATPase, putative		TTHERM_00427590	563	57139	15	13	RSP4A		TTHERM_00348510	534	49953	7	6		TTHERM_00430020	3169
TTHERM_00373700	70	120028	3	1	hypothetical protein		TTHERM_00059250	65192	16	1	PPR domain protein			TTHERM_00373700	70	120028	3	1	hypothetical protein		TTHERM_00394410	2352	74976	63	38	RSP2		TTHERM_00499300	832	532210	23	23	DYH4		TTHERM_00857910	447	55253	12	11	growth-arrest-specific microtubule-binding protein		TTHERM_00471510	376	27486	6	4		TTHERM_00394410	2230
TTHERM_00006320	62	84956	4	1	tetrin A		TTHERM_00427590	57084	5	4	RSP4A			TTHERM_00006320	62	84956	4	1	tetrin A		TTHERM_00444180	2161	53761	51	23	RSP4C		TTHERM_01276420	722	536680	16	16	DYH3		TTHERM_00430020	423	34258	11	9	RSP9		TTHERM_00530750	303	67548	5	3		TTHERM_00444180	2017
TTHERM_00138550	62	162753	4	1	hypothetical protein		TTHERM_00035640	259629	9	1	NACHT domain protein			TTHERM_00138550	62	162753	4	1	hypothetical protein		TTHERM_00227800	1341	50287	37	20	adenylate kinase 8a, AK8a		TTHERM_00625950	633	44992	14	12	hypothetical protein		TTHERM_00079230	395	77549	8	8	DIC3, Flagellar outer dynein arm intermediate protein		TTHERM_01289110	264	24153	6	3		TTHERM_00227800	1252
TTHERM_00188990	59	201067	3	1	hypothetical protein		TTHERM_00558620	49969	4	4	ATU1			TTHERM_00188990	59	201067	3	1	hypothetical protein		TTHERM_00316930	1206	48885	36	18	CFAP253		TTHERM_01049350	626	39384	16	14	hypothetical protein		TTHERM_01049350	395	39384	9	8	hypothetical protein		TTHERM_00686150	157	21158	3	1		TTHERM_00316930	1123
TTHERM_00430020	54	34258	1	1	RSP9		TTHERM_00346500	43474	4	3	polyubiquitin			TTHERM_00430020	54	34258	1	1	RSP9		TTHERM_000268328	77	80002	3	3	peptidase c14 caspase catalytic subunit p20		TTHERM_00997710	611	15351	14	10	hypothetical protein		TTHERM_00695880	357	88201	6	6	tetratricopeptide repeat protein		TTHERM_00624720	118	43236	2	2		TTHERM_00455540	1093
TTHERM_00688450	47	23520	1	1	transmembrane protein, putative		TTHERM_00348510	49953	2	2	BTU1			TTHERM_00688450	47	23520	1	1	transmembrane protein, putative		TTHERM_00317200	1184	119228	37	29	adenylate kinase 1, AK1		TTHERM_00486600	523	477978	14	14	DYH5		TTHERM_01345750	326	99304	9	9	hypothetical protein		TTHERM_00373700	112	119984	3	1		TTHERM_00317200	1046
TTHERM_00298420	46	99959	1	1	ATP-dependent metalloprotease FtsH		TTHERM_000145119	18715	4	1	cation channel family protein			TTHERM_00298420	46	99959	1	1	ATP-dependent metalloprotease FtsH		TTHERM_00455540	1128	50918	24	18	adenylate kinase 8b, AK8b		TTHERM_01289110	406	24175	8	7	60S ribosomal protein L15		TTHERM_00577380	307	43923	6	6	hypothetical protein		TTHERM_01053000	104	24581	1	1		TTHERM_00433800	952
TTHERM_00088150	43	210163	2	1	nucleic acid helicase, putative		TTHERM_01053000	24581	2	2	60S ribosomal protein L10			TTHERM_00088150	43	210163	2	1	nucleic acid helicase, putative		TTHERM_00433800	1087	477046	36	36	DYH15		TTHERM_00857910	399	55253	14	11	growth-arrest-specific microtubule-binding protein		TTHERM_00471510	248	27486	6	5	SNF7 family protein		TTHERM_00075720	85	170191	2	1		TTHERM_000649439	951
TTHERM_00654110	42	346321	2	1	transmembrane protein, putative		TTHERM_00444180	53705	2	2	RSP4C			TTHERM_00654110	42	346321	2	1	transmembrane protein, putative		TTHERM_00378600	957	26619	22	14	RSP10		TTHERM_00695880	352	88201	8	7	tetratricopeptide repeat protein		TTHERM_00884620	240	62867	6	6	hypothetical protein		TTHERM_00016220	80	51036	2	1		TTHERM_00378600	909
TTHERM_00009800	42	92499	1	1	hypothetical protein		TTHERM_00147610	292136	2	2	phosphatidylinositol 3- and 4-kinase family protein			TTHERM_00009800	42	92499	1	1	hypothetical protein		TTHERM_000649439	956	10592	20	5	RSP22 = LC8		TTHERM_00606960	347	34870	4	3	cell surface immobilization antigen		TTHERM_00192030	235	61193	5	5	hypothetical protein		TTHERM_00502240	77	76166	2	2		TTHERM_00418270	889
TTHERM_00823980	42	69366	1	1	poly(ADP-ribose) polymerase family WGR domain protein		TTHERM_00227800	50221	3	3	adenylate kinase 8a, AK8a			TTHERM_00823980	42	69366	1	1	poly(ADP-ribose) polymerase family WGR domain		TTHERM_00566810	946	80013	32	20	RSP3B		TTHERM_00649240	347	56061	7	6	growth-arrest-specific microtubule-binding protein		TTHERM_00971830	213	60619	6	6	coiled-coil protein, putative		TTHERM_00864890	72	124794	2	1		TTHERM_00502580	875
TTHERM_00649450	41	59372	2	1	amine-terminal domain cyclin		TTHERM_01289110	24153	3	3	60S ribosomal protein L15			TTHERM_00649450	41	59372	2	1	amine-terminal domain cyclin		TTHERM_000773538	944	40985	27	20	RSP14		TTHERM_01220370	310	40014	7	6	LRRC45		TTHERM_00997710	211	15351	5	5	hypothetical protein		TTHERM_00006320	68	84884	2	1		TTHERM_000773538	870
TTHERM_000092859	40	83531	1	1	hypothetical protein		TTHERM_00006320	84956	5	1	tetrin A			TTHERM_000092859	40	83531	1	1	hypothetical protein		TTHERM_00502580	934	57313	26	17	RSP4B		TTHERM_000268319	304	103063	6	6	AAA family ATPase		TTHERM_000441959	201	32043	4	4	sperm-tail PG-rich repeat protein		TTHERM_00086890	66	121034	2	1		TTHERM_00566810	853
TTHERM_00444490	40	116049	1	1	C2 domain protein, putative		TTHERM_00317200	119162	1	1	adenylate kinase 1, AK1			TTHERM_00444490	40	116049	1	1	C2 domain protein, putative		TTHERM_00418270	925	110981	25	22	RSP3C		TTHERM_00333210	287	45193	7	7	60S ribosomal protein L4		TTHERM_00497600	201	18171	5	5	EF-hand pair protein		TTHERM_00884620	57	62867	1	1		TTHERM_00670610	821
TTHERM_00467960	40	155246	1	1	hypothetical protein		TTHERM_00138550	162687	8	1	hypothetical protein			TTHERM_00467960	40	155246	1	1	hypothetical protein		TTHERM_00670610	862	38836	16	4	RSP7A-RIIAD1/IQ		TTHERM_00471510	287	27486	6	4	SNF7 family protein		TTHERM_00655820	198	48729	5	4	translation elongation factor EF-1alpha		TTHERM_000963250	54	11212	1	1		TTHERM_01044600	817
TTHERM_00590260	40	53456	1	1	hypothetical protein		TTHERM_00419660	356894	4	1	transmembrane protein, putative			TTHERM_00590260	40	53456	1	1	hypothetical protein		TTHERM_01044600	860	90508	27	18	RSP3A		TTHERM_00686150	279	21066	7	4	ubiquitin-40S ribosomal protein S27a		TTHERM_00617810	191	94156	7	1	hypothetical protein		TTHERM_00143660	52	15306	1	1		TTHERM_00578560	812
TTHERM_000198013	38	182192	1	1	hypothetical protein		TTHERM_00373700	119984	3	1	hypothetical protein			TTHERM_000198013	38	182192	1	1	hypothetical protein		TTHERM_00578560	846	76042	21	15	RSP18/CFAP91		TTHERM_00339720	254	61664	5	4	F-box/LRR protein		TTHERM_01276420	183	536680	4	4	DYH3		TTHERM_01084230	51	94349	1	1		TTHERM_00148750	589
TTHERM_00627260	38	254888	1	1	transmembrane protein, putative		TTHERM_00467960	155224	3	1	hypothetical protein			TTHERM_00627260	38	254888	1	1	transmembrane protein, putative		TTHERM_00148750	625	241730	18	18	adenylate kinase 9, AK9		TTHERM_00655820	250	48729	7	6	translation elongation factor EF-1alpha		TTHERM_00535929	180	51400	3	3	DNA double-strand break repair rad50 ATPase, putative		THERM_000716189	47	125356	1	1		TTHERM_000196029	584
TTHERM_00185640	37	131645	1	1	JmjC domain protein		TTHERM_00243710	64479	4	1	eukaryotic-type DNA primase, large subunit			TTHERM_00185640	37	131645	1	1	JmjC domain protein		TTHERM_00313520	606	65216	18	13	RSP8		TTHERM_00773340	248	29108	8	6	60S ribosomal L7Ae-like protein		TTHERM_01289110	172	24175	4	4	60S ribosomal protein L15		TTHERM_00011380	47	99073	1	1		TTHERM_00471260	565
TTHERM_00343979	37	160314	1	1	voltage and ligand gated potassium channel protein		TTHERM_00077080	39930	3	1	carrier protein			TTHERM_00343979	37	160314	1	1	voltage and ligand gated potassium channel protein		TTHERM_00471260	599	38412	16	11	RSP16A		TTHERM_000441959	244	32043	3	3	sperm-tail PG-rich repeat protein		TTHERM_00773340	170	29108	4	4	60S ribosomal L7Ae-like protein		TTHERM_00418370	46	126572	1	1		TTHERM_00313520	550
TTHERM_00600260	36	172598	1	1	cation channel family protein		TTHERM_00655820	48652	1	1	translation elongation factor EF-1alpha			TTHERM_00600260	36	172598	1	1	cation channel family protein		TTHERM_000196029	571	25527	16	9	RSP1		TTHERM_01053000	241	24614	4	4	60S ribosomal protein L10		TTHERM_00339720	164	61664	5	5	F-box/LRR protein		TTHERM_00655820	46	27949	1	1		TTHERM_01262850	543
TTHERM_00322930	36	77995	1	1	hypothetical protein		TTHERM_000649439	10570	2	2	RSP22 = LC8			TTHERM_00322930	36	77995	1	1	hypothetical protein		TTHERM_01262850	549	115454	17	15	CFAP251		TTHERM_00227580	234	55180	7	7	STOP protein		TTHERM_001232262	157	22019	4	4	EF-hand calcium-binding domain protein								TTHERM_01276420	433
TTHERM_000019704	36	49493	1	1	cyclic nucleotide-binding domain protein		TTHERM_00942750	101969	2	1	tubulin-tyrosine ligase family protein			TTHERM_000019704	36	49493	1	1	cyclic nucleotide-binding domain protein		TTHERM_01276420	472	536680	13	13	DYH3		TTHERM_01345750	223	99304	5	5	hypothetical protein		TTHERM_00777260	155	35554	5	5	hypothetical protein								TTHERM_00820660	381
TTHERM_00561590	35	158669	1	1	ABC transporter C family protein		TTHERM_00430020	34236	2	2	RSP9			TTHERM_00561590	35	158669	1	1	ABC transporter C family protein		TTHERM_00820660	448	73957	15	10	CFAP206		TTHERM_01099050	216	32577	5	5	RNA recognition motif protein		TTHERM_00312330	146	46092	3	3	opioid growth factor receptor								TTHERM_00499300	349
TTHERM_000227309	35	36280	1	1	50S ribosome-binding GTPase		TTHERM_00455540	50907	1	1	adenylate kinase 8b, AK8b			TTHERM_000227309	35	36280	1	1	50S ribosome-binding GTPase		TTHERM_00499300	379	532210	12	11	DYH4		TTHERM_00971830	214	60619	6	6	coiled-coil protein, putative		TTHERM_00522810	140	27601	4	3	hypothetical protein								TTHERM_00486600	294
TTHERM_00577050	35	30274	1	1	hypothetical protein		TTHERM_00105110	71627	1	1	heat shock 70 kDa protein			TTHERM_00577050	35	30274	1	1	hypothetical protein		TTHERM_00486600	323	477978	8	8	DYH5		TTHERM_00884620	195	62867	7	7	hypothetical protein		TTHERM_00499300	134	532210	4	4	DYH4								TTHERM_00565600	158
TTHERM_00449470	34	25731	1	1	Glutathione S-transferase Mu 1		TTHERM_00086890	121034	3	2	transmembrane protein, putative			TTHERM_00449470	34	25731	1	1	Glutathione S-transferase Mu 1		TTHERM_00565600	176	531365	5	5	DYH22		TTHERM_00617810	191	94156	8	1	hypothetical protein		TTHERM_00486600	84	477978	2	2	DYH5								TTHERM_00695730	325
TTHERM_00502359	34	30540	1	1	hypothetical protein		TTHERM_00160770	28708	1	1	tyrosine 3-monooxygenase			TTHERM_00502359	34	30540	1	1	hypothetical protein		TTHERM_00695730	347	47021	10	8	RSP15		TTHERM_00497600	183	18171	6	5	EF-hand pair protein		TTHERM_00227580	127	55180	6	5	STOP protein								TTHERM_01092470	307
TTHERM_00522420	34	137699	1	1	THO complex subunit 1 transcription elongation factor		TTHERM_00075720	170191	2	1	hypothetical protein			TTHERM_00522420	34	137699	1	1	THO complex subunit 1 transcription elongation factor		TTHERM_00143690	331	73072	11	9	flagellar microtugule protofilament ribbon protein		TTHERM_00190950	177	42528	5	5	macronuclear actin		TTHERM_00434070	125	27940	3	3	ribosomal protein S9 component of cytosolic 80S ribosome and 40S small subunit								TTHERM_00238810	302
TTHERM_00112569	34	106877	1	1	kinase domain protein		TTHERM_00139700	87916	1	1	hypothetical protein			TTHERM_00112569	34	106877	1	1	kinase domain protein		TTHERM_01092470	326	27678	10	6	CFAP198A		TTHERM_00752080	171	86856	3	3	hypothetical protein		TTHERM_00625950	119	44992	3	3	hypothetical protein								TTHERM_000372529	300
TTHERM_00557750	33	204412	1	1	hypothetical protein		TTHERM_01044600	90486	1	1	RSP3A			TTHERM_00557750	33	204412	1	1	hypothetical protein		TTHERM_000372529	305	42962	9	9	RSP23/FAP67B		TTHERM_001232262	147	22019	3	3	EF-hand calcium-binding domain protein		TTHERM_00444180	117	53761	3	3	RSP4C								TTHERM_00143690	286
TTHERM_00227800	33	50287	1	1	adenylate kinase 8a, AK8a		TTHERM_00088150	209810	4	1	nucleic acid helicase, putative			TTHERM_00227800	33	50287	1	1	adenylate kinase 8a, AK8a		TTHERM_00238810	302	39647	8	6	RSP16B		TTHERM_00823720	137	29757	2	2	hypothetical protein		TTHERM_00502580	116	57313	1	1	RSP4B								TTHERM_00193760	263
TTHERM_00827190	33	140336	1	1	hypothetical protein		TTHERM_00122530	179934	1	1	cyclic nucleotide-binding domain protein			TTHERM_00827190	33	140336	1	1	hypothetical protein		TTHERM_00529880	289	48561	9	8	CFAP207		TTHERM_00561680	133	14187	3	3	ribosomal protein L35		TTHERM_00686150	114	21066	4	4	ubiquitin-40S ribosomal protein S27a								TTHERM_00529880	256
TTHERM_00492830	33	552894	1	1	DYH14		TTHERM_00418290	43067	1	1	class V aminotransferase			TTHERM_00492830	33	552894	1	1	DYH14		TTHERM_00193760	280	110881	7	7	EF hand protein (EF2)		TTHERM_01094880	131	74036	3	3	WD domain, G-beta repeat protein		TTHERM_00530750	104	67570	3	2	pyruvate dehydrogenase complex dihydrolipoamide acetyltransferase								TTHERM_00221120	254
TTHERM_000841299	32	71772	1	1	calmodulin-domain kinase		TTHERM_00820660	73858	1	1	CFAP206			TTHERM_000841299	32	71772	1	1	calmodulin-domain kinase		TTHERM_00641200	259	199407	7	7	RSP19/FAP61		TTHERM_00192030	109	61193	3	3	hypothetical protein		TTHERM_00006320	99	84956	5	1	tetrin A								TTHERM_00641200	248
TTHERM_00348530	32	194784	1	1	response regulator receiver domain protein		TTHERM_000963250	11212	1	1	hypothetical protein			TTHERM_00348530	32	194784	1	1	response regulator receiver domain protein		TTHERM_00221120	255	89823	7	7	granule tip protein		TTHERM_00449470	108	25731	2	2	Glutathione S-transferase Mu 1		TTHERM_00773330	94	17631	2	2	40S ribosomal protein S13								TTHERM_00823680	219
TTHERM_00105100	32	32689	1	1	hypothetical protein		TTHERM_00006240	141921	1	1	ABC transporter C family protein			TTHERM_00105100	32	32689	1	1	hypothetical protein		TTHERM_01094880	235	74036	9	8	WD domain, G-beta repeat protein		TTHERM_00491130	101	11666	1	1	cell surface immobilization antigen SerH6, putative		TTHERM_01053000	94	24614	2	2	60S ribosomal protein L10								TTHERM_00760390	216
TTHERM_000222208	32	20259	1	1	transmembrane protein, putative		TTHERM_00442900	391019	4	1	adenylate/guanylate cyclase domain protein			TTHERM_000222208	32	20259	1	1	transmembrane protein, putative		TTHERM_00155380	217	57838	7	7	EF hand protein, putative		TTHERM_00143690	92	73072	1	1	flagellar microtugule protofilament ribbon protein		TTHERM_00444510	94	21417	3	3	ribosomal protein L19								TTHERM_01094880	209
TTHERM_00147490	31	129806	1	1	kinase domain protein		TTHERM_00313520	65106	2	2	RSP8			TTHERM_00147490	31	129806	1	1	kinase domain protein		TTHERM_00823670	217	17786	4	4	40S ribosomal protein S19		TTHERM_00085180	89	24026	2	2	60S ribosomal protein L32		TTHERM_00086850	93	19943	4	4	hypothetical protein								TTHERM_00449470	208
TTHERM_00418210	31	180128	1	1	PAS domain S-box protein, putative		TTHERM_00371140	271223	1	1	WD domain, G-beta repeat protein			TTHERM_00418210	31	180128	1	1	PAS domain S-box protein, putative		TTHERM_00760390	216	48172	7	6	kelch-motif containing 1		TTHERM_00030290	89	23229	1	1	ankyrin domain protein		TTHERM_00149630	93	14314	2	2	60S ribosomal protein L34								TTHERM_00623040	199
TTHERM_00357150	31	495509	1	1	zinc finger lsd1 subclass family protein		TTHERM_000841299	71727	3	1	calmodulin-domain kinase			TTHERM_00357150	31	495509	1	1	zinc finger lsd1 subclass family protein		TTHERM_00584850	212	61141	7	6	EF-hand protein		TTHERM_00079230	88	77549	2	2	DIC3, Flagellar outer dynein arm intermediate protein		TTHERM_00624730	91	41667	1	1	granule lattice protein								TTHERM_00584850	197
TTHERM_00419910	31	232584	1	1	hypothetical protein		TTHERM_00277100	143089	1	1	cyclic nucleotide-binding domain protein			TTHERM_00419910	31	232584	1	1	hypothetical protein		TTHERM_000339809	208	20533	6	5	60S ribosomal protein L17		TTHERM_00006320	85	84956	4	1	tetrin A		TTHERM_00394410	86	74976	3	2	RSP2								TTHERM_00339810	193
TTHERM_00201650	31	11366	1	1	transmembrane protein, putative		TTHERM_00578640	23369	1	1	60S ribosomal protein L13			TTHERM_00201650	31	11366	1	1	transmembrane protein, putative		TTHERM_00449470	207	25731	3	2	Glutathione S-transferase Mu 1		TTHERM_00563860	83	23800	2	2	hypothetical protein		TTHERM_00346500	84	43507	2	2	polyubiquitin								TTHERM_00155380	185
TTHERM_000690080	31	66910	1	1	Serine/Threonine kinase domain protein		TTHERM_00933080	325566	1	1	EF hand protein			TTHERM_000690080	31	66910	1	1	Serine/Threonine kinase domain protein		TTHERM_00623040	206	54600	6	6	TPR-containing		TTHERM_00055970	82	27088	1	1	SNF7 family protein		TTHERM_00441950	83	29481	3	3	sperm-tail PG-rich repeat protein								TTHERM_00476710	170
TTHERM_01009830	31	127327	1	1	REJ domain protein		TTHERM_00518530	149177	1	1	hypothetical protein			TTHERM_01009830	31	127327	1	1	REJ domain protein		TTHERM_00476710	190	27802	6	4	CFAP198B		TTHERM_00558640	82	490535	2	2	DYH16		TTHERM_00641200	82	199407	1	1	RSP19/FAP61								TTHERM_0064924	170
TTHERM_00535650	30	163792	1	1	hypothetical protein		TTHERM_00415780	96416	1	1	Serine/Threonine kinase domain protein			TTHERM_00535650	30	163792	1	1	hypothetical protein		TTHERM_00649240	185	56061	6	6	growth-arrest-specific microtubule-binding protein		TTHERM_00499570	81	28583	1	1	parkin co-regulated protein		TTHERM_00227800	81	50287	2	2	adenylate kinase 8a, AK8a								TTHERM_00316370	167
TTHERM_01212890	30	112131	1	1	NACHT domain protein		TTHERM_00138459	501225	1	1	ATP-dependent metalloprotease FtsH family protein			TTHERM_01212890	30	112131	1	1	NACHT domain protein		TTHERM_00884620	173	62867	5	5	hypothetical protein		TTHERM_00773330	80	17631	2	2	40S ribosomal protein S13		TTHERM_00649240	81	56061	3	3	growth-arrest-specific microtubule-binding protein								TTHERM_00884620	158
TTHERM_00191180	30	82804	1	1	hypothetical protein		TTHERM_00378600	26597	1	1	RSP10			TTHERM_00191180	30	82804	1	1	hypothetical protein		TTHERM_00502359	171	30540	4	3	hypothetical protein		TTHERM_00476610	80	49935	2	2	hypothetical protein		TTHERM_00487150	80	78529	1	1	dynein intermediate chain 2								TTHERM_01386050	149
							TTHERM_00316930	48863	1	1	CFAP253										TTHERM_00316370	168	68043	3	3	LRRC48 protein		TTHERM_01129660	63	18238	2	2	60S ribosomal protein L36		TTHERM_00499420	78	83422	2	2	G-quartet DNA-binding protein TGP1								TTHERM_00540090	135
							TTHERM_00146410	74245	2	1	elongation factor Tu protein										TTHERM_00454080	167	15068	6	6	predicted protein		TTHERM_00346500	79	43507	2	2	polyubiquitin		TTHERM_01099050	78	32577	1	1	RNA recognition motif protein								TTHERM_00502359	134
							TTHERM_00485810	215378	1	1	transmembrane protein, putative										TTHERM_01386050	164	22747	4	3	40S ribosomal protein S5		TTHERM_00777260	77	35554	3	3	hypothetical protein		TTHERM_01055600	78	44484	1	1	Ndc1 protein								TTHERM_00011880	133
							TTHERM_00189180	15466	1	1	predicted protein										TTHERM_00473320	146	101761	6	5	coiled-coil lobo-like protein, putative		TTHERM_00444510	77	21417	4	4	ribosomal protein L19		TTHERM_00502240	77	76243	3	3	methylcrotonoyl-CoA carboxylase subunit alpha								TTHERM_00558060	133
							TTHERM_000690080	66789	2	1	Serine/Threonine kinase domain protein										TTHERM_00227220	144	114022	5	5	flagella associated protein		TTHERM_00499420	74	83422	3	3	G-quartet DNA-binding protein TGP1		TTHERM_001164064	75	59476	2	2	tumor suppressor mitostatin protein								TTHERM_00641119	132
							TTHERM_00161300	236753	1	1	hypothetical protein										TTHERM_00655820	141	48729	4	4	translation elongation factor EF-1alpha		TTHERM_00248430	73	32757	1	1	RNA recognition motif protein		TTHERM_000442899	73	63980	1	1	STK36-like								TTHERM_00938820	131
							TTHERM_00106980	8714	3	1	hypothetical protein										TTHERM_00540090	138	9089	3	2	RSP11		TTHERM_00557840	73	37357	1	1	luc7 amine-terminal protein		TTHERM_00190950	72	42528	2	2	macronuclear actin								TTHERM_001232262	130
							TTHERM_01106080	767712	1	1	dynein heavy chain family protein										TTHERM_00494280	138	48622	4	3	hypothetical protein		TTHERM_00641200	71	199407	1	1	CFAP61		TTHERM_00023950	72	13423	1	1	dynein light chain								TTHERM_00131110	128
							TTHERM_00641200	199186	1	1	RSP19/FAP61										TTHERM_00624660	135	34368	3	2	protofilament ribbon protein		TTHERM_00522810	69	27601	2	2	hypothetical protein		TTHERM_000963250	70	11223	2	1	hypothetical protein								TTHERM_00227220	127
							TTHERM_00037740	562989	1	1	phage head-tail adaptor family protein, putative										TTHERM_00558060	134	88617	2	2	adenylate kinase 7a, AK7a		TTHERM_00441950	69	29481	1	1	sperm-tail PG-rich repeat protein		TTHERM_00563860	69	23800	1	1	hypothetical protein								TTHERM_00971930	125
							TTHERM_000773538	40930	1	1	RSP14										TTHERM_00391400	133	105139	5	4	coiled-coil protein, putative		TTHERM_00433800	67	477046	1	1	axonemal dynein heavy chain		TTHERM_01179840	65	66346	1	1	ankyrin repeat protein								TTHERM_00454080	125
							TTHERM_000414249	62701	2	1	hypothetical protein										TTHERM_00011880	133	25224	2	2	Dpy-30 motif protein		TTHERM_00088150	66	210163	3	1	nucleic acid helicase, putative		TTHERM_00578640	63	23380	2	2	60S ribosomal protein L13								TTHERM_00655820	125
							TTHERM_00046390	108712	2	1	PHD-finger protein										TTHERM_00641119	133	17334	3	3	RIB43A protein		TTHERM_00418580	66	23046	2	2	transcription factor iib protein, putative		TTHERM_00823720	63	29757	1	1	hypothetical protein								TTHERM_01207630	119
							TTHERM_01212840	27424	1	1	hypothetical protein										TTHERM_01207630	132	60615	4	3	tumor suppressor mitostatin protein		TTHERM_00434070	66	27940	2	2	ribosomal protein S9 component		TTHERM_00140960	62	76083	1	1	hypothetical protein								TTHERM_000569069	119
							TTHERM_000295499	91344	1	1	von willebrand factor type A domain protein, putative										TTHERM_001232262	131	22019	4	4	EF-hand calcium-binding domain protein		TTHERM_00189170	64	11321	2	2	histone H4		TTHERM_00643530	59	61599	1	1	hypothetical protein								TTHERM_00624660	118
							TTHERM_00294910	85525	1	1	hypothetical protein										TTHERM_00131110	130	17926	3	3	40S ribosomal protein S18, putative		TTHERM_00456720	63	106659	2	2	hypothetical protein		TTHERM_000145119	58	18737	1	1	cation channel family protein								TTHERM_00339620	118
							TTHERM_00502440	49284	1	1	hypothetical protein										TTHERM_00348390	126	34531	5	4	hypothetical protein		TTHERM_00317200	62	119228	1	1	adenylate kinase		TTHERM_00716250	56	12445	1	1	dynein light chain 4, axonemal protein								TTHERM_00494280	117
							TTHERM_00414520	175920	2	1	transmembrane protein, putative										TTHERM_01002860	125	48408	3	3	carboxy-terminal crystallin fold protein		TTHERM_00530750	59	67570	1	1	pyruvate dehydrogenase complex dihydrolipoamide acetyltransferase		TTHERM_01054200	55	44390	1	1	hypothetical protein								TTHERM_00473320	115
							TTHERM_00448780	62210	1	1	hypothetical protein										TTHERM_00938820	125	94293	3	3	elongation factor 2, putative		TTHERM_00961950	58	60049	2	2	RNA recognition motif protein		TTHERM_00333210	54	45193	1	1	60S ribosomal protein L4								TTHERM_00086850	113
							TTHERM_00585080	57876	1	1	flavin-binding monooxygenase-like protein										TTHERM_00006320	124	84956	6	1	tetrin A		TTHERM_00373700	58	120028	1	1	hypothetical protein		TTHERM_00962050	53	41425	1	1	aldo/keto reductase family oxidoreductase								TTHERM_01002860	113
							TTHERM_00011810	256317	1	1	transmembrane protein, putative										TTHERM_00721150	123	27654	3	3	60S ribosomal protein L7		TTHERM_001164064	56	59476	1	1	tumor suppressor mitostatin protein		TTHERM_00143660	52	15306	1	1	histone H2A								TTHERM_00781030	111
							TTHERM_00011380	99073	1	1	kinase domain protein										TTHERM_00151820	121	101255	5	5	AAA family ATPase CDC48 subfamily protein		TTHERM_00239080	56	23925	2	2	SNF7 family protein		TTHERM_00373700	52	120028	1	1	hypothetical protein								TTHERM_01194830	111
							TTHERM_00551040	561852	1	1	Hydin - C2b										TTHERM_00781030	120	31288	4	4	GK1 - guanylate kinase 1		TTHERM_01044770	55	32769	1	1	STOP protein		TTHERM_00030290	52	23229	1	1	ankyrin domain protein								TTHERM_00190950	110
							TTHERM_00584660	113227	1	1	calpain family cysteine protease										TTHERM_00535929	118	51400	3	3	DNA double-strand break repair rad50 ATPase, putative		TTHERM_00578640	53	23380	1	1	60S ribosomal protein L13		TTHERM_00088150	51	210163	2	1	nucleic acid helicase, putative								TTHERM_00151820	107
							TTHERM_00695730	46944	1	1	RSP15										TTHERM_00625950	118	44992	3	2	hypothetical protein		TTHERM_00049190	52	427699	1	1	CFAP54 C1d		TTHERM_01204220	51	110139	2	1	transmembrane protein, putative								TTHERM_00391400	106
							TTHERM_00317360	99618	1	1	peptidase S45 penicillin amidase										TTHERM_00346520	118	25537	2	2	polyubiquitin		TTHERM_00473320	49	101761	2	2	coiled-coil lobo-like protein, putative		TTHERM_00085180	51	24026	1	1	60S ribosomal protein L32								TTHERM_00227580	105
							TTHERM_00158520	81942	1	1	predicted protein										TTHERM_00577380	117	43923	4	4	hypothetical protein		TTHERM_00630560	48	159905	1	1	ABC transporter C family protein		TTHERM_000196029	50	25527	2	2	RSP1								TTHERM_00535929	105
							TTHERM_00149420	97692	1	1	hypothetical protein										TTHERM_000569069	114	95776	3	3	adenylate kinase 7b, AK7b		TTHERM_00146410	47	74355	1	1	elongation factor Tu protein		TTHERM_000055959	49	77330	1	1	hypothetical protein								TTHERM_00625950	102
							TTHERM_00822100	19927	1	1	von willebrand factor type A domain protein										TTHERM_00086850	113	19943	4	3	hypothetical protein		TTHERM_00016120	46	22115	1	1	hypothetical protein		TTHERM_00455540	46	50918	1	1	adenylate kinase 8b, AK8b								TTHERM_00105260	101
							TTHERM_00471510	27486	1	1	SNF7 family protein										TTHERM_01194830	110	23140	2	2	antioxidant, AhpC/TSA family protein		TTHERM_00143660	46	15306	1	1	histone H2A		TTHERM_00371140	45	271708	1	1	WD domain, G-beta repeat protein								TTHERM_00577380	98
							TTHERM_01344730	47215	1	1	hypothetical protein										TTHERM_00566780	109	42628	4	4	actin		TTHERM_00079720	45	26665	1	1	SNF7 family protein		TTHERM_00933080	45	326250	1	1	EF hand protein								TTHERM_00406590	97
							TTHERM_00997590	121691	1	1	cation channel family protein										TTHERM_00190950	108	42528	3	3	macronuclear actin		TTHERM_01204220	45	110139	2	1	transmembrane protein, putative		TTHERM_00736480	45	34604	1	1	60S ribosomal protein L5								TTHERM_00216010	94
							TTHERM_00424640	133650	1	1	cyclic nucleotide-binding domain protein										TTHERM_00216010	105	28228	4	4	Bmh1 14-3-3 family protein		TTHERM_00312330	45	46092	1	1	opioid growth factor receptor		TTHERM_00630560	45	159905	1	1	ABC transporter C family protein								TTHERM_00499570	93
							TTHERM_00348070	206407	1	1	cation channel family protein										TTHERM_00373700	105	120028	6	1	hypothetical protein		TTHERM_000145119	45	18737	1	1	cation channel family protein		TTHERM_00561680	45	14187	1	1	ribosomal protein L35								TTHERM_00498190	92
							TTHERM_00316420	47458	1	1	kinase domain protein										TTHERM_00339640	103	69606	4	4	vacuolar H+-ATPase A subunit		TTHERM_00086890	44	121100	2	1	transmembrane protein, putative		TTHERM_00566810	44	80013	1	1	RSP3B								TTHERM_00418580	91
							TTHERM_01006400	6404	1	1	hypothetical protein										TTHERM_00227580	103	55180	2	2	STOP protein		TTHERM_00086850	44	19943	1	1	hypothetical protein		TTHERM_00859280	44	157666	1	1	kinesin motor catalytic domain protein								TTHERM_00339640	87
							TTHERM_00322930	77962	2	1	hypothetical protein										TTHERM_00105260	101	49285	1	1	LRRC23c		TTHERM_00942750	42	102046	1	1	tubulin-tyrosine ligase family protein		TTHERM_00942750	43	102046	1	1	tubulin-tyrosine ligase family protein								TTHERM_00628400	87
							TTHERM_00488340	25631	1	1	60S ribosomal protein L18										TTHERM_00529860	99	65464	3	3	vacuolar V-type H(+)-ATPase B subunit		TTHERM_01179840	41	66346	1	1	ankyrin repeat protein		TTHERM_01344730	42	47248	1	1	hypothetical protein								TTHERM_00348390	87
							TTHERM_01027460	41627	1	1	hypothetical protein										TTHERM_00047480	97	29806	3	3	40S ribosomal protein S3a		TTHERM_00487150	41	78529	1	1	dynein intermediate chain 2		TTHERM_01326870	41	159890	1	1	cation channel family protein, putative								TTHERM_00338110	85
							TTHERM_01326870	159647	1	1	cation channel family protein, putative										TTHERM_00378580	97	45487	3	3	actin		TTHERM_00427590	41	57139	1	1	RSP4A		TTHERM_01195960	41	71535	1	1	DENN (AEX-3) domain protein								TTHERM_00373700	83
							TTHERM_00012990	158126	1	1	vacuolar sorting protein 9, VPS9 domain protein										TTHERM_00406590	96	57757	2	2	EF-hand pair protein		TTHERM_00859280	41	157666	1	1	kinesin motor catalytic domain protein		TTHERM_000442909	41	12607	1	1	dynein light chain								g18958	83
							TTHERM_01002590	91102	1	1	transmembrane protein, putative										TTHERM_00486990	95	30493	3	2	methyltransferase domain protein		TTHERM_00322930	41	77995	2	1	hypothetical protein		TTHERM_00058800	40	62127	1	1	long flagella protein lf4								TTHERM_00529860	82
							TTHERM_00630440	85185	1	1	3'-5' exonuclease										TTHERM_00499570	94	28583	2	2	parkin co-regulated protein		TTHERM_00933080	40	326250	1	1	EF hand protein		TTHERM_00919530	40	59787	1	1	hypothetical protein								TTHERM_00378580	82
							TTHERM_01002570	163409	1	1	ATPase, histidine kinase-, DNA gyrase B										TTHERM_00971830	93	60619	3	3	coiled-coil protein, putative		TTHERM_00138459	38	501898	1	1	ATP-dependent metalloprotease FtsH family protein		TTHERM_000295099	38	13879	1	1	transmembrane protein, putative								TTHERM_00697090	81
							TTHERM_00790590	35468	2	1	plant dual-specificity MAP kinase kinase family domain protein										TTHERM_00418580	91	23046	2	2	transcription factor iib protein, putative		TTHERM_00189180	38	15477	1	1	predicted protein		TTHERM_00418580	38	23046	1	1	transcription factor iib protein, putative								TTHERM_01142730	80
							TTHERM_00138500	20770	1	1	hypothetical protein										TTHERM_00189170	91	11321	3	2	histone H4		TTHERM_00430020	38	34258	1	1	RSP9		TTHERM_00322930	38	77995	2	1	hypothetical protein								TTHERM_00643530	79
							TTHERM_00530790	169514	1	1	SecY subunit containing preprotein translocase										TTHERM_00105320	90	46844	2	2	vacuolar ATP synthase subunit C		TTHERM_00225880	37	245783	1	1	transmembrane protein, putative		TTHERM_00011780	37	169393	1	1	WD domain, G-beta repeat protein								TTHERM_00723620	79
							TTHERM_00617810	94035	1	1	hypothetical protein										TTHERM_01220370	90	40014	3	3	LRRC45		TTHERM_00149420	37	97791	1	1	hypothetical protein		TTHERM_00149420	37	97791	1	1	hypothetical protein								TTHERM_00971830	78
							TTHERM_00091490	162614	1	1	tetratricopeptide repeat protein										TTHERM_00895820	89	55476	2	2	hypothetical protein		TTHERM_00467960	37	155246	1	1	hypothetical protein		TTHERM_00370890	37	196209	1	1	tetratricopeptide repeat protein								TTHERM_00486990	78
							TTHERM_00136340	86197	1	1	carboxy-terminal crystallin fold protein 10p, putative										TTHERM_00628400	89	28837	2	2	hypothetical protein		TTHERM_00641119	37	17334	1	1	RIB43A protein		TTHERM_01094880	37	74036	1	1	WD domain, G-beta repeat protein								TTHERM_00266390	77
							TTHERM_00312490	90769	1	1	hypothetical protein										TTHERM_01128560	88	18685	3	2	40S ribosomal protein S10, putative		TTHERM_01050390	37	162160	1	1	cyclic nucleotide-binding domain protein		TTHERM_00624720	37	43236	1	1	granule lattice protein								TTHERM_00566780	76
							TTHERM_00466090	102174	1	1	RSP12 (?) peptidyl-prolyl cis-trans isomerase										TTHERM_00974270	86	28982	3	3	hypothetical protein		TTHERM_00283180	37	13627	1	1	histone H2B.1		TTHERM_00139700	36	87939	1	1	hypothetical protein								TTHERM_01220370	76
							TTHERM_00969610	77329	1	1	SAM domain protein										TTHERM_00338110	85	55470	3	3	tumor suppressor mitostatin protein		TTHERM_00919530	36	59787	1	1	hypothetical protein		TTHERM_00516370	36	94964	1	1	translation elongation factor EF-2 subunit								TTHERM_00561440	76
							TTHERM_00502280	185367	1	1	ATPase, histidine kinase-, DNA gyrase B										TTHERM_001164064	85	59476	3	3	tumor suppressor mitostatin protein		TTHERM_00721150	36	27654	1	1	60S ribosomal protein L7		TTHERM_00424640	36	133738	1	1	cyclic nucleotide-binding domain protein								TTHERM_01049350	75
							TTHERM_00919530	59754	1	1	hypothetical protein										TTHERM_00046820	83	46712	3	3	hypothetical protein		TTHERM_00075720	35	170313	1	1	hypothetical protein		TTHERM_00812870	35	183378	1	1	hypothetical protein								TTHERM_001164064	75
							TTHERM_00976490	111082	1	1	CBF/Mak21 family protein										TTHERM_01142730	81	21437	2	2	60S ribosomal protein L9		TTHERM_00252430	34	502273	1	1	axonemal dynein heavy chain		TTHERM_00725820	35	45608	1	1	hypothetical protein								TTHERM_00895820	75
							TTHERM_00684500	272402	1	1	transmembrane protein, putative										TTHERM_00857910	81	55253	3	3	growth-arrest-specific microtubule-binding protein		TTHERM_00007540	34	39007	1	1	hypothetical protein		TTHERM_00290850	35	180077	1	1	ADGB C1b								TTHERM_00561220	74
							TTHERM_000537069	65788	1	1	transmembrane protein, putative										TTHERM_00697090	81	113683	2	2	hypothetical protein		TTHERM_00371140	34	271708	1	1	WD domain, G-beta repeat protein		TTHERM_00160770	35	28730	1	1	tyrosine 3-monooxygenase/tryptophan 5-monooxygenase activation protein								TTHERM_00037080	74
							TTHERM_00213640	34841	1	1	hypothetical protein										TTHERM_00643530	77	61599	2	2	hypothetical protein		TTHERM_00600780	33	194663	1	1	myosin head protein		TTHERM_00502140	35	58678	1	1	kinase domain protein								TTHERM_00105320	74
							TTHERM_00486420	62249	1	1	Serine/Threonine kinase domain protein										TTHERM_00266390	77	15921	1	1	40S ribosomal protein S15		TTHERM_00424640	33	133738	1	1	cyclic nucleotide-binding domain protein		TTHERM_00138459	34	501898	1	1	ATP-dependent metalloprotease FtsH family protein								TTHERM_01151500	73
							TTHERM_00198400	131804	1	1	hypothetical protein										TTHERM_00283180	77	13627	2	2	histone H2B.1		TTHERM_00213640	33	35106	1	1	hypothetical protein		TTHERM_01050390	33	162160	1	1	cyclic nucleotide-binding domain protein								TTHERM_01084200	72
							TTHERM_01298440	31971	1	1	Serine/Threonine kinase domain protein										TTHERM_00723620	77	92130	2	2	tetratricopeptide repeat protein		TTHERM_000295099	33	13879	1	1	transmembrane protein, putative		TTHERM_00467960	33	155246	1	1	hypothetical protein								TTHERM_00974270	70
							TTHERM_000270391	48098	1	1	transmembrane protein, putative										TTHERM_01049350	75	39384	2	2	hypothetical protein		TTHERM_00502140	33	58678	1	1	kinase domain protein		TTHERM_00518530	33	149331	1	1	hypothetical protein								TTHERM_01142770	68
							TTHERM_00077110	112111	1	1	tetratricopeptide repeat protein										TTHERM_00561220	75	59518	2	1	protein kinase		TTHERM_00298230	32	56221	1	1	PHR domain protein		TTHERM_000841299	33	71772	1	1	calmodulin-domain kinase								TTHERM_00773330	68
							TTHERM_00485900	71661	1	1	Serine/Threonine kinase domain protein										TTHERM_00037080	74	85687	2	2	transmembrane protein, putative		TTHERM_000841299	32	71772	1	1	calmodulin-domain kinase		TTHERM_01027460	32	41627	1	1	hypothetical protein								TTHERM_000522989	67
							TTHERM_00654110	345879	1	1	transmembrane protein, putative										TTHERM_00529650	73	94572	2	2	hypothetical protein		TTHERM_00011380	31	99227	1	1	kinase domain protein		TTHERM_00526400	32	15276	1	1	60S ribosomal protein L39								TTHERM_00430030	65
							TTHERM_00089200	16629	1	1	hypothetical protein										TTHERM_00487150	73	78529	2	2	dynein intermediate chain 2		TTHERM_00532180	31	64762	1	1	kelch motif-containing 2		TTHERM_00317200	32	119228	1	1	adenylate kinase 1, AK1								TTHERM_00149798	65
							TTHERM_00290670	41522	1	1	FMN-dependent dehydrogenase										TTHERM_00686150	72	21066	2	2	ubiquitin-40S ribosomal protein S27a		TTHERM_00526450	31	9214	1	1	40S ribosomal protein S30		TTHERM_000339809	31	20533	1	1	60S ribosomal protein L17								TTHERM_00857910	64
							TTHERM_01212890	111955	1	1	NACHT domain protein										TTHERM_01151500	72	27685	2	2	40S ribosomal protein S3		TTHERM_000963250	31	11223	1	1	hypothetical protein		TTHERM_01212890	31	112131	1	1	NACHT domain protein								TTHERM_00821790	64
							TTHERM_00151900	177229	1	1	hypothetical protein										TTHERM_00630500	72	16797	3	3	RSP20/CaM1		TTHERM_00890170	30	34966	1	1	nucleotidyltransferase		TTHERM_00007540	31	39007	1	1	hypothetical protein								TTHERM_00220810	62
																					TTHERM_00497600	67	18171	3	3	EF-hand pair protein		TTHERM_00155590	30	75527	1	1	HMG box protein, putative		TTHERM_000690080	30	66910	1	1	Serine/Threonine kinase domain protein								TTHERM_00633360	62
																					TTHERM_01084200	71	87102	2	2	intraflagellar transporter		TTHERM_01344730	30	47248	1	1	hypothetical protein		TTHERM_00780960	30	16774	1	1	60S ribosomal protein L27								TTHERM_00508970	61
																					TTHERM_00938880	70	38028	3	3	caseine kinase 1, CK1		TTHERM_00077080	29	40018	1	1	carrier protein		TTHERM_00070830	30	210940	1	1	cyclic nucleotide-binding domain protein								TTHERM_00686150	61
																					TTHERM_00537370	70	16110	2	2	RIIa domain protein									TTHERM_00312490	30	90846	1	1	hypothetical protein								TTHERM_00441950	61
																					TTHERM_00579000	70	7701	2	2	C1a-c-e Dpy-30 motif protein									TTHERM_00259660	30	297305	1	1	von willebrand factor type A domain protein								TTHERM_00529650	59
																					TTHERM_00297140	69	15098	2	2	60S ribosomal protein L23									TTHERM_00225880	29	245783	1	1	transmembrane protein, putative								TTHERM_00497880	58
																					TTHERM_00773330	69	17631	2	2	40S ribosomal protein S13									TTHERM_00433480	29	184572	1	1	WD domain, G-beta repeat protein								TTHERM_00777260	58
																					TTHERM_01142770	69	203012	2	2	SPEF2A C1b																						TTHERM_00630500	57
																					TTHERM_000522989	67	26079	1	1	hypothetical protein																						TTHERM_00537370	57
																					TTHERM_01345750	66	99304	3	3	hypothetical protein																						TTHERM_00487150	57
																					TTHERM_00430030	65	221947	1	1	PF6																						TTHERM_00125640	56
																					TTHERM_00149798	64	32806	2	2	40S ribosomal protein S6																						TTHERM_00158520	55
																					TTHERM_00218910	64	33571	2	2	sperm-tail PG-rich repeat protein																						TTHERM_00938880	54
																					TTHERM_00821790	64	428520	1	1	HECT domain ubiquitin transferase																						TTHERM_00579000	54
																					TTHERM_00220810	62	162662	1	1	intraflagellar transporter																						TTHERM_00426260	52
																					TTHERM_00508970	61	136763	1	1	Na,H/K antiporter P-type ATPase alpha subunit family protein																						TTHERM_00047680	52
																					TTHERM_00441950	61	29481	1	1	sperm-tail PG-rich repeat protein																						TTHERM_000268328	52
																					TTHERM_00633150	60	13028	2	2	60S ribosomal protein L36a																						TTHERM_00297140	51
																					TTHERM_00666640	60	32673	2	2	3-hydroxyacyl-CoA dehydrogenase																						TTHERM_00196150	50
																					TTHERM_000442899	59	63980	2	2	STK36-like																						TTHERM_00492560	50
																					TTHERM_00497880	59	44563	2	2	60S ribosomal protein L3, putative																						TTHERM_00780960	50
																					TTHERM_00113020	59	78713	3	1	AMP-binding enzyme family protein																						TTHERM_00112730	49
																					TTHERM_00777260	58	35554	1	1	hypothetical protein																						TTHERM_00446280	49
																					TTHERM_00577050	56	30274	2	1	hypothetical protein																						TTHERM_01128560	49
																					TTHERM_00105110	56	71682	1	1	heat shock 70 kDa protein																						TTHERM_00338210	49
																					TTHERM_00476670	55	22092	3	3	60S ribosomal protein L18a																						TTHERM_00265100	48
																					TTHERM_00158520	55	81997	1	1	predicted protein																						TTHERM_00695880	48
																					TTHERM_00467960	54	155246	2	1	hypothetical protein																						TTHERM_00540260	48
																					TTHERM_00426260	52	56221	1	1	hypothetical protein																						TTHERM_00059250	48
																					TTHERM_00047680	52	51607	1	1	tetratricopeptide repeat protein																						TTHERM_00670620	48
																					TTHERM_00196150	50	39703	1	1	hypothetical protein																						TTHERM_00758860	48
																					TTHERM_00492560	50	70791	1	1	hypothetical protein																						TTHERM_0004682	48
																					TTHERM_00780960	50	16774	1	1	60S ribosomal protein L27																						TTHERM_00085180	47
																					TTHERM_00028740	49	17952	2	2	ribosomal protein L11, amine-terminal domain protein																						TTHERM_00086890	47
																					TTHERM_00112730	49	79157	1	1	Scp-like extracellular protein, putative																						TTHERM_00691840	46
																					TTHERM_000338239	49	20747	1	1	60S ribosomal protein L18																						TTHERM_00218910	46
																					TTHERM_00265100	48	136984	1	1	ATPase, P-type (transporting), HAD superfamily, protein																						TTHERM_00706300	46
																					TTHERM_00695880	48	88201	1	1	tetratricopeptide repeat protein																						TTHERM_000703669	45
																					TTHERM_00540260	48	59345	1	1	MFS transporter																						TTHERM_00434070	44
																					TTHERM_00758860	48	38211	1	1	hypothetical protein																						TTHERM_00666640	44
																					TTHERM_00085180	47	24026	1	1	60S ribosomal protein L32																						TTHERM_00571860	44
																					TTHERM_00086890	47	121100	1	1	transmembrane protein, putative																						TTHERM_00499500	43
																					TTHERM_00691840	46	57860	1	1	outer dynein arm protein																						TTHERM_00492840	43
																					TTHERM_00706300	46	26210	1	1	ribosomal protein S9																						TTHERM_00392840	43
																					TTHERM_00138550	45	162753	2	1	hypothetical protein																						TTHERM_00219350	42
																					TTHERM_000703669	45	38389	1	1	LRRC23a																						TTHERM_00149420	42
																					TTHERM_00434070	44	27940	1	1	ribosomal protein S9																						TTHERM_00529790	42
																					TTHERM_00571860	44	60032	1	1	ATP synthase F1, alpha subunit																						TTHERM_00732640	42
																					TTHERM_00499500	43	55614	1	1	hypothetical protein																						TTHERM_00837950	41
																					TTHERM_00492840	43	66798	1	1	RSP7B - AKA28, EF hand																						TTHERM_00633150	41
																					TTHERM_00392840	43	41386	1	1	STOP protein																						TTHERM_00551160	41
																					TTHERM_00219350	42	56618	1	1	BBC52/CFAP161																						TTHERM_00202890	41
																					TTHERM_00149420	42	97791	1	1	hypothetical protein																						TTHERM_00339720	41
																					TTHERM_00529790	42	52941	1	1	citrate synthase I																						TTHERM_000442899	41
																					TTHERM_00732640	42	31387	1	1	60S ribosomal protein L13/L16																						TTHERM_01345750	41
																					TTHERM_01068180	41	18176	1	1	60S ribosomal protein L37																						TTHERM_00773340	40
																					TTHERM_00551160	41	37116	1	1	glyceraldehyde-3-phosphate dehydrogenase																						TTHERM_00569290	40
																					TTHERM_00202890	41	29807	1	1	EF hand protein																						TTHERM_00637350	40
																					TTHERM_00339720	41	61664	1	1	F-box/LRR protein																						TTHERM_01016050	39
																					TTHERM_00773340	40	29108	1	1	60S ribosomal L7Ae-like protein																						TTHERM_00382350	39
																					TTHERM_00569290	40	80401	1	1	DEAD/DEAH-box helicase																						TTHERM_00440620	39
																					TTHERM_00637350	40	51677	1	1	zinc finger, C3HC4 type (RING finger) protein																						TTHERM_0044629	39
																					TTHERM_01016050	39	26275	1	1	hypothetical protein																						TTHERM_00238740	39
																					TTHERM_00476640	39	18213	1	1	60S ribosomal protein L24																						TTHERM_00577240	39
																					TTHERM_00440620	39	107203	1	1	flagellar associated protein, putative																						TTHERM_00192030	38
																					TTHERM_00446290	39	36406	1	1	parkin co-regulated protein																						TTHERM_00577050	38
																					TTHERM_00238740	39	122892	1	1	cyclic nucleotide-binding domain protein																						TTHERM_00006320	38
																					TTHERM_00577240	39	24719	1	1	50S ribosomal protein L1P																						TTHERM_00006320	38
																					TTHERM_00192030	38	61193	1	1	hypothetical protein																						TTHERM_00149300	38
																					TTHERM_00193740	38	33716	1	1	40S ribosomal protein S2, putative																						TTHERM_01083080	38
																					TTHERM_00149300	38	38140	1	1	40S ribosomal protein S4																						TTHERM_00312810	37
																					TTHERM_01083080	38	152535	1	1	hypothetical protein																						TTHERM_000252299	37
																					TTHERM_00312810	37	42826	1	1	flagellar associated protein																						TTHERM_00497600	36
																					TTHERM_000252299	37	836313	1	1	hypothetical protein																						TTHERM_00324550	36
																					TTHERM_00324550	36	22930	1	1	MORN motif protein																						TTHERM_00028740	36
																					TTHERM_00549500	36	23873	1	1	calmodulin 7-2																						TTHERM_00549500	36
																					TTHERM_00561590	36	158669	1	1	ABC transporter C family protein																						TTHERM_00561590	36
																					TTHERM_000441959	36	32043	1	1	sperm-tail PG-rich repeat protein																						TTHERM_000441959	36
																					TTHERM_000841299	36	71772	1	1	calmodulin-domain kinase																						TTHERM_00467960	36
																					TTHERM_000709589	35	61946	1	1	DnaJ domain protein																						TTHERM_000841299	36
																					TTHERM_00841210	35	28513	1	1	p28A																						TTHERM_000709589	35
																					TTHERM_00471090	34	23231	1	1	40S ribosomal protein S7
																					TTHERM_00518500	34	58674	1	1	class-II DAHP synthetase family protein
																					TTHERM_01027460	34	41627	1	1	hypothetical protein
																					TTHERM_00333210	34	45193	1	1	60S ribosomal protein L4
																					TTHERM_00647400	34	111209	1	1	hect domain RCC1-like protein
																					TTHERM_00264850	34	36640	1	1	hypothetical protein
																					TTHERM_00086700	33	87769	1	1	MORN motif protein
																					TTHERM_000157929	33	55789	1	1	PF16
																					TTHERM_00191800	33	99387	1	1	cytoplasmic-like aconitate hydratase
																					TTHERM_00636970	33	35612	1	1	60S acidic ribosomal protein P0
																					TTHERM_00419910	33	232584	1	1	hypothetical protein
																					TTHERM_001014505	33	14131	1	1	hypothetical protein
																					TTHERM_00322930	33	77995	1	1	hypothetical protein
																					TTHERM_00522810	32	27601	1	1	hypothetical protein
																					TTHERM_00149630	32	14314	1	1	60S ribosomal protein L34
																					TTHERM_00654150	32	44568	1	1	nucleotide-sugar transporter
																					TTHERM_00530070	32	100573	1	1	hypothetical protein
																					TTHERM_00602860	32	25740	1	1	glutathione S-transferase, amine-terminal domain protein
																					TTHERM_00427460	31	29046	1	1	CFAP299
																					TTHERM_01113070	31	104133	1	1	Rdx family protein
																					TTHERM_00220790	31	119422	1	1	kinase domain protein
																					TTHERM_01387090	31	46304	1	1	hypothetical protein
																					TTHERM_00929540	31	152690	1	1	WD40 domain protein
																					TTHERM_01151600	31	24292	1	1	40S ribosomal protein S8-2
																					TTHERM_000963250	30	11223	1	1	hypothetical protein
																					TTHERM_00497460	30	239960	1	1	transmembrane protein, putative
																					TTHERM_00143720	30	49587	1	1	hypothetical protein
																					TTHERM_00037340	30	169252	1	1	DNA-directed RNA polymerase
																					TTHERM_00283500	30	49926	1	1	transmembrane protein, putative
																					TTHERM_00433410	30	60950	1	1	hypothetical protein
[truncated: 4 more columns]

## Sheet: RSP4B-BirA
																						Exp 3
WT - Exp 1							RSP4B-BirA* - Exp1								WT - Exp 7							BirA*-RSP4B - Exp 7
							Accession	Score	Mass	Matches	Sequences	Description			Accession	Score	Mass	Matches	Sequences	Description		Accession	Score	Mass	Matches	Sequences	Description
Accession	Score	Mass	Matches	Sequences	Description		TTHERM_00348510	377	49953	10	9	BTU1			TTHERM_00577380	1474	43923	34	23	hypothetical protein		TTHERM_00348510	1711	50052	29	17	BTU1
TTHERM_00617810	231	94035	12	1	hypothetical protein		TTHERM_00617810	210	94035	10	1	hypothetical protein			TTHERM_00348510	1144	50052	22	14	BTU1		TTHERM_00577380	1211	43923	25	16	hypothetical protein
TTHERM_00348510	193	49953	4	4	tubulin		TTHERM_00558620	178	49969	5	4	ATU1			TTHERM_00558620	963	50069	18	12	ATU1		TTHERM_00558620	1125	50069	20	13	ATU1
TTHERM_00558620	132	49969	3	3	tubulin/FtsZ family, GTPase domain protein		TTHERM_00006320	147	84956	9	1	tetrin A			TTHERM_00535929	932	51400	22	16	DNA double-strand break repair rad50 ATPase, putative		TTHERM_000268319	1019	103063	23	20	AAA family ATPase
TTHERM_01053000	117	24581	3	3	60S ribosomal protein L10		TTHERM_00655820	139	48652	5	4	translation elongation factor EF-1alpha			TTHERM_00499300	832	532210	23	23	DYH4		TTHERM_00535929	778	51400	20	15	DNA double-strand break repair rad50 ATPase, putative
TTHERM_00686150	112	21022	4	3	ubiquitin-40S ribosomal protein S27a		TTHERM_01289110	120	24153	6	5	60S ribosomal protein L15			TTHERM_01276420	722	536680	16	16	DYH3		TTHERM_00299910	79	66366	2	2	hypothetical protein
TTHERM_00502240	95	76166	4	4	methylcrotonoyl-CoA carboxylase subunit alpha		TTHERM_00686150	104	21022	4	3	ubiquitin-40S ribosomal protein S27a			TTHERM_00625950	633	44992	14	12	hypothetical protein		TTHERM_01228920	71	88052	2	2	oligomeric subunit 4, putative
TTHERM_00373700	94	119984	4	1	hypothetical protein		TTHERM_00373700	92	119984	4	1	hypothetical protein			TTHERM_01049350	626	39384	16	14	hypothetical protein		TTHERM_01049350	749	39384	16	14	hypothetical protein
TTHERM_00149420	72	97692	5	1	hypothetical protein		TTHERM_00149420	79	97692	6	1	hypothetical protein			TTHERM_00997710	611	15351	14	10	hypothetical protein		TTHERM_01345750	725	99304	17	16	hypothetical protein
TTHERM_00006320	72	84956	4	1	tetrin A		TTHERM_00578640	77	23369	2	2	60S ribosomal protein L13			TTHERM_00486600	523	477978	14	14	DYH5		TTHERM_00857910	662	55253	18	14	growth-arrest-specific microtubule-binding protein
TTHERM_00577380	61	43868	2	2	hypothetical protein		TTHERM_00467960	67	155224	3	1	hypothetical protein			TTHERM_01289110	406	24175	8	7	60S ribosomal protein L15		TTHERM_00997710	635	15351	13	8	hypothetical protein
TTHERM_000268319	58	102997	2	2	AAA family ATPase		TTHERM_00088150	67	209810	5	1	nucleic acid helicase, putative			TTHERM_00857910	399	55253	14	11	growth-arrest-specific microtubule-binding protein		TTHERM_00625950	602	44992	13	11	hypothetical protein
TTHERM_00088150	58	209810	4	1	nucleic acid helicase, putative		TTHERM_00113020	67	78570	4	1	AMP-binding enzyme family protein			TTHERM_00695880	352	88201	8	7	tetratricopeptide repeat protein		TTHERM_00192030	565	61193	12	12	hypothetical protein
TTHERM_00086890	52	121034	2	1	transmembrane protein, putative		TTHERM_00577380	67	43868	2	2	hypothetical protein			TTHERM_00606960	347	34870	4	3	cell surface immobilization antigen		TTHERM_01220370	561	40014	11	9	LRRC45
TTHERM_01289110	51	24153	1	1	60S ribosomal protein L15		TTHERM_01326870	62	159647	2	1	cation channel family protein, putative			TTHERM_00649240	347	56061	7	6	growth-arrest-specific microtubule-binding protein		TTHERM_00079230	508	77549	10	10	DIC3, Flagellar outer dynein arm intermediate protein
TTHERM_00823720	49	29757	1	1	hypothetical protein		TTHERM_00502240	60	76166	2	2	methylcrotonoyl-CoA carboxylase subunit alpha			TTHERM_01220370	310	40014	7	6	LRRC45		TTHERM_00430020	468	34258	10	9	RSP9
TTHERM_00415780	48	96416	1	1	Serine/Threonine kinase domain protein		TTHERM_00086890	59	121034	2	1	transmembrane protein, putative			TTHERM_000268319	304	103063	6	6	AAA family ATPase		TTHERM_00502580	452	57313	8	7	RSP4B
TTHERM_00075720	46	170191	1	1	hypothetical protein		TTHERM_000145119	58	18715	2	1	cation channel family protein			TTHERM_00333210	287	45193	7	7	60S ribosomal protein L4		TTHERM_00884620	414	62867	11	10	hypothetical protein
TTHERM_00147610	45	292136	1	1	phosphatidylinositol 3- and 4-kinase family protein		TTHERM_000055959	57	77164	1	1	hypothetical protein			TTHERM_00471510	287	27486	6	4	SNF7 family protein		TTHERM_00971830	414	60619	10	10	coiled-coil protein, putative
TTHERM_00773330	45	17620	1	1	40S ribosomal protein S13		TTHERM_01053000	57	24581	1	1	60S ribosomal protein L10			TTHERM_00686150	279	21066	7	4	ubiquitin-40S ribosomal protein S27a		TTHERM_00695880	402	88201	8	8	tetratricopeptide repeat protein
TTHERM_00077080	45	39930	2	1	carrier protein		TTHERM_01212890	53	111955	4	1	NACHT domain protein			TTHERM_00339720	254	61664	5	4	F-box/LRR protein		TTHERM_00649240	395	56061	7	7	growth-arrest-specific microtubule-binding protein
TTHERM_00578640	44	23369	1	1	60S ribosomal protein L13		TTHERM_00971830	52	60586	2	2	coiled-coil protein, putative			TTHERM_00655820	250	48729	7	6	translation elongation factor EF-1alpha		TTHERM_00497600	288	18171	7	7	EF-hand pair protein
TTHERM_01326870	44	159647	1	1	cation channel family protein, putative		TTHERM_000268319	52	102997	2	1	AAA family ATPase			TTHERM_00773340	248	29108	8	6	60S ribosomal L7Ae-like protein		TTHERM_00427590	287	57139	9	8	RSP4A
TTHERM_00138500	43	20770	2	1	hypothetical protein		TTHERM_00434070	51	27928	1	1	ribosomal protein S9 component			TTHERM_000441959	244	32043	3	3	sperm-tail PG-rich repeat protein		TTHERM_00777260	257	35554	8	7	hypothetical protein
TTHERM_000145119	41	18715	1	1	cation channel family protein		TTHERM_00077080	50	39930	2	1	carrier protein			TTHERM_01053000	241	24614	4	4	60S ribosomal protein L10		TTHERM_00487150	253	78529	6	6	dynein intermediate chain 2
TTHERM_00933080	40	325566	1	1	EF hand protein		TTHERM_00149630	49	14259	2	2	60S ribosomal protein L34			TTHERM_00227580	234	55180	7	7	STOP protein		TTHERM_01276420	251	536680	5	5	DYH3
TTHERM_00193680	39	115866	1	1	kinesin motor catalytic domain protein		TTHERM_000963250	49	11212	1	1	hypothetical protein			TTHERM_01345750	223	99304	5	5	hypothetical protein		TTHERM_00655820	250	48729	7	6	translation elongation factor EF-1alpha
TTHERM_00518530	39	149177	1	1	hypothetical protein		TTHERM_00075720	48	170191	1	1	hypothetical protein			TTHERM_01099050	216	32577	5	5	RNA recognition motif protein		TTHERM_00227580	234	55180	8	8	STOP protein
TTHERM_00016460	39	22696	1	1	adenylate kinase family protein		TTHERM_00884600	45	75048	1	1	copine protein			TTHERM_00971830	214	60619	6	6	coiled-coil protein, putative		TTHERM_00339720	230	61664	8	7	F-box/LRR protein
TTHERM_001089028	38	178586	1	1	hypothetical protein		TTHERM_001205271	44	33659	1	1	hypothetical protein			TTHERM_00884620	195	62867	7	7	hypothetical protein		TTHERM_00312330	225	46092	4	4	opioid growth factor receptor
TTHERM_01049350	37	39263	1	1	hypothetical protein		TTHERM_00773340	43	29097	1	1	60S ribosomal L7Ae-like protein			TTHERM_00617810	191	94156	8	1	hypothetical protein		TTHERM_00499300	219	532210	5	5	DYH4
TTHERM_01204220	36	109885	1	1	transmembrane protein, putative		TTHERM_00138500	42	20770	2	1	hypothetical protein			TTHERM_00497600	183	18171	6	5	EF-hand pair protein		TTHERM_001164064	218	59476	7	7	tumor suppressor mitostatin protein
TTHERM_000019704	36	49339	1	1	cyclic nucleotide-binding domain protein		TTHERM_00721150	42	27643	1	1	60S ribosomal protein L7			TTHERM_00190950	177	42528	5	5	macronuclear actin		TTHERM_00954240	209	31549	2	2	dynein 18 kDa light chain
TTHERM_00255700	36	250965	1	1	transmembrane protein, putative		TTHERM_001164064	42	59464	1	1	tumor suppressor mitostatin protein			TTHERM_00752080	171	86856	3	3	hypothetical protein		TTHERM_01094880	204	74036	7	7	WD domain, G-beta repeat protein
TTHERM_00624730	35	41622	1	1	granule lattice protein		TTHERM_00418370	41	126572	1	1	PH domain protein			TTHERM_001232262	147	22019	3	3	EF-hand calcium-binding domain protein		TTHERM_00216010	188	28228	6	6	Bmh1 14-3-3 family protein
TTHERM_00530790	34	169514	1	1	SecY subunit containing preprotein translocase		TTHERM_000019704	41	49339	2	1	cyclic nucleotide-binding domain protein			TTHERM_00823720	137	29757	2	2	hypothetical protein		TTHERM_00316370	178	68043	4	4	LRRC48 protein
TTHERM_01197050	33	67080	1	1	H-type lectin domain protein		TTHERM_00488340	40	25631	1	1	60S ribosomal protein L18			TTHERM_00561680	133	14187	3	3	ribosomal protein L35		TTHERM_00617810	176	94156	7	1	hypothetical protein
TTHERM_000841299	33	71727	1	1	calmodulin-domain kinase		TTHERM_00189170	40	11321	1	1	histone H4			TTHERM_01094880	131	74036	3	3	WD domain, G-beta repeat protein		TTHERM_00471510	165	27486	4	4	SNF7 family protein
TTHERM_00444510	32	21406	1	1	ribosomal protein L19		TTHERM_00790590	40	35468	1	1	plant dual-specificity MAP kinase kinase family domain protein			TTHERM_00192030	109	61193	3	3	hypothetical protein		TTHERM_00190950	160	42528	4	4	macronuclear actin
TTHERM_00561680	32	14187	1	1	ribosomal protein L35		TTHERM_00454080	39	15035	1	1	predicted protein			TTHERM_00449470	108	25731	2	2	Glutathione S-transferase Mu 1		TTHERM_00473320	155	101761	5	5	coiled-coil lobo-like protein, putative
TTHERM_01345750	31	99171	1	1	hypothetical protein		TTHERM_00636880	39	241950	2	1	transmembrane protein, putative			TTHERM_00491130	101	11666	1	1	cell surface immobilization antigen SerH6, putative		TTHERM_000441959	152	32043	3	3	sperm-tail PG-rich repeat protein
TTHERM_00011010	31	40097	1	1	peptidase family C54 protein		TTHERM_00415780	38	96416	1	1	Serine/Threonine kinase domain protein			TTHERM_00143690	92	73072	1	1	flagellar microtugule protofilament ribbon protein		TTHERM_00205170	149	17751	5	5	transport system kinase
TTHERM_01099050	31	32577	1	1	RNA recognition motif protein		TTHERM_00294910	38	85525	1	1	hypothetical protein			TTHERM_00085180	89	24026	2	2	60S ribosomal protein L32		TTHERM_01289110	147	24175	3	3	60S ribosomal protein L15
TTHERM_01212890	31	111955	1	1	NACHT domain protein		TTHERM_01109770	38	18235	1	1	40S ribosomal protein S11, putative			TTHERM_00030290	89	23229	1	1	ankyrin domain protein		TTHERM_001232262	128	22019	3	3	EF-hand calcium-binding domain protein
TTHERM_00077240	31	42673	1	1	polyubiquitin		TTHERM_00933080	38	325566	1	1	EF hand protein			TTHERM_00079230	88	77549	2	2	DIC3, Flagellar outer dynein arm intermediate protein		TTHERM_00346500	126	43507	3	3	polyubiquitin
TTHERM_00752080	31	86856	1	1	hypothetical protein		TTHERM_00884620	37	62867	1	1	hypothetical protein			TTHERM_00006320	85	84956	4	1	tetrin A		TTHERM_00449470	124	25731	3	2	Glutathione S-transferase Mu 1
TTHERM_000963250	31	11212	1	1	hypothetical protein		TTHERM_00558040	37	58274	1	1	nucleolar protein 5a			TTHERM_00563860	83	23800	2	2	hypothetical protein		TTHERM_00939100	120	69816	3	3	hypothetical protein
TTHERM_00371140	31	271223	1	1	WD domain, G-beta repeat protein		TTHERM_01204220	36	109885	1	1	transmembrane protein, putative			TTHERM_00055970	82	27088	1	1	SNF7 family protein		TTHERM_000442899	116	63980	3	3	STK36-like
TTHERM_001151463	31	0	1	1			TTHERM_00149300	35	38096	1	1	40S ribosomal protein S4			TTHERM_00558640	82	490535	2	2	DYH16		TTHERM_01054200	113	44390	2	2	hypothetical protein
TTHERM_00467960	30	155224	1	1	hypothetical protein		TTHERM_00145340	35	92645	1	1	Serine/Threonine kinase domain protein			TTHERM_00499570	81	28583	1	1	parkin co-regulated protein		TTHERM_00527180	108	45417	3	3	hypothetical protein
TTHERM_000011759	30	85808	1	1	DNA replication licensing factor MCM4		TTHERM_00836570	35	59495	1	1	hypothetical protein			TTHERM_00773330	80	17631	2	2	40S ribosomal protein S13		TTHERM_00006320	102	84956	5	1	tetrin A
							TTHERM_01298440	35	31971	1	1	Serine/Threonine kinase domain protein			TTHERM_00476610	80	49935	2	2	hypothetical protein		TTHERM_00227800	101	50287	3	3	adenylate kinase 8a, AK8a
							TTHERM_00312240	34	144354	1	1	formin-like 2 domain protein			TTHERM_01129660	63	18238	2	2	60S ribosomal protein L36		TTHERM_01053000	100	24614	2	2	60S ribosomal protein L10
							TTHERM_00227220	34	114000	1	1	flagella associated protein			TTHERM_00346500	79	43507	2	2	polyubiquitin		TTHERM_00624730	98	41667	1	1	granule lattice protein
							TTHERM_00283180	33	13627	1	1	histone H2B.1			TTHERM_00777260	77	35554	3	3	hypothetical protein		TTHERM_01018330	97	126815	4	4	RSP12A
							TTHERM_00077240	33	42673	1	1	polyubiquitin			TTHERM_00444510	77	21417	4	4	ribosomal protein L19		TTHERM_00686150	95	21066	3	3	ubiquitin-40S ribosomal protein S27a
							TTHERM_000841299	33	71727	1	1	calmodulin-domain kinase			TTHERM_00499420	74	83422	3	3	G-quartet DNA-binding protein TGP1		TTHERM_00641119	92	17334	2	2	RIB43A protein
							TTHERM_00600780	33	194376	1	1	myosin head protein			TTHERM_00248430	73	32757	1	1	RNA recognition motif protein		TTHERM_00149630	90	14314	2	2	60S ribosomal protein L34
							TTHERM_00227270	33	13817	1	1	60S ribosomal protein L22, putative			TTHERM_00557840	73	37357	1	1	luc7 amine-terminal protein		TTHERM_00499570	89	28583	1	1	parkin co-regulated protein
							TTHERM_00518530	33	149177	2	1	hypothetical protein			TTHERM_00641200	71	199407	1	1	RSP19/FAP61		TTHERM_00624720	88	43236	3	3	granule lattice protein
							TTHERM_00444510	32	21406	1	1	ribosomal protein L19			TTHERM_00522810	69	27601	2	2	hypothetical protein		TTHERM_00030290	86	23229	1	1	ankyrin domain protein
							TTHERM_01099050	32	32577	1	1	RNA recognition motif protein			TTHERM_00441950	69	29481	1	1	sperm-tail PG-rich repeat protein		TTHERM_00058800	86	62127	2	2	long flagella protein lf4
							TTHERM_00530790	32	169514	1	1	SecY subunit containing preprotein translocase			TTHERM_00433800	67	477046	1	1	DYH15		TTHERM_00641200	84	199407	1	1	RSP19/FAP61
							TTHERM_001089028	32	178586	1	1	hypothetical protein			TTHERM_00088150	66	210163	3	1	nucleic acid helicase, putative		TTHERM_00446290	82	36406	1	1	parkin co-regulated protein
							TTHERM_00895580	31	70403	1	1	LA motif RNA-binding domain protein			TTHERM_00418580	66	23046	2	2	transcription factor iib protein, putative		TTHERM_000487129	78	107925	1	1	calpain family cysteine protease
							TTHERM_00190950	31	42429	1	1	macronuclear actin			TTHERM_00434070	66	27940	2	2	ribosomal protein S9 component		TTHERM_00499420	78	83422	2	2	G-quartet DNA-binding protein TGP1
							TTHERM_00686220	31	15254	1	1	S25 ribosomal protein			TTHERM_00189170	64	11321	2	2	histone H4		TTHERM_00023950	78	13423	1	1	dynein light chain
							TTHERM_00424640	31	133650	1	1	cyclic nucleotide-binding domain protein			TTHERM_00456720	63	106659	2	2	hypothetical protein		TTHERM_00825370	77	46525	1	1	outer dense fiber protein
							TTHERM_00942750	30	101969	1	1	tubulin-tyrosine ligase family protein			TTHERM_00317200	62	119228	1	1	adenylate kinase 1, AK1		TTHERM_00418580	77	23046	2	2	transcription factor iib protein, putative
							TTHERM_00919530	30	59754	1	1	hypothetical protein			TTHERM_00530750	59	67570	1	1	pyruvate dehydrogenase complex dihydrolipoamide acetyltransferase		TTHERM_01055600	75	44484	1	1	Ndc1 protein
							TTHERM_01345750	30	99171	1	1	hypothetical protein			TTHERM_00961950	58	60049	2	2	RNA recognition motif protein		TTHERM_00633150	75	13028	2	2	60S ribosomal protein L36a
							TTHERM_00194670	30	54633	1	1	hypothetical protein			TTHERM_00373700	58	120028	1	1	hypothetical protein		TTHERM_00773330	71	17631	2	2	40S ribosomal protein S13
															TTHERM_001164064	56	59476	1	1	tumor suppressor mitostatin protein		TTHERM_00486990	71	30493	1	1	methyltransferase domain protein
															TTHERM_00239080	56	23925	2	2	SNF7 family protein		TTHERM_000047248	70	16493	1	1	hypothetical protein
															TTHERM_01044770	55	32769	1	1	STOP protein		TTHERM_00467960	69	155246	3	1	hypothetical protein
															TTHERM_00578640	53	23380	1	1	60S ribosomal protein L13		TTHERM_00522810	69	27601	2	2	hypothetical protein
															TTHERM_00049190	52	427699	1	1	CFAP54 C1d		TTHERM_00086850	69	19943	2	2	hypothetical protein
															TTHERM_00473320	49	101761	2	2	coiled-coil lobo-like protein, putative		TTHERM_00140960	69	76083	1	1	hypothetical protein
															TTHERM_00630560	48	159905	1	1	ABC transporter C family protein		TTHERM_00773340	65	29108	1	1	60S ribosomal L7Ae-like protein
															TTHERM_00146410	47	74355	1	1	elongation factor Tu protein		TTHERM_00088150	64	210163	3	1	nucleic acid helicase, putative
															TTHERM_00016120	46	22115	1	1	hypothetical protein		TTHERM_00456720	64	106659	2	2	hypothetical protein
															TTHERM_00143660	46	15306	1	1	histone H2A		TTHERM_01179840	63	66346	1	1	ankyrin repeat protein
															TTHERM_00079720	45	26665	1	1	SNF7 family protein		TTHERM_00187120	62	20549	1	1	EF hand protein
															TTHERM_01204220	45	110139	2	1	transmembrane protein, putative		TTHERM_00134870	61	36659	2	2	sperm-tail PG-rich repeat protein
															TTHERM_00312330	45	46092	1	1	opioid growth factor receptor		TTHERM_00139700	59	87939	1	1	hypothetical protein
															TTHERM_000145119	45	18737	1	1	cation channel family protein		TTHERM_00716250	59	12445	1	1	dynein light chain 4, axonemal protein
															TTHERM_00086890	44	121100	2	1	transmembrane protein, putative		TTHERM_00317200	58	119228	1	1	adenylate kinase 1, AK1
															TTHERM_00086850	44	19943	1	1	hypothetical protein		TTHERM_00929540	58	152690	1	1	WD40 domain protein
															TTHERM_00942750	42	102046	1	1	tubulin-tyrosine ligase family protein		TTHERM_00643530	57	61599	2	2	hypothetical protein
															TTHERM_01179840	41	66346	1	1	ankyrin repeat protein		TTHERM_00189180	57	15477	2	2	predicted protein
															TTHERM_00487150	41	78529	1	1	dynein intermediate chain 2		TTHERM_000055959	57	77330	1	1	hypothetical protein
															TTHERM_00427590	41	57139	1	1	RSP4A		TTHERM_00348650	56	14777	1	1	dynein light chain roadblock-type 2 protein
															TTHERM_00859280	41	157666	1	1	kinesin motor catalytic domain protein		TTHERM_00998940	55	24256	1	1	hypothetical protein
															TTHERM_00322930	41	77995	2	1	hypothetical protein		TTHERM_00449029	54	10872	1	1	cytoplasmic dynein light chain 2
															TTHERM_00933080	40	326250	1	1	EF hand protein		TTHERM_00086890	54	121100	2	1	transmembrane protein, putative
															TTHERM_00138459	38	501898	1	1	ATP-dependent metalloprotease FtsH family protein		TTHERM_00333210	52	45193	1	1	60S ribosomal protein L4
															TTHERM_00189180	38	15477	1	1	predicted protein		TTHERM_00549500	52	23873	1	1	calmodulin 7-2
															TTHERM_00430020	38	34258	1	1	RSP9		TTHERM_000963250	51	11223	2	1	hypothetical protein
															TTHERM_00225880	37	245783	1	1	transmembrane protein, putative		TTHERM_00066880	51	26350	1	1	Rab-family small GTPase
															TTHERM_00149420	37	97791	1	1	hypothetical protein		TTHERM_00143660	51	15306	1	1	histone H2A
															TTHERM_00467960	37	155246	1	1	hypothetical protein		TTHERM_00624660	50	34368	1	1	protofilament ribbon protein
															TTHERM_00641119	37	17334	1	1	RIB43A protein		TTHERM_01326870	50	159890	1	1	cation channel family protein, putative
															TTHERM_01050390	37	162160	1	1	cyclic nucleotide-binding domain protein		TTHERM_01204220	49	110139	2	1	transmembrane protein, putative
															TTHERM_00283180	37	13627	1	1	histone H2B.1		TTHERM_00373700	49	120028	1	1	hypothetical protein
															TTHERM_00919530	36	59787	1	1	hypothetical protein		TTHERM_000196029	49	25527	2	2	RSP1
															TTHERM_00721150	36	27654	1	1	60S ribosomal protein L7		TTHERM_000145119	49	18737	1	1	cation channel family protein
															TTHERM_00075720	35	170313	1	1	hypothetical protein		TTHERM_00630560	49	159905	1	1	ABC transporter C family protein
															TTHERM_00252430	34	502273	1	1	DYH11		TTHERM_01344730	48	47248	1	1	hypothetical protein
															TTHERM_00007540	34	39007	1	1	hypothetical protein		TTHERM_00566810	47	80013	1	1	RSP3B
															TTHERM_00371140	34	271708	1	1	WD domain, G-beta repeat protein		TTHERM_00623040	46	54600	1	1	TPR-containing
															TTHERM_00600780	33	194663	1	1	myosin head protein		TTHERM_00516370	45	94964	1	1	translation elongation factor EF-2 subunit
															TTHERM_00424640	33	133738	1	1	cyclic nucleotide-binding domain protein		TTHERM_000841299	45	71772	2	1	calmodulin-domain kinase
															TTHERM_00213640	33	35106	1	1	hypothetical protein		TTHERM_00322930	45	77995	2	1	hypothetical protein
															TTHERM_000295099	33	13879	1	1	transmembrane protein, putative		TTHERM_00077080	44	40018	2	1	carrier protein
															TTHERM_00502140	33	58678	1	1	kinase domain protein		TTHERM_00859280	43	157666	1	1	kinesin motor catalytic domain protein
															TTHERM_00298230	32	56221	1	1	PHR domain protein		TTHERM_00011380	43	99227	1	1	kinase domain protein
															TTHERM_000841299	32	71772	1	1	calmodulin-domain kinase		TTHERM_00562810	43	96835	1	1	C2 domain protein
															TTHERM_00011380	31	99227	1	1	kinase domain protein		TTHERM_00942750	43	102046	1	1	tubulin-tyrosine ligase family protein
															TTHERM_00532180	31	64762	1	1	kelch motif-containing 2		TTHERM_00075720	43	170313	1	1	hypothetical protein
															TTHERM_00526450	31	9214	1	1	40S ribosomal protein S30		TTHERM_00149420	43	97791	1	1	hypothetical protein
															TTHERM_000963250	31	11223	1	1	hypothetical protein		TTHERM_00441950	42	29481	1	1	sperm-tail PG-rich repeat protein
															TTHERM_00890170	30	34966	1	1	nucleotidyltransferase		TTHERM_01195960	41	71535	1	1	DENN (AEX-3) domain protein
															TTHERM_00155590	30	75527	1	1	HMG box protein, putative		TTHERM_00584850	41	61141	1	1	EF-hand protein
															TTHERM_01344730	30	47248	1	1	hypothetical protein		TTHERM_00721530	40	29206	1	1	antioxidant, AhpC/TSA family protein
															TTHERM_00077080	29	40018	1	1	carrier protein		TTHERM_00933080	40	326250	1	1	EF hand protein
																						TTHERM_00820660	40	73957	1	1	CFAP206
																						TTHERM_00488340	40	25686	1	1	60S ribosomal protein L18
																						TTHERM_000442909	39	12607	1	1	dynein light chain
																						TTHERM_00122530	39	180067	1	1	cyclic nucleotide-binding domain protein
																						TTHERM_01050390	39	162160	1	1	cyclic nucleotide-binding domain protein
																						TTHERM_00446430	39	105741	1	1	WD domain, G-beta repeat protein
																						TTHERM_00138459	38	501898	1	1	ATP-dependent metalloprotease FtsH family protein
																						TTHERM_00105300	38	153390	1	1	WD40 domain protein
																						TTHERM_00919530	38	59787	1	1	hypothetical protein
																						TTHERM_00614680	37	45960	1	1	hypothetical protein
																						TTHERM_01310170	37	106336	1	1	hypothetical protein
																						TTHERM_00371140	37	271708	1	1	WD domain, G-beta repeat protein
																						TTHERM_00812870	36	183378	1	1	hypothetical protein
																						TTHERM_00974270	36	28982	1	1	hypothetical protein
																						TTHERM_00518530	36	149331	1	1	hypothetical protein
																						TTHERM_00243710	35	64534	1	1	eukaryotic-type DNA primase, large subunit
																						TTHERM_00502140	35	58678	1	1	kinase domain protein
																						TTHERM_00636870	35	28504	1	1	hypothetical protein
																						TTHERM_00370890	35	196209	1	1	tetratricopeptide repeat protein
																						TTHERM_00578640	34	23380	1	1	60S ribosomal protein L13
																						TTHERM_01044770	34	32769	1	1	STOP protein
																						TTHERM_00227220	34	114022	1	1	flagella associated protein
																						TTHERM_00151800	33	107451	1	1	hypothetical protein
																						TTHERM_00102740	33	66249	1	1	kinase domain protein
																						TTHERM_00259660	33	297305	1	1	von willebrand factor type A domain protein
																						TTHERM_000649439	33	10592	1	1	RSP22 = LC8
																						TTHERM_00137550	33	31534	1	1	DNA polymerase delta C4-type zinc-finger protein
																						TTHERM_01027460	33	41627	1	1	hypothetical protein
																						TTHERM_00697450	33	53126	1	1	flagellar associated protein
																						TTHERM_00196150	32	39703	1	1	hypothetical protein
																						TTHERM_00316550	32	115588	1	1	tetratricopeptide repeat protein
																						TTHERM_00002770	32	251726	1	1	transmembrane protein, putative
																						TTHERM_01212890	31	112131	1	1	NACHT domain protein
																						TTHERM_00225880	31	245783	1	1	transmembrane protein, putative
																						TTHERM_00241540	31	123237	1	1	Serine/Threonine kinase domain protein
																						TTHERM_000690080	30	66910	1	1	Serine/Threonine kinase domain protein
																						TTHERM_000091449	30	18173	1	1	hypothetical protein
																						TTHERM_00551040	30	562414	1	1	Hydin C2b
																						TTHERM_01197050	30	67146	1	1	H-type lectin domain protein
																						TTHERM_00193900	30	198139	1	1	CFA81B
																						TTHERM_000145549	30	15563	1	1	hypothetical protein

## Sheet: RSP4C-BirA
WT - Exp 8						RSP4C-BirA* - Exp 8						WT - Exp 7							BirA*-RSP4C - Exp 7
Accession	Mass	Matches	Sequences	Description		Accession	Mass	Matches	Sequences	Description									Accession	Score	Mass	Matches	Sequences	Description
TTHERM_00348510	49953	21	9	tubulin		TTHERM_00558620	49969	43	15	ATU1		Accession	Score	Mass	Matches	Sequences	Description		TTHERM_00577380	1506	43923	29	16	hypothetical protein
TTHERM_00558620	49969	21	11	tubulin/FtsZ family, GTPase domain protein		TTHERM_00348510	49953	35	12	BTU1		TTHERM_00577380	1474	43923	34	23	hypothetical protein		TTHERM_00444180	1377	53761	24	16	RSP4C
TTHERM_00530750	67548	9	6	pyruvate dehydrogenase complex dihydrolipoamide acetyltransferase		TTHERM_00705200	309219	55	39	CFAP46 C1d		TTHERM_00348510	1144	50052	22	14	BTU1		TTHERM_00558620	1189	50069	21	16	ATU1
TTHERM_00857910	55253	14	9	growth-arrest-specific microtubule-binding protein		TTHERM_00049190	427225	29	22	CFAP54 C1d		TTHERM_00558620	963	50069	18	12	ATU1		TTHERM_000268319	1022	103063	21	20	AAA family ATPase
TTHERM_00649240	56061	7	5	growth-arrest-specific microtubule-binding protein		TTHERM_00317200	119162	17	12	adenylate kinase 1, AK1		TTHERM_00535929	932	51400	22	16	DNA double-strand break repair rad50 ATPase, putative		TTHERM_00535929	929	51400	27	19	DNA double-strand break repair rad50 ATPase, putative
TTHERM_00105300	153191	10	8	WD40 domain protein		TTHERM_00430020	34236	16	9	RSP9		TTHERM_00499300	832	532210	23	23	DYH4		TTHERM_00430020	899	34258	22	15	RSP9
TTHERM_00695880	88068	8	6	tetratricopeptide repeat protein		TTHERM_00427590	57084	13	10	RSP4A		TTHERM_01276420	722	536680	16	16	DYH3		TTHERM_01049350	891	39384	18	14	hypothetical protein
TTHERM_000268319	102997	8	7	AAA family ATPase		TTHERM_00444180	53705	11	9	RSP4C		TTHERM_00625950	633	44992	14	12	hypothetical protein		TTHERM_00427590	751	57139	20	16	RSP4A
TTHERM_00655820	48652	7	6	translation elongation factor EF-1alpha		TTHERM_00105300	153191	10	9	WD40 domain protein		TTHERM_01049350	626	39384	16	14	hypothetical protein		TTHERM_00348510	748	50052	13	12	BTU1
TTHERM_01345750	99171	6	6	hypothetical protein		TTHERM_00551040	561852	9	9	Hydin - C2b		TTHERM_00997710	611	15351	14	10	hypothetical protein		TTHERM_00857910	648	55253	18	13	growth-arrest-specific microtubule-binding protein
TTHERM_00079230	77450	5	4	flagellar outer dynein arm intermediate protein, putative		TTHERM_00394410	74931	10	5	RSP2		TTHERM_00486600	523	477978	14	14	DYH5		TTHERM_01345750	620	99304	12	12	hypothetical protein
TTHERM_00105110	71627	4	2	heat shock 70 kDa protein		TTHERM_00106980	0	3	1			TTHERM_01289110	406	24175	8	7	60S ribosomal protein L15		TTHERM_00997710	616	15351	14	9	hypothetical protein
TTHERM_00971830	60586	5	5	coiled-coil protein, putative		TTHERM_00655820	48652	7	6	translation elongation factor EF-1alpha		TTHERM_00857910	399	55253	14	11	growth-arrest-specific microtubule-binding protein		TTHERM_01220370	616	40014	12	10	LRRC45
TTHERM_001232262	22019	2	1	EF-hand calcium-binding domain protein		TTHERM_00649240	56061	5	3	growth-arrest-specific microtubule-binding protein		TTHERM_00695880	352	88201	8	7	tetratricopeptide repeat protein		TTHERM_00625950	577	44992	11	9	hypothetical protein
TTHERM_00929540	152425	3	2	WD40 domain protein		TTHERM_01049350	39263	6	3	hypothetical protein		TTHERM_00606960	347	34870	4	3	cell surface immobilization antigen		TTHERM_00971830	541	60619	14	12	coiled-coil protein, putative
TTHERM_00686150	21022	3	1	ubiquitin-40S ribosomal protein S27a		TTHERM_000268319	102997	6	6	AAA family ATPase		TTHERM_00649240	347	56061	7	6	growth-arrest-specific microtubule-binding protein		TTHERM_00695880	515	88201	13	13	tetratricopeptide repeat protein
TTHERM_00006320	84956	12	1	tetrin A		TTHERM_00227800	50221	7	5	adenylate kinase 8a, AK8a		TTHERM_01220370	310	40014	7	6	LRRC45		TTHERM_00649240	484	56061	10	9	growth-arrest-specific microtubule-binding protein
TTHERM_00467960	155224	7	1	hypothetical protein		TTHERM_00566810	80002	6	5	RSP3B		TTHERM_000268319	304	103063	6	6	AAA family ATPase		TTHERM_00497600	366	18171	9	8	EF-hand pair protein
TTHERM_00471510	27486	1	1	SNF7 family protein		TTHERM_00006320	84956	22	1	tetrin A		TTHERM_00333210	287	45193	7	7	60S ribosomal protein L4		TTHERM_00471510	317	27486	6	5	SNF7 family protein
TTHERM_00373700	119984	3	1	hypothetical protein		TTHERM_00227580	55036	5	4	STOP protein		TTHERM_00471510	287	27486	6	4	SNF7 family protein		TTHERM_00192030	313	61193	8	8	hypothetical protein
TTHERM_00825370	46514	2	2	outer dense fiber protein		TTHERM_00929540	152425	4	4	WD40 domain protein		TTHERM_00686150	279	21066	7	4	ubiquitin-40S ribosomal protein S27a		TTHERM_00312330	293	46092	6	6	opioid growth factor receptor
TTHERM_01049350	39263	2	2	hypothetical protein		TTHERM_00670610	38836	3	2	RSP7A-RIIAD1/IQ		TTHERM_00339720	254	61664	5	4	F-box/LRR protein		TTHERM_00884620	277	62867	8	8	hypothetical protein
TTHERM_00077080	39930	6	1	carrier protein		TTHERM_00857910	55253	4	4	growth-arrest-specific microtubule-binding protein		TTHERM_00655820	250	48729	7	6	translation elongation factor EF-1alpha		TTHERM_00378600	265	26619	5	5	RSP10
TTHERM_00487150	78374	1	1	dynein intermediate chain 2		TTHERM_00105110	71627	3	3	heat shock 70 kDa protein		TTHERM_00773340	248	29108	8	6	60S ribosomal L7Ae-like protein		TTHERM_00339720	255	61664	7	7	F-box/LRR protein
TTHERM_00158520	81942	1	1	predicted protein		TTHERM_000649439	10570	2	2	RSP22 = LC8		TTHERM_000441959	244	32043	3	3	sperm-tail PG-rich repeat protein		TTHERM_00079230	249	77549	5	4	DIC3, Flagellar outer dynein arm intermediate protein
TTHERM_00497600	18171	2	2	EF-hand pair protein		TTHERM_00971830	60586	3	3	coiled-coil protein, putative		TTHERM_01053000	241	24614	4	4	60S ribosomal protein L10		TTHERM_01289110	221	24175	5	4	60S ribosomal protein L15
TTHERM_00143660	15306	1	1	histone H2A		TTHERM_00190950	42429	4	3	macronuclear actin		TTHERM_00227580	234	55180	7	7	STOP protein		TTHERM_00227580	221	55180	8	7	STOP protein
TTHERM_00933080	325566	3	1	EF hand protein		TTHERM_01345750	99171	3	3	hypothetical protein		TTHERM_01345750	223	99304	5	5	hypothetical protein		TTHERM_00227800	211	50287	7	7	adenylate kinase 8a, AK8a
TTHERM_00161170	25669	4	1	hypothetical protein		TTHERM_00695880	88068	2	2	tetratricopeptide repeat protein		TTHERM_01099050	216	32577	5	5	RNA recognition motif protein		TTHERM_00499420	197	83422	7	7	G-quartet DNA-binding protein TGP1
TTHERM_00617810	94035	3	1	hypothetical protein		TTHERM_000773538	40930	4	3	RSP14		TTHERM_00971830	214	60619	6	6	coiled-coil protein, putative		TTHERM_00655820	196	48729	5	5	translation elongation factor EF-1alpha
TTHERM_00424640	133650	3	1	cyclic nucleotide-binding domain protein		TTHERM_00075720	170191	4	1	hypothetical protein		TTHERM_00884620	195	62867	7	7	hypothetical protein		TTHERM_001232262	178	22019	4	4	EF-hand calcium-binding domain protein
TTHERM_00997710	15329	1	1	hypothetical protein		TTHERM_00373700	119984	5	1	hypothetical protein		TTHERM_00617810	191	94156	8	1	hypothetical protein		TTHERM_00773340	171	29108	5	5	60S ribosomal L7Ae-like protein
TTHERM_00188950	57588	3	1	hypothetical protein		TTHERM_00378600	26597	2	2	RSP10		TTHERM_00497600	183	18171	6	5	EF-hand pair protein		TTHERM_00617810	162	94156	6	1	hypothetical protein
TTHERM_00459289	63668	2	1	diacylglycerol kinase		TTHERM_00161170	25669	7	1	hypothetical protein		TTHERM_00190950	177	42528	5	5	macronuclear actin		TTHERM_00473320	145	101761	5	5	DRC7 / FAP50
TTHERM_00339720	61587	1	1	F-box/LRR protein		TTHERM_00578560	76031	1	1	RSP18/CFAP91		TTHERM_00752080	171	86856	3	3	hypothetical protein		TTHERM_01053000	134	24614	4	4	60S ribosomal protein L10
TTHERM_000019704	49339	7	1	cyclic nucleotide-binding domain protein		TTHERM_00686150	21022	2	2	ubiquitin-40S ribosomal protein S27a		TTHERM_001232262	147	22019	3	3	EF-hand calcium-binding domain protein		TTHERM_01054200	134	44390	3	3	hypothetical protein
TTHERM_00499570	28539	2	1	parkin co-regulated protein		TTHERM_00189530	104120	3	3	CFAP221		TTHERM_00823720	137	29757	2	2	hypothetical protein		TTHERM_00777260	133	35554	4	4	hypothetical protein
TTHERM_00444510	21406	1	1	ribosomal protein L19		TTHERM_00777260	35532	2	2	hypothetical protein		TTHERM_00561680	133	14187	3	3	ribosomal protein L35		TTHERM_00686150	128	21066	4	4	ubiquitin-40S ribosomal protein S27a
TTHERM_01051790	96189	2	1	hypothetical protein		TTHERM_00346500	43474	3	2	polyubiquitin		TTHERM_01094880	131	74036	3	3	WD domain, G-beta repeat protein		TTHERM_00579000	120	7701	2	2	C1a-c-e Dpy-30 motif protein
TTHERM_00499300	531625	1	1	outer arm dynein beta heavy chain		TTHERM_00497600	18171	2	2	EF-hand pair protein		TTHERM_00192030	109	61193	3	3	hypothetical protein		TTHERM_00437360	118	86449	3	3	hypothetical protein
TTHERM_00086890	121034	3	1	transmembrane protein, putative		TTHERM_00499570	28539	2	1	parkin co-regulated protein		TTHERM_00449470	108	25731	2	2	Glutathione S-transferase Mu 1		TTHERM_00105300	111	153390	3	3	WD40 domain protein
TTHERM_00227580	55036	2	2	STOP protein		TTHERM_00522810	27590	3	3	hypothetical protein		TTHERM_00491130	101	11666	1	1	cell surface immobilization antigen SerH6, putative		TTHERM_00487150	109	78529	2	2	dynein intermediate chain 2
TTHERM_00277340	94661	2	1	hypothetical protein		TTHERM_01276420	536029	3	3	DYH3		TTHERM_00143690	92	73072	1	1	flagellar microtugule protofilament ribbon protein		TTHERM_00190950	106	42528	3	3	macronuclear actin
TTHERM_01204220	109885	2	1	transmembrane protein, putative		TTHERM_00577380	43868	2	2	hypothetical protein		TTHERM_00085180	89	24026	2	2	60S ribosomal protein L32		TTHERM_00850590	104	71305	2	2	hypothetical protein
TTHERM_00016120	22115	1	1	hypothetical protein		TTHERM_00143690	72961	2	2	flagellar microtugule protofilament ribbon protein		TTHERM_00030290	89	23229	1	1	ankyrin domain protein		TTHERM_00499570	96	28583	1	1	parkin co-regulated protein
TTHERM_01027460	41627	3	1	hypothetical protein		TTHERM_00561590	158393	3	1	ABC transporter C family protein		TTHERM_00079230	88	77549	2	2	DIC3, Flagellar outer dynein arm intermediate protein		TTHERM_01276420	94	536680	1	1	DYH3
TTHERM_000145549	15519	4	1	hypothetical protein		TTHERM_00192030	61182	1	1	hypothetical protein		TTHERM_00006320	85	84956	4	1	tetrin A		TTHERM_00006320	93	84956	4	1	tetrin A
TTHERM_00561590	158393	1	1	ABC transporter C family protein		TTHERM_00924250	180587	3	3	hypothetical protein		TTHERM_00563860	83	23800	2	2	hypothetical protein		TTHERM_000441959	91	32043	2	2	sperm-tail PG-rich repeat protein
TTHERM_00077240	42673	1	1	polyubiquitin		TTHERM_00529860	65398	1	1	vacuolar V-type H(+)-ATPase B subunit		TTHERM_00055970	82	27088	1	1	SNF7 family protein		TTHERM_00456720	82	106659	2	2	hypothetical protein
TTHERM_00189170	11321	1	1	histone H4		TTHERM_00125600	137594	4	1	tubulin glycylase 3C		TTHERM_00558640	82	490535	2	2	DYH16		TTHERM_00670610	81	38836	1	1	RSP7A-RIIAD1/IQ
TTHERM_00125600	137594	2	1	tubulin glycylase 3C		TTHERM_01044600	90486	3	2	RSP3A		TTHERM_00499570	81	28583	1	1	parkin co-regulated protein		TTHERM_00317200	80	119228	3	3	adenylate kinase 1, AK1
TTHERM_000841299	71727	3	1	calmodulin-domain kinase		TTHERM_00471510	27486	1	1	SNF7 family protein		TTHERM_00773330	80	17631	2	2	40S ribosomal protein S13		TTHERM_00499300	75	532210	2	2	DYH4
TTHERM_00790590	35468	1	1	plant dual-specificity MAP kinase kinase family domain protein		TTHERM_00148750	241410	1	1	adenylate kinase 9, AK9		TTHERM_00476610	80	49935	2	2	hypothetical protein		TTHERM_00088150	72	210163	4	1	nucleic acid helicase, putative
TTHERM_00322930	77962	5	1	hypothetical protein		TTHERM_00077080	39930	6	1	carrier protein		TTHERM_01129660	63	18238	2	2	60S ribosomal protein L36		TTHERM_00030290	70	23229	1	1	ankyrin domain protein
TTHERM_00433480	184340	1	1	WD domain, G-beta repeat protein		TTHERM_00113020	78570	5	1	AMP-binding enzyme family protein		TTHERM_00346500	79	43507	2	2	polyubiquitin		TTHERM_00023950	69	13423	1	1	dynein light chain
TTHERM_000145119	18715	1	1	cation channel family protein		TTHERM_00467960	155224	6	1	hypothetical protein		TTHERM_00777260	77	35554	3	3	hypothetical protein		TTHERM_000196029	66	25527	2	2	RSP1
TTHERM_01104900	503364	4	2	dynein heavy chain 7, axonemal protein		TTHERM_000963250	11212	3	1	hypothetical protein		TTHERM_00444510	77	21417	4	4	ribosomal protein L19		TTHERM_00442920	63	73110	2	2	kinase domain protein
TTHERM_00138500	20770	2	1	hypothetical protein		TTHERM_00322930	77962	11	1	hypothetical protein		TTHERM_00499420	74	83422	3	3	G-quartet DNA-binding protein TGP1		TTHERM_00134870	63	36659	2	2	sperm-tail PG-rich repeat protein
TTHERM_00160770	28708	1	1	tyrosine 3-monooxygenase/tryptophan 5-monooxygenase activation protein, epsilon protein		TTHERM_00565600	530957	3	2	DYH22		TTHERM_00248430	73	32757	1	1	RNA recognition motif protein		TTHERM_00823720	59	29757	1	1	hypothetical protein
TTHERM_00075720	170191	1	1	hypothetical protein		TTHERM_00688470	510437	3	2	DYH6		TTHERM_00557840	73	37357	1	1	luc7 amine-terminal protein		TTHERM_00859280	59	157666	2	1	kinesin motor catalytic domain protein
TTHERM_00145340	92645	1	1	Serine/Threonine kinase domain protein		TTHERM_01104900	503364	2	2	dynein heavy chain 7, axonemal protein		TTHERM_00641200	71	199407	1	1	RSP19/FAP61		TTHERM_00339620	58	20522	1	1	ubiquitin/ribosomal fusion protein, putative
TTHERM_000690080	66789	2	1	Serine/Threonine kinase domain protein		TTHERM_00339720	61587	1	1	F-box/LRR protein		TTHERM_00522810	69	27601	2	2	hypothetical protein		TTHERM_00566810	56	80013	1	1	RSP3B
TTHERM_00371140	271223	1	1	WD domain, G-beta repeat protein		TTHERM_00998940	24212	1	1	hypothetical protein		TTHERM_00441950	69	29481	1	1	sperm-tail PG-rich repeat protein		TTHERM_00716250	56	12445	1	1	dynein light chain 4, axonemal protein
TTHERM_00600780	194376	1	1	myosin head protein		TTHERM_00617810	94035	3	1	hypothetical protein		TTHERM_00433800	67	477046	1	1	DYH15		TTHERM_00143660	56	15306	1	1	histone H2A
TTHERM_00827180	264169	1	1	hypothetical protein		TTHERM_01204220	109885	3	1	transmembrane protein, putative		TTHERM_00088150	66	210163	3	1	nucleic acid helicase, putative		TTHERM_00394410	55	74976	2	2	RSP2
TTHERM_00189180	15466	1	1	predicted protein		TTHERM_00760390	48150	1	1	kelch-motif containing 1		TTHERM_00418580	66	23046	2	2	transcription factor iib protein, putative		TTHERM_00348650	54	14777	1	1	dynein light chain roadblock-type 2 protein
TTHERM_00919530	59754	1	1	hypothetical protein		TTHERM_00418580	23024	1	1	transcription factor iib protein, putative		TTHERM_00434070	66	27940	2	2	ribosomal protein S9 component		TTHERM_00373700	52	120028	1	1	hypothetical protein
TTHERM_00826980	66070	1	1	MFS transporter		TTHERM_00456720	106615	1	1	hypothetical protein		TTHERM_00189170	64	11321	2	2	histone H4		TTHERM_00189180	52	15477	2	2	predicted protein
TTHERM_00037290	198804	2	1	hypothetical protein		TTHERM_00138500	20770	3	1	hypothetical protein		TTHERM_00456720	63	106659	2	2	hypothetical protein		TTHERM_00522810	52	27601	2	2	hypothetical protein
TTHERM_00773340	29097	1	1	60S ribosomal L7Ae-like protein		TTHERM_00581480	45515	4	1	hypothetical protein		TTHERM_00317200	62	119228	1	1	adenylate kinase 1, AK1		TTHERM_01204220	51	110139	2	1	transmembrane protein, putative
TTHERM_00721150	27643	1	1	60S ribosomal protein L7		TTHERM_00444510	21406	1	1	ribosomal protein L19		TTHERM_00530750	59	67570	1	1	pyruvate dehydrogenase complex dihydrolipoamide acetyltransferase		TTHERM_00058800	50	62127	1	1	long flagella protein lf4
TTHERM_00942750	101969	1	1	tubulin-tyrosine ligase family protein		TTHERM_00530270	136879	1	1	CFAP74 C1d		TTHERM_00961950	58	60049	2	2	RNA recognition motif protein		TTHERM_00455540	50	50918	1	1	adenylate kinase 8b, AK8b
TTHERM_00529470	156782	4	1	transporter family ABC domain protein		TTHERM_00471260	38379	1	1	RSP16A		TTHERM_00373700	58	120028	1	1	hypothetical protein		TTHERM_01326870	50	159890	1	1	cation channel family protein, putative
TTHERM_00637030	110278	1	1	hypothetical protein		TTHERM_00086890	121034	3	1	transmembrane protein, putative		TTHERM_001164064	56	59476	1	1	tumor suppressor mitostatin protein		TTHERM_00773330	50	17631	1	1	40S ribosomal protein S13
TTHERM_00243710	64479	1	1	eukaryotic-type DNA primase, large subunit		TTHERM_00584850	61086	1	1	EF-hand protein		TTHERM_00239080	56	23925	2	2	SNF7 family protein		TTHERM_000963250	50	11223	1	1	hypothetical protein
TTHERM_00581480	45515	2	1	hypothetical protein		TTHERM_000019704	49339	6	1	cyclic nucleotide-binding domain protein		TTHERM_01044770	55	32769	1	1	STOP protein		TTHERM_00149630	49	14314	1	1	60S ribosomal protein L34
TTHERM_00471620	77876	1	1	von willebrand factor type A (vWA) domain was originally protein		TTHERM_00487150	78374	1	1	dynein intermediate chain 2		TTHERM_00578640	53	23380	1	1	60S ribosomal protein L13		TTHERM_00933080	49	326250	1	1	EF hand protein
TTHERM_00414440	171592	2	1	enoyl-CoA hydratase/isomerase		TTHERM_000841299	71727	4	1	calmodulin-domain kinase		TTHERM_00049190	52	427699	1	1	CFAP54 C1d		TTHERM_000145119	49	18737	1	1	cation channel family protein
TTHERM_00002770	250523	1	1	transmembrane protein, putative		TTHERM_00579160	197071	5	1	kinase domain protein		TTHERM_00473320	49	101761	2	2	coiled-coil lobo-like protein, putative		TTHERM_00630560	49	159905	1	1	ABC transporter C family protein
TTHERM_01140410	208952	1	1	tetratricopeptide repeat protein		TTHERM_00155380	57750	1	1	EF hand protein, putative		TTHERM_00630560	48	159905	1	1	ABC transporter C family protein		TTHERM_00633150	48	13028	1	1	60S ribosomal protein L36a
TTHERM_00684740	138884	1	1	phospholipid-translocating P-type ATPase, flippase family protein		TTHERM_00089240	206248	1	1	intraflagellar transporter, putative		TTHERM_00146410	47	74355	1	1	elongation factor Tu protein		TTHERM_00939100	48	69816	1	1	hypothetical protein
TTHERM_00011380	99073	1	1	kinase domain protein		TTHERM_00145340	92645	1	1	Serine/Threonine kinase domain protein		TTHERM_00016120	46	22115	1	1	hypothetical protein		TTHERM_00497880	47	44563	1	1	60S ribosomal protein L3, putative
TTHERM_00334300	369320	1	1	flagellar associated protein		TTHERM_00277340	94661	2	1	hypothetical protein		TTHERM_00143660	46	15306	1	1	histone H2A		TTHERM_00075720	47	170313	1	1	hypothetical protein
TTHERM_00671930	103859	1	1	NAD:arginine ADP-ribosyltransferase		TTHERM_00790590	35468	1	1	plant dual-specificity MAP kinase kinase family domain protein		TTHERM_00079720	45	26665	1	1	SNF7 family protein		TTHERM_000649439	46	10592	1	1	RSP22 = LC8
TTHERM_00579160	197071	2	1	kinase domain protein		TTHERM_000459319	29610	1	1	hypothetical protein		TTHERM_01204220	45	110139	2	1	transmembrane protein, putative		TTHERM_00392910	46	123070	1	1	hypothetical protein
TTHERM_01344730	47215	1	1	hypothetical protein		TTHERM_00149630	14259	1	1	60S ribosomal protein L34		TTHERM_00312330	45	46092	1	1	opioid growth factor receptor		TTHERM_00488340	46	25686	1	1	60S ribosomal protein L18
TTHERM_00732770	86165	2	1	hypothetical protein		TTHERM_01289110	24153	1	1	60S ribosomal protein L15		TTHERM_000145119	45	18737	1	1	cation channel family protein		TTHERM_000055959	45	77330	1	1	hypothetical protein
TTHERM_00579300	279759	1	1	transmembrane protein, putative		TTHERM_000145119	18715	1	1	cation channel family protein		TTHERM_00086890	44	121100	2	1	transmembrane protein, putative		TTHERM_00562810	44	96835	1	1	C2 domain protein
TTHERM_00444480	108851	1	1	kelch motif protein		TTHERM_001164064	59464	1	1	tumor suppressor mitostatin protein		TTHERM_00086850	44	19943	1	1	hypothetical protein		TTHERM_00011380	44	99227	1	1	kinase domain protein
TTHERM_00600280	111830	1	1	tetratricopeptide repeat protein		TTHERM_00433480	184340	1	1	WD domain, G-beta repeat protein		TTHERM_00942750	42	102046	1	1	tubulin-tyrosine ligase family protein		TTHERM_00600780	43	194663	1	1	myosin head protein
TTHERM_00125090	152821	1	1	transporter family ABC domain protein		TTHERM_00243710	64479	2	1	eukaryotic-type DNA primase, large subunit		TTHERM_01179840	41	66346	1	1	ankyrin repeat protein		TTHERM_00919530	43	59787	1	1	hypothetical protein
TTHERM_00969610	77329	1	1	SAM domain protein		TTHERM_00290850	179945	1	1	ADGB C1b		TTHERM_00487150	41	78529	1	1	dynein intermediate chain 2		TTHERM_00942750	43	102046	1	1	tubulin-tyrosine ligase family protein
TTHERM_00842640	112212	1	1	ATPase, histidine kinase-, DNA gyrase B		TTHERM_00188950	57588	1	1	hypothetical protein		TTHERM_00427590	41	57139	1	1	RSP4A		TTHERM_01344730	43	47248	1	1	hypothetical protein
TTHERM_00565600	530957	1	1	dynein heavy chain, amine-terminal region protein		TTHERM_01379970	97248	1	1	kinase domain protein		TTHERM_00859280	41	157666	1	1	kinesin motor catalytic domain protein		TTHERM_00086890	42	121100	1	1	transmembrane protein, putative
TTHERM_000691351	17030	1	1	hypothetical protein		TTHERM_01054390	182191	3	1	hypothetical protein		TTHERM_00322930	41	77995	2	1	hypothetical protein		TTHERM_00149420	42	97791	1	1	hypothetical protein
TTHERM_00577090	108042	1	1	Serine/Threonine kinase domain protein		TTHERM_00827180	264169	1	1	hypothetical protein		TTHERM_00933080	40	326250	1	1	EF hand protein		TTHERM_00418370	42	126771	1	1	PH domain protein
TTHERM_000471639	93566	1	1	C2 domain protein		TTHERM_01053000	24581	1	1	60S ribosomal protein L10		TTHERM_00138459	38	501898	1	1	ATP-dependent metalloprotease FtsH family protein		TTHERM_00434070	42	27940	1	1	ribosomal protein S9 component of cytosolic 80S ribosome and 40S small subunit
TTHERM_00354900	198672	1	1	tetratricopeptide repeat protein		TTHERM_00127110	348868	1	1	hypothetical protein		TTHERM_00189180	38	15477	1	1	predicted protein		TTHERM_000841299	42	71772	2	1	calmodulin-domain kinase
TTHERM_00444670	92125	1	1	heat shock protein HSP90		TTHERM_00942750	101969	1	1	tubulin-tyrosine ligase family protein		TTHERM_00430020	38	34258	1	1	RSP9		TTHERM_00146410	42	74355	1	1	elongation factor Tu protein
TTHERM_00492900	152764	1	1	transmembrane protein, putative		TTHERM_00151820	101189	1	1	AAA family ATPase CDC48 subfamily protein		TTHERM_00225880	37	245783	1	1	transmembrane protein, putative		TTHERM_00371140	41	271708	1	1	WD domain, G-beta repeat protein
TTHERM_01119480	56022	1	1	hypothetical protein		TTHERM_00600780	194376	1	1	myosin head protein		TTHERM_00149420	37	97791	1	1	hypothetical protein		TTHERM_00160770	40	28730	1	1	tyrosine 3-monooxygenase/tryptophan 5-monooxygenase activation protein, epsilon protein
TTHERM_00193900	197863	1	1	hypothetical protein		TTHERM_01344730	47215	2	1	hypothetical protein		TTHERM_00467960	37	155246	1	1	hypothetical protein		TTHERM_01044600	40	90508	1	1	RSP3A
TTHERM_000686018	100623	1	1	EF hand protein		TTHERM_00312490	90769	1	1	hypothetical protein		TTHERM_00641119	37	17334	1	1	RIB43A protein		TTHERM_001164064	39	59476	1	1	tumor suppressor mitostatin protein
TTHERM_00013340	22256	1	1	transmembrane protein, putative		TTHERM_00052310	34142	1	1	ADP/ATP transporter on adenylate translocase		TTHERM_01050390	37	162160	1	1	cyclic nucleotide-binding domain protein		TTHERM_00827180	38	264423	1	1	hypothetical protein
TTHERM_00582280	223308	1	1	N-recognin zinc finger protein		TTHERM_00134890	68855	1	1	PF20		TTHERM_00283180	37	13627	1	1	histone H2B.1		TTHERM_00929540	38	152690	1	1	WD40 domain protein
TTHERM_00486600	477338	1	1	dynein-1-alpha heavy chain, flagellar inner arm I1 complex protein, putative		TTHERM_00079230	77450	1	1	DIC3, Flagellar outer dynein arm intermediate protein		TTHERM_00919530	36	59787	1	1	hypothetical protein		TTHERM_00518530	38	149331	1	1	hypothetical protein
TTHERM_00049050	58050	1	1	hypothetical protein		TTHERM_00579000	7701	1	1	C1a-c-e Dpy-30 motif protein		TTHERM_00721150	36	27654	1	1	60S ribosomal protein L7		TTHERM_00002770	37	251726	1	1	transmembrane protein, putative
TTHERM_00190950	42429	1	1	macronuclear actin		TTHERM_00088150	209810	2	1	nucleic acid helicase, putative		TTHERM_00075720	35	170313	1	1	hypothetical protein		TTHERM_01044770	37	32769	1	1	STOP protein
TTHERM_00529680	164062	1	1	zinc carboxypeptidase family protein		TTHERM_00773340	29097	1	1	60S ribosomal L7Ae-like protein		TTHERM_00252430	34	502273	1	1	DYH11		TTHERM_00825370	37	46525	1	1	outer dense fiber protein
TTHERM_00012990	158126	1	1	vacuolar sorting protein 9, VPS9 domain protein		TTHERM_000145549	15519	2	1	hypothetical protein		TTHERM_00007540	34	39007	1	1	hypothetical protein		TTHERM_00721530	37	29206	1	1	antioxidant, AhpC/TSA family protein
TTHERM_00220620	99451	1	1	hypothetical protein		TTHERM_00492900	152764	3	1	transmembrane protein, putative		TTHERM_00371140	34	271708	1	1	WD domain, G-beta repeat protein		TTHERM_00551040	37	562414	1	1	Hydin C2b
TTHERM_01212890	111955	1	1	NACHT domain protein		TTHERM_00002770	250523	1	1	transmembrane protein, putative		TTHERM_00600780	33	194663	1	1	myosin head protein		TTHERM_00370890	37	196209	1	1	tetratricopeptide repeat protein
TTHERM_00419930	76629	1	1	kelch motif protein		TTHERM_00079820	99653	2	1	centrosomal protein, putative		TTHERM_00424640	33	133738	1	1	cyclic nucleotide-binding domain protein		TTHERM_00467960	36	155246	1	1	hypothetical protein
TTHERM_00715690	206146	1	1	hypothetical protein		TTHERM_00046320	35330	1	1	Rbn1		TTHERM_00213640	33	35106	1	1	hypothetical protein		TTHERM_00443109	36	44524	1	1	hypothetical protein
TTHERM_00463470	96647	1	1	hypothetical protein		TTHERM_00424640	133650	1	1	cyclic nucleotide-binding domain protein		TTHERM_000295099	33	13879	1	1	transmembrane protein, putative		TTHERM_00424640	36	133738	1	1	cyclic nucleotide-binding domain protein
TTHERM_00147490	129717	1	1	kinase domain protein		TTHERM_00049060	60402	2	1	tetratricopeptide repeat protein		TTHERM_00502140	33	58678	1	1	kinase domain protein		TTHERM_00516370	36	94964	1	1	translation elongation factor EF-2 subunit
TTHERM_00075650	253713	1	1	Ibr domain protein		TTHERM_01044770	32680	1	1	STOP protein		TTHERM_00298230	32	56221	1	1	PHR domain protein		TTHERM_00322930	36	77995	1	1	hypothetical protein
TTHERM_00249790	146037	1	1	E1-E2 ATPase family protein		TTHERM_00086850	19932	1	1	hypothetical protein		TTHERM_000841299	32	71772	1	1	calmodulin-domain kinase		TTHERM_00812870	35	183378	1	1	hypothetical protein
TTHERM_00312490	90769	1	1	hypothetical protein		TTHERM_00579300	279759	1	1	transmembrane protein, putative		TTHERM_00011380	31	99227	1	1	kinase domain protein		TTHERM_01050390	35	162160	1	1	cyclic nucleotide-binding domain protein
TTHERM_00786970	83389	1	1	peptidase M1 family protein		TTHERM_00195930	193430	1	1	tyrosine kinase domain protein		TTHERM_00532180	31	64762	1	1	kelch motif-containing 2		TTHERM_00924310	35	177676	1	1	hypothetical protein
TTHERM_00082270	126302	1	1	hypothetical protein		TTHERM_00600280	111830	1	1	tetratricopeptide repeat protein		TTHERM_00526450	31	9214	1	1	40S ribosomal protein S30		TTHERM_00138459	34	501898	1	1	ATP-dependent metalloprotease FtsH family protein
TTHERM_00389920	16042	1	1	hypothetical protein		TTHERM_00582280	223308	1	1	N-recognin zinc finger protein		TTHERM_000963250	31	11223	1	1	hypothetical protein		TTHERM_00007540	33	39007	1	1	hypothetical protein
TTHERM_00455309	110922	1	1	DNA polymerase kappa protein		TTHERM_00410150	227454	1	1	transmembrane protein, putative		TTHERM_00890170	30	34966	1	1	nucleotidyltransferase		TTHERM_00502140	32	58678	1	1	kinase domain protein
TTHERM_00852810	177362	1	1	hypothetical protein		TTHERM_00147490	129717	1	1	kinase domain protein		TTHERM_00155590	30	75527	1	1	HMG box protein, putative		TTHERM_00188950	31	57709	1	1	hypothetical protein
TTHERM_01197050	67080	1	1	H-type lectin domain protein		TTHERM_000441959	31988	1	1	sperm-tail PG-rich repeat protein		TTHERM_01344730	30	47248	1	1	hypothetical protein		TTHERM_01212890	31	112131	1	1	NACHT domain protein
TTHERM_00145100	93182	1	1	WD domain, G-beta repeat protein		TTHERM_00047340	47627	1	1	phosphotriesterase-like protein, putative		TTHERM_00077080	29	40018	1	1	carrier protein		TTHERM_01027460	31	41627	1	1	hypothetical protein
TTHERM_00502240	76166	1	1	methylcrotonoyl-CoA carboxylase subunit alpha		TTHERM_00298420	99882	1	1	ATP-dependent metalloprotease FtsH									TTHERM_00225880	31	245783	1	1	transmembrane protein, putative
						TTHERM_00414440	171592	1	1	enoyl-CoA hydratase/isomerase									TTHERM_00760680	30	151719	1	1	transmembrane protein, putative
						TTHERM_00138459	501225	1	1	ATP-dependent metalloprotease FtsH family protein									TTHERM_00241540	30	123237	1	1	Serine/Threonine kinase domain protein
						TTHERM_00069420	83358	1	1	DNA replication licensing factor MCM4									TTHERM_00444510	30	21417	1	1	ribosomal protein L19
						TTHERM_00899430	87853	1	1	EF-hand pair protein
						TTHERM_000160559	140629	1	1	hypothetical protein
						TTHERM_00149420	97692	1	1	hypothetical protein
						TTHERM_00884620	62867	1	1	hypothetical protein
						TTHERM_00037290	198804	1	1	hypothetical protein
						TTHERM_00639920	311605	1	1	zinc finger lsd1 subclass family protein
						TTHERM_00758820	106747	2	1	hypothetical protein
						TTHERM_00193900	197863	1	1	CFA81B
						TTHERM_00249790	146037	1	1	E1-E2 ATPase family protein
						TTHERM_01119480	56022	1	1	hypothetical protein
						TTHERM_00786970	83389	1	1	peptidase M1 family protein
						TTHERM_000691351	17030	1	1	hypothetical protein
						TTHERM_000690080	66789	1	1	Serine/Threonine kinase domain protein
						TTHERM_00317100	227787	1	1	transmembrane protein, putative
						TTHERM_00529680	164062	1	1	zinc carboxypeptidase family protein
						TTHERM_00732770	86165	1	1	hypothetical protein
						TTHERM_00691330	154098	1	1	hypothetical protein
						TTHERM_00105550	135217	1	1	kinesin motor catalytic domain protein
						TTHERM_00249620	60603	1	1	hypothetical protein
						TTHERM_00347980	302525	1	1	adenylate/guanylate cyclase domain protein
						TTHERM_00011780	169194	1	1	WD domain, G-beta repeat protein
						TTHERM_00826980	66070	1	1	MFS transporter
						TTHERM_00418270	110904	1	1	RSP3C
						TTHERM_00554340	47768	1	1	dynein assembly factor 1, axonemal protein, putative
						TTHERM_00095640	61583	1	1	hypothetical protein
						TTHERM_00530790	169514	1	1	SecY subunit containing preprotein translocase
						TTHERM_01212890	111955	1	1	NACHT domain protein
						TTHERM_00082270	126302	1	1	hypothetical protein
						TTHERM_00145100	93182	1	1	WD domain, G-beta repeat protein
						TTHERM_00607070	121844	1	1	cation channel family transporter

## Sheet: CFAP206-BirA
WT - Exp 9							CFAP206-BirA* - Exp 9								WT - Exp 2							CFAP206-BirA* - Exp 2								WT - Exp 3							CFAP206-BirA* - Exp 3
Accession	Score	Mass	Matches	Sequences	Description		Accession	Score	Mass	Matches	Sequences	Description			Description	Score	Mass	Matches	Sequences			Accession	Score	Mass	Matches	Sequences	Description			Accession	Score	Mass	Matches	Sequences	Description		Accession	Score	Mass	Matches	Sequences	Description
TTHERM_00348510	301	49953	8	8	BTU1		TTHERM_00348510	1256	49953	29	15	BTU1			TTHERM_00558620	680	35770	10	6			TTHERM_00348510	1319	49953	19	10	BTU1			TTHERM_00558620	722	49969	11	6	ATU1		TTHERM_00348510	1344	49953	19	10	BTU1
TTHERM_01053000	279	24581	7	6	60S ribosomal protein L10		TTHERM_00558620	736	49969	19	12	ATU1			TTHERM_00348510	534	49953	7	6			TTHERM_00558620	888	49969	15	7	ATU1			TTHERM_00348510	563	49953	8	7	BTU1		TTHERM_00558620	937	49969	16	8	ATU1
TTHERM_00617810	255	94035	15	1	hypothetical protein		TTHERM_00227800	499	50221	16	11	adenylate kinase 8a, AK8a			TTHERM_00471510	376	27486	6	4			TTHERM_00227800	771	50221	13	8	adenylate kinase 8a, AK8a			TTHERM_00471510	378	27486	6	4	SNF7 family protein		TTHERM_00227800	819	50221	14	9	adenylate kinase 8a, AK8a
TTHERM_01289110	232	24153	8	5	60S ribosomal protein L15		TTHERM_00641200	398	199186	12	11	RSP19/FAP61			TTHERM_00530750	303	67548	5	3			TTHERM_00820660	465	73858	9	6	CFAP206			TTHERM_01289110	309	24153	8	4	60S ribosomal protein L15		TTHERM_00820660	501	73858	10	6	CFAP206
TTHERM_00530750	192	67548	4	3	pyruvate dehydrogenase complex dihydrolipoamide acetyltransferase		TTHERM_00418270	372	110904	11	11	RSP3C			TTHERM_01289110	264	24153	6	3			TTHERM_00566810	374	80002	7	5	RSP3B			TTHERM_00530750	308	67548	5	3	pyruvate dehydrogenase complex dihydrolipoamide acetyltransferase		TTHERM_00566810	385	80002	7	5	RSP3B
TTHERM_00558620	178	49969	6	5	ATU1		TTHERM_00820660	364	73858	12	12	CFAP206			TTHERM_00686150	157	21158	3	1			TTHERM_00641200	294	199186	6	5	RSP19/FAP61			TTHERM_00617810	244	94035	12	1	hypothetical protein		TTHERM_00623040	309	54534	9	6	TPR-containing
TTHERM_00686150	166	21022	5	4	ubiquitin-40S ribosomal protein S27a		TTHERM_00617810	318	94035	14	1	hypothetical protein			TTHERM_00624720	118	43236	2	2			TTHERM_00623040	264	54534	7	5	TPR-containing			TTHERM_00006320	199	84956	14	1	tetrin A		TTHERM_00641200	296	199186	6	5	RSP19/FAP61
TTHERM_00444510	115	21406	4	3	ribosomal protein L19		TTHERM_00577380	317	43868	10	9	hypothetical protein			TTHERM_00373700	112	119984	3	1			TTHERM_00313520	234	65106	4	2	RSP8			TTHERM_00686150	175	21022	4	2	ubiquitin-40S ribosomal protein S27a		TTHERM_00313520	270	65106	6	4	RSP8
TTHERM_01049350	101	39263	3	3	hypothetical protein		TTHERM_00313520	231	65106	9	9	RSP8			TTHERM_01053000	104	24581	1	1			TTHERM_00238810	227	39603	3	2	RSP16B			TTHERM_00373700	124	119984	5	1	hypothetical protein		TTHERM_00238810	227	39603	3	2	RSP16B
TTHERM_00333210	96	45171	3	3	60S ribosomal protein L4		TTHERM_01262850	229	115244	8	8	CFAP251			TTHERM_00075720	85	170191	2	1			TTHERM_00624720	221	43236	3	1	granule lattice protein (macronuclear) [Tetrahymena thermophila SB210]			TTHERM_00624720	120	43236	2	2	granule lattice protein		TTHERM_00624720	221	43236	3	1	granule lattice protein
TTHERM_00655820	94	48652	3	3	translation elongation factor EF-1alpha		TTHERM_00566810	229	80002	6	6	RSP3B			TTHERM_00016220	80	51036	2	1			TTHERM_00760390	212	48150	4	3	kelch-motif containing 1			TTHERM_01053000	104	24581	1	1	60S ribosomal protein L10		TTHERM_00617810	219	94035	11	1	hypothetical protein
TTHERM_00777260	88	35532	2	2	hypothetical protein		TTHERM_00625950	202	44970	6	6	hypothetical protein			TTHERM_00502240	77	76166	2	2			TTHERM_000649439	196	10570	4	2	RSP22 = LC8			TTHERM_000649499	93	54394	4	1	transmembrane protein, putative		TTHERM_00418270	216	110904	6	5	RSP3C
TTHERM_00502240	77	76166	4	4	methylcrotonoyl-CoA carboxylase subunit alpha		TTHERM_00578560	200	76031	6	6	RSP18/CFAP91			TTHERM_00864890	72	124794	2	1			TTHERM_00655820	177	48652	4	3	translation elongation factor EF-1alpha (macronuclear) [Tetrahymena thermophila SB210]			TTHERM_00075720	89	170191	2	1	hypothetical protein		TTHERM_00760390	214	48150	4	3	kelch-motif containing 1
TTHERM_00006320	70	84956	4	1	tetrin A		TTHERM_00394410	194	74931	8	8	RSP2			TTHERM_00006320	68	84884	2	1			TTHERM_00418270	169	110904	4	4	RSP3C			TTHERM_00441710	88	74291	9	1	hypothetical protein		TTHERM_000649439	207	10570	4	2	RSP22 = LC8
TTHERM_01099050	69	32577	2	2	RNA recognition motif protein		TTHERM_00317200	183	119162	8	8	adenylate kinase 1, AK1			TTHERM_00086890	66	121034	2	1			TTHERM_00686150	151	21022	3	3	ubiquitin-40S ribosomal protein S27a (macronuclear) [Tetrahymena thermophila SB210]			TTHERM_00016220	82	51036	2	1	hypothetical protein		TTHERM_00655820	184	48652	4	3	translation elongation factor EF-1alpha
TTHERM_00149420	66	97692	4	1	hypothetical protein		TTHERM_00623040	181	54534	7	6	TPR-containing			TTHERM_00884620	57	62867	1	1			TTHERM_00578560	138	76031	2	2	RSP18/CFAP91			TTHERM_00467960	79	155224	4	1	hypothetical protein		TTHERM_00192030	164	61182	4	4	hypothetical protein
TTHERM_00471510	65	27486	2	2	SNF7 family protein		TTHERM_01345750	149	99171	4	4	hypothetical protein			TTHERM_000963250	54	11212	1	1			TTHERM_00471510	136	27486	3	3	SNF7 family protein (macronuclear) [Tetrahymena thermophila SB210]			TTHERM_00086890	78	121034	3	1	transmembrane protein, putative		TTHERM_00686150	157	21022	3	3	ubiquitin-40S ribosomal protein S27a
TTHERM_00088150	64	209810	5	1	nucleic acid helicase, putative		TTHERM_00006320	147	84956	8	1	tetrin A			TTHERM_00143660	52	15306	1	1			TTHERM_00192030	128	61182	2	2	hypothetical protein TTHERM_00192030 (macronuclear) [Tetrahymena thermophila SB210]			TTHERM_00502240	77	76166	2	2	methylcrotonoyl-CoA carboxylase subunit alpha		TTHERM_00471510	142	27486	3	3	SNF7 family protein
TTHERM_00773330	64	17620	1	1	40S ribosomal protein S13		TTHERM_00649240	144	56061	4	4	growth-arrest-specific microtubule-binding protein			TTHERM_01084230	51	94349	1	1			TTHERM_00502240	119	76166	3	2	methylcrotonoyl-CoA carboxylase subunit alpha (macronuclear)			TTHERM_00864890	75	124794	2	1	UvrD/REP helicase family protein		TTHERM_00578560	141	76031	2	2	RSP18/CFAP91
TTHERM_00476640	62	18180	2	2	60S ribosomal protein L24		TTHERM_00430020	134	34236	6	6	RSP9			THERM_000716189	47	125356	1	1			TTHERM_000703409	117	27635	3	1	UBX domain protein (macronuclear) [Tetrahymena thermophila SB210]			TTHERM_00161170	71	25669	3	1	hypothetical protein		TTHERM_00502240	141	76166	4	3	methylcrotonoyl-CoA carboxylase subunit alpha
TTHERM_00227580	59	55036	2	2	STOP protein		TTHERM_00205170	121	17751	3	3	transport system kinase			TTHERM_00011380	47	99073	1	1			TTHERM_00695730	114	46944	3	2	RSP15			TTHERM_00113020	68	78570	5	1	AMP-binding enzyme family protein		TTHERM_00373700	123	119984	3	1	hypothetical protein
TTHERM_00086890	59	121034	2	1	transmembrane protein, putative		TTHERM_00145340	118	92645	5	1	Serine/Threonine kinase domain protein			TTHERM_00418370	46	126572	1	1			TTHERM_01262850	113	115244	2	2	CFAP251			TTHERM_00088150	67	209810	6	1	nucleic acid helicase, putative		TTHERM_00695730	120	46944	3	2	RSP15
TTHERM_00077080	58	39930	3	1	carrier protein		TTHERM_000268319	115	102997	5	4	AAA family ATPase			TTHERM_00655820	46	27949	1	1			TTHERM_00444510	108	21406	2	1	RecName: Full=60S ribosomal protein L19			TTHERM_00655820	65	48652	2	2	translation elongation factor EF-1alpha		TTHERM_00444510	117	21406	3	2	ribosomal protein L19
TTHERM_00577380	58	43868	2	2	hypothetical protein		TTHERM_00655820	115	48652	4	3	translation elongation factor EF-1alpha										TTHERM_00535929	98	51356	2	2	DNA double-strand break repair rad50 ATPase, putative (macronuclear)			TTHERM_01084230	64	94349	2	1	hypothetical protein		TTHERM_01262850	115	115244	2	2	CFAP251
TTHERM_00373700	58	119984	1	1	hypothetical protein		TTHERM_000441959	111	31988	3	3	sperm-tail PG-rich repeat protein										TTHERM_01289110	97	24153	1	1	RecName: Full=60S ribosomal protein L15			TTHERM_00011380	63	99073	2	1	kinase domain protein		TTHERM_01289110	106	24153	2	2	60S ribosomal protein L15
TTHERM_00686220	56	15254	1	1	S25 ribosomal protein		TTHERM_01220370	110	39937	3	3	LRRC45										TTHERM_00558070	96	18180	1	1	RecName: Full=60S ribosomal protein L24			TTHERM_00836570	62	59495	3	1	hypothetical protein		TTHERM_00006320	105	84956	6	1	tetrin A
TTHERM_000055959	52	77164	1	1	hypothetical protein		TTHERM_00016120	105	22115	3	3	hypothetical protein										TTHERM_00716240	88	28862	2	2	RecName: Full=60S ribosomal protein L8			TTHERM_00884620	57	62867	1	1	hypothetical protein		TTHERM_00535929	101	51356	2	2	DNA double-strand break repair rad50 ATPase, putative
TTHERM_00649240	52	56061	2	2	growth-arrest-specific microtubule-binding protein		TTHERM_00476710	103	27769	2	2	CFAP198B										TTHERM_00075720	85	170191	2	1	hypothetical protein TTHERM_00075720 (macronuclear) [Tetrahymena thermophila SB210]			TTHERM_00392760	56	173957	3	1	non-SMC mitotic condensation complex subunit 1, amine-terminal protein		TTHERM_00476640	96	18180	1	1	60S ribosomal protein L24
TTHERM_00561680	51	14187	2	2	ribosomal protein L35		TTHERM_01053000	101	24581	2	2	60S ribosomal protein L10										TTHERM_01049350	80	39263	2	2	hypothetical protein TTHERM_01049350 (macronuclear) [Tetrahymena thermophila SB210]			TTHERM_00582280	56	223308	4	1	N-recognin zinc finger protein		TTHERM_00716240	92	28862	2	2	60S ribosomal protein L2/L8
TTHERM_00190950	51	42429	2	2	macronuclear actin		TTHERM_00670610	98	38836	4	2	RSP7A-RIIAD1/IQ										TTHERM_00339810	79	20500	2	2	RecName: Full=60S ribosomal protein L17			TTHERM_000019704	54	49339	5	1	cyclic nucleotide-binding domain protein		TTHERM_00075720	90	170191	2	1	hypothetical protein
TTHERM_00578640	49	23369	1	1	60S ribosomal protein L13		TTHERM_00857910	97	55253	4	4	growth-arrest-specific microtubule-binding protein										TTHERM_00086890	71	121034	2	1	transmembrane protein, putative (macronuclear) [Tetrahymena thermophila SB210]			TTHERM_000963250	54	11212	1	1	hypothetical protein		TTHERM_00088150	90	209810	7	1	nucleic acid helicase, putative
TTHERM_00522810	48	27590	1	1	hypothetical protein		TTHERM_01142770	96	202890	3	3	SPEF2A C1b										TTHERM_01326870	70	159647	2	1	cation channel family protein, putative (macronuclear) [Tetrahymena thermophila SB210]			TTHERM_00424640	53	133650	2	1	cyclic nucleotide-binding domain protein		TTHERM_00467960	88	155224	4	1	hypothetical protein
TTHERM_00138500	48	20770	2	1	hypothetical protein		TTHERM_00997710	95	15329	4	4	hypothetical protein										TTHERM_000963250	69	11212	2	1	hypothetical protein TTHERM_000963250 (macronuclear) [Tetrahymena thermophila SB210]			TTHERM_00143660	52	15306	1	1	histone H2A		TTHERM_01049350	87	39263	2	2	hypothetical protein
TTHERM_00189180	47	15466	3	2	predicted protein		TTHERM_000649439	91	10570	2	2	RSP22 = LC8										TTHERM_00777260	69	35532	1	1	hypothetical protein TTHERM_00777260 (macronuclear) [Tetrahymena thermophila SB210]			TTHERM_01028860	52	106256	2	1	hypothetical protein		TTHERM_00086890	85	121034	3	1	transmembrane protein, putative
TTHERM_00518530	47	149177	1	1	hypothetical protein		TTHERM_00686150	90	21022	3	3	ubiquitin-40S ribosomal protein S27a										TTHERM_00317200	64	119162	1	1	adenylate kinase 1, AK1			TTHERM_000690080	52	66789	3	1	Serine/Threonine kinase domain protein		TTHERM_000339809	79	20500	2	2	60S ribosomal protein L17
TTHERM_000963250	46	11212	1	1	hypothetical protein		TTHERM_00641119	88	17323	2	2	RIB43A protein										TTHERM_00492840	63	66732	1	1	RSP7B - AKA28, EF hand			TTHERM_01204220	51	109885	2	1	transmembrane protein, putative		TTHERM_00582280	75	223308	5	1	N-recognin zinc finger protein
TTHERM_000145119	43	18715	2	2	cation channel family protein		TTHERM_00290850	86	179945	4	4	ADGB C1b										TTHERM_01126420	56	301474	2	1	glutamate synthase, putative (macronuclear) [Tetrahymena thermophila SB210]			TTHERM_00723610	49	239514	2	1	UvrD/REP family helicase		TTHERM_01326870	73	159647	2	1	cation channel family protein, putative
TTHERM_00557840	42	37302	1	1	luc7 amine-terminal protein		TTHERM_00529510	85	17618	3	3	hypothetical protein										TTHERM_00884620	54	62867	1	1	hypothetical protein TTHERM_00884620 (macronuclear) [Tetrahymena thermophila SB210]			TTHERM_00049060	49	60402	2	1	tetratricopeptide repeat protein		TTHERM_000963250	72	11212	2	1	hypothetical protein
TTHERM_01204220	41	109885	1	1	transmembrane protein, putative		TTHERM_00777260	83	35532	3	3	hypothetical protein										TTHERM_00537370	52	16110	1	1	RIIa domain protein (macronuclear) [Tetrahymena thermophila SB210]			TTHERM_00585130	49	205268	4	1	hypothetical protein		TTHERM_00777260	69	35532	1	1	hypothetical protein
TTHERM_00145340	41	92645	1	1	Serine/Threonine kinase domain protein		TTHERM_00884620	83	62867	4	4	hypothetical protein										TTHERM_00430020	49	34236	1	1	RSP9			TTHERM_00322930	49	77962	3	1	hypothetical protein		TTHERM_00430020	64	34236	2	2	RSP9
TTHERM_00434070	40	27928	1	1	ribosomal protein S9 component of cytosolic 80S ribosome and 40S small subunit		TTHERM_00088150	80	209810	5	1	nucleic acid helicase, putative										TTHERM_01053000	45	24581	1	1	RecName: Full=60S ribosomal protein L10			TTHERM_000841299	48	71727	3	1	calmodulin-domain kinase		TTHERM_00317200	64	119162	1	1	adenylate kinase 1, AK1
TTHERM_000295099	40	13846	1	1	transmembrane protein, putative		TTHERM_00188400	78	53138	2	2	CFAP246 C1b										TTHERM_00721150	44	27643	1	1	60S ribosomal protein L7 (macronuclear) [Tetrahymena thermophila SB210]			TTHERM_000716189	47	125356	1	1	cyclic nucleotide-binding domain protein		TTHERM_00492840	63	66732	1	1	RSP7B - AKA28, EF hand
TTHERM_00532870	40	32599	1	1	hypothetical protein		TTHERM_00373700	78	119984	2	1	hypothetical protein										TTHERM_00339620	44	14791	1	1	RecName: Full=Ubiquitin-60S ribosomal protein L40; Contains: RecName: Full=Ubiquitin; Contains: RecName: Full=60S ribosomal protein L40			TTHERM_01005280	46	57213	2	1	hypothetical protein		TTHERM_00942750	61	101969	2	1	tubulin-tyrosine ligase family protein
TTHERM_00488340	40	25631	1	1	60S ribosomal protein L18		TTHERM_00149420	78	97692	4	1	hypothetical protein										TTHERM_00006320	43	84956	1	1	tetrin A (macronuclear) [Tetrahymena thermophila SB210]			TTHERM_00418370	46	126572	1	1	PH domain protein		TTHERM_01212890	60	111955	4	1	NACHT domain protein
TTHERM_01023050	39	29782	1	1	transmembrane protein, putative		TTHERM_00695730	77	46944	3	3	RSP15										TTHERM_00942750	42	101969	1	1	tubulin-tyrosine ligase family protein (macronuclear) [Tetrahymena thermophila SB210]			TTHERM_00554340	46	47768	3	1	dynein assembly factor 1, axonemal protein, putative		TTHERM_00471620	60	77876	2	1	von willebrand factor type A (vWA) domain was originally protein
TTHERM_00016460	39	22696	1	1	adenylate kinase family protein		TTHERM_00624720	77	43236	2	2	granule lattice protein										TTHERM_00467960	42	155224	1	1	hypothetical protein TTHERM_00467960 (macronuclear) [Tetrahymena thermophila SB210]			TTHERM_00147490	45	129717	2	1	kinase domain protein		TTHERM_00011380	60	99073	2	1	kinase domain protein
TTHERM_00526450	39	9214	1	1	40S ribosomal protein S30		TTHERM_00138500	77	20770	4	1	hypothetical protein										TTHERM_00577090	42	108042	1	1	Serine/Threonine kinase domain protein (macronuclear) [Tetrahymena thermophila SB210]			TTHERM_01220380	44	59722	3	1	hypothetical protein		TTHERM_01027460	54	41627	3	1	hypothetical protein
TTHERM_00971830	38	60586	1	1	coiled-coil protein, putative		TTHERM_00487150	76	78374	2	2	dynein intermediate chain 2										TTHERM_01405890	42	151378	1	1	transmembrane protein, putative (macronuclear) [Tetrahymena thermophila SB210]			TTHERM_00433930	43	44207	1	1	hypothetical protein		TTHERM_00884620	54	62867	1	1	hypothetical protein
TTHERM_00773340	38	29097	1	1	60S ribosomal L7Ae-like protein		TTHERM_00441950	75	29459	2	2	sperm-tail PG-rich repeat protein																		TTHERM_00759050	43	169495	2	1	cation channel family protein		TTHERM_00537370	52	16110	1	1	RIIa domain protein
TTHERM_01212890	37	111955	2	1	NACHT domain protein		TTHERM_00227580	71	55036	3	3	STOP protein																		TTHERM_01034400	42	309373	2	1	type III restriction enzyme, res subunit family protein		TTHERM_000841299	50	71727	3	1	calmodulin-domain kinase
TTHERM_00441950	37	29459	1	1	sperm-tail PG-rich repeat protein		TTHERM_00151820	70	101189	2	2	AAA family ATPase CDC48 subfamily protein																		TTHERM_00410150	42	227454	2	1	transmembrane protein, putative		TTHERM_00125600	47	137594	2	1	tubulin glycylase 3C
TTHERM_00294910	37	85525	1	1	hypothetical protein		TTHERM_00971830	69	60586	2	2	coiled-coil protein, putative																		TTHERM_00535170	41	130118	3	1	hypothetical protein		TTHERM_01053000	45	24581	1	1	60S ribosomal protein L10
TTHERM_01345750	37	99171	1	1	hypothetical protein		TTHERM_01052990	66	17764	1	1	hypothetical protein																		TTHERM_00006050	41	564091	2	1	AAA domain, dynein subfamily protein		TTHERM_01220380	44	59722	3	1	hypothetical protein
TTHERM_00771960	37	214113	1	1	hypothetical protein		TTHERM_000145119	66	18715	2	2	cation channel family protein																		TTHERM_00193280	41	65880	1	1	hypothetical protein		TTHERM_00721150	44	27643	1	1	60S ribosomal protein L7
TTHERM_00418370	36	126572	1	1	PH domain protein		TTHERM_00471260	65	38379	2	2	RSP16A																		TTHERM_00942750	40	101969	1	1	tubulin-tyrosine ligase family protein		TTHERM_00561590	44	158393	2	1	ABC transporter C family protein
TTHERM_00322930	36	77962	1	1	hypothetical protein		TTHERM_00781030	65	31255	1	1	GK1 - guanylate kinase 1																		TTHERM_00125290	40	252423	1	1	transmembrane protein, putative		TTHERM_00339620	44	20467	1	1	ubiquitin/ribosomal fusion protein, putative
TTHERM_00371140	35	271223	1	1	WD domain, G-beta repeat protein		TTHERM_00695880	64	88068	3	3	tetratricopeptide repeat protein																		TTHERM_00523020	40	62648	2	1	hypothetical protein		TTHERM_00577090	42	108042	1	1	Serine/Threonine kinase domain protein
TTHERM_00415780	35	96416	1	1	Serine/Threonine kinase domain protein		TTHERM_00522860	63	199598	2	1	hypothetical protein																		TTHERM_00249790	39	146037	2	1	E1-E2 ATPase family protein		TTHERM_01204220	42	109885	1	1	transmembrane protein, putative
TTHERM_00713200	35	100509	1	1	hypothetical protein		TTHERM_00418580	62	23024	2	2	transcription factor iib protein, putative																		TTHERM_00999040	39	132184	1	1	sodium/hydrogen exchanger family protein		TTHERM_00046270	41	80684	2	1	transmembrane protein, putative
TTHERM_01068180	34	18132	1	1	60S ribosomal protein L37		TTHERM_000476849	61	26524	1	1	hypothetical protein																		TTHERM_01483660	38	50494	2	1	hypothetical protein		TTHERM_00161170	40	25669	1	1	hypothetical protein
TTHERM_00695680	34	196446	1	1	IQ calmodulin-binding motif protein		TTHERM_00079230	58	77450	2	2	DIC3, Flagellar outer dynein arm intermediate protein																		TTHERM_00082270	38	126302	3	1	hypothetical protein		TTHERM_000019704	39	49339	2	1	cyclic nucleotide-binding domain protein
TTHERM_01326870	34	159647	1	1	cation channel family protein, putative		TTHERM_00324550	58	22908	1	1	MORN motif protein																		TTHERM_00794430	38	202809	1	1	hypothetical protein		TTHERM_00434070	39	27928	1	1	ribosomal protein S9 component of cytosolic 80S ribosome and 40S small subunit
TTHERM_00557890	34	142224	1	1	hypothetical protein		TTHERM_00540090	56	9078	2	2	RSP11																		TTHERM_000147658	37	108206	2	1	hypothetical protein		TTHERM_00522810	37	27590	1	1	hypothetical protein
TTHERM_00884620	34	62867	1	1	hypothetical protein		TTHERM_00624730	55	41622	2	2	granule lattice protein																		TTHERM_00592870	37	101981	2	1	hypothetical protein		TTHERM_01054390	36	182191	1	1	hypothetical protein
TTHERM_000441959	33	31988	1	1	sperm-tail PG-rich repeat protein		TTHERM_00449470	55	25731	2	2	Glutathione S-transferase Mu 1																		TTHERM_00059100	37	191360	2	1	hypothetical protein		TTHERM_00836570	36	59495	1	1	hypothetical protein
TTHERM_00424640	33	133650	1	1	cyclic nucleotide-binding domain protein		TTHERM_00238810	55	39603	2	2	RSP16B																		TTHERM_00344080	37	143132	1	1	ABC transporter C family protein		TTHERM_00322930	36	77962	1	1	hypothetical protein
TTHERM_00038990	33	102686	1	1	flagellar associated protein		TTHERM_00703450	54	18810	2	2	transport system kinase																		TTHERM_00558310	37	490317	1	1	cytoplasmic dynein 2 heavy chain 1		TTHERM_00414440	35	171592	1	1	enoyl-CoA hydratase/isomerase
TTHERM_000019704	33	49339	1	1	cyclic nucleotide-binding domain protein		TTHERM_00147610	53	292136	1	1	phosphatidylinositol 3- and 4-kinase family protein																		TTHERM_00557860	37	54955	1	1	CCDC104/FAP36/ARF-like 2-binding protein		TTHERM_00729250	35	55047	1	1	NAD-dependent aldehyde dehydrogenase family protein
TTHERM_00213640	33	34841	1	1	hypothetical protein		TTHERM_00522810	51	27590	1	1	hypothetical protein																		TTHERM_01027460	37	41627	1	1	hypothetical protein		TTHERM_00082270	34	126302	2	1	hypothetical protein
TTHERM_00941400	32	31391	1	1	IQ calmodulin-binding motif protein		TTHERM_00473320	50	101618	1	1	coiled-coil lobo-like protein, putative																		TTHERM_00561590	37	158393	1	1	ABC transporter C family protein		TTHERM_00037290	33	198804	1	1	hypothetical protein
TTHERM_000227309	31	36203	1	1	50S ribosome-binding GTPase		TTHERM_00991630	49	20912	1	1	hypothetical protein																		TTHERM_00780800	36	168422	1	1	cyclic nucleotide-binding domain protein		TTHERM_000690080	32	66789	1	1	Serine/Threonine kinase domain protein
TTHERM_000841299	31	71727	1	1	calmodulin-domain kinase		TTHERM_00938790	49	18069	1	1	transport system kinase																		TTHERM_00535530	36	23223	1	1	hypothetical protein		TTHERM_00585130	32	205268	1	1	hypothetical protein
TTHERM_00189300	31	19582	1	1	hypothetical protein		TTHERM_00143660	48	15306	1	1	histone H2A																		TTHERM_00037290	36	198804	1	1	hypothetical protein		TTHERM_01084230	31	94349	1	1	hypothetical protein
TTHERM_001232262	30	22019	1	1	EF-hand calcium-binding domain protein		TTHERM_00518530	47	149177	1	1	hypothetical protein																		TTHERM_00833730	36	63425	1	1	type A von willebrand factor domain protein		TTHERM_00579160	31	197071	1	1	kinase domain protein
TTHERM_00535929	30	51356	1	1	DNA double-strand break repair rad50 ATPase, putative		TTHERM_00427590	46	57084	1	1	RSP4A																		TTHERM_00312490	36	90769	1	1	hypothetical protein		TTHERM_00077160	31	266583	1	1	endo-1,4-beta-xylanase xylA, putative
TTHERM_00467960	30	155224	1	1	hypothetical protein		TTHERM_000963250	46	11212	1	1	hypothetical protein																		TTHERM_01133960	36	97691	2	1	hypothetical protein		TTHERM_000691351	31	17030	1	1	hypothetical protein
							TTHERM_00371140	45	271223	1	1	WD domain, G-beta repeat protein																		TTHERM_00770640	36	51125	1	1	hypothetical protein		TTHERM_00649380	31	104986	1	1	phosphatidylinositol 3-kinase
							TTHERM_00974270	45	28971	1	1	hypothetical protein																		TTHERM_00833680	35	98942	1	1	hypothetical protein		TTHERM_00540090	31	9078	1	1	RSP11
							TTHERM_00086890	45	121034	1	1	transmembrane protein, putative																		TTHERM_000548329	35	7261	1	1	transmembrane protein, putative		TTHERM_00227580	31	55036	1	1	STOP protein
							TTHERM_00077080	45	39930	2	1	carrier protein																		TTHERM_00161720	34	429378	1	1	zinc finger protein		TTHERM_00599890	30	152776	1	1	EF hand protein
							TTHERM_00825370	43	46514	1	1	outer dense fiber protein																		TTHERM_00728920	34	114023	1	1	cyclic nucleotide-binding domain protein
							TTHERM_00630500	43	16797	1	1	RSP20/CaM1																		TTHERM_00684470	34	75803	1	1	hypothetical protein
							TTHERM_00492840	43	66732	2	2	RSP7B - AKA28, EF hand																		TTHERM_01049340	34	37684	1	1	transmembrane protein, putative
							TTHERM_00933080	42	325566	1	1	EF hand protein																		TTHERM_00059180	34	144791	1	1	cyclic nucleotide-binding domain protein
							TTHERM_00473190	42	158864	1	1	kinase domain protein																		TTHERM_00777260	34	35532	1	1	hypothetical protein
							TTHERM_00691900	41	22542	1	1	EF hand protein																		TTHERM_00052280	34	715079	1	1	EF hand protein
							TTHERM_01049350	41	39263	1	1	hypothetical protein																		TTHERM_00218380	33	66116	1	1	predicted protein
							TTHERM_01204220	41	109885	1	1	transmembrane protein, putative																		TTHERM_01111020	33	54883	1	1	hypothetical protein
							TTHERM_01289110	41	24153	1	1	60S ribosomal protein L15																		TTHERM_00697220	33	182897	1	1	transmembrane protein, putative
							TTHERM_00773340	41	29097	1	1	60S ribosomal L7Ae-like protein																		TTHERM_000684509	33	260624	1	1	transmembrane protein, putative
							TTHERM_00537370	41	16110	1	1	RIIa domain protein																		TTHERM_00378890	33	41530	1	1	granule lattice protein
							TTHERM_00415780	40	96416	1	1	Serine/Threonine kinase domain protein																		TTHERM_00492900	33	152764	1	1	transmembrane protein, putative
							TTHERM_00716250	40	12423	1	1	dynein light chain 4, axonemal protein																		TTHERM_00490570	32	177177	1	1	hypothetical protein
							TTHERM_00086850	40	19932	1	1	hypothetical protein																		TTHERM_00290670	32	41522	1	1	FMN-dependent dehydrogenase
							TTHERM_00077240	40	42673	1	1	polyubiquitin																		TTHERM_00639920	32	311605	1	1	zinc finger lsd1 subclass family protein
							TTHERM_001232262	38	22019	1	1	EF-hand calcium-binding domain protein																		TTHERM_00557930	32	370246	1	1	down-regulated in metastasis protein
							TTHERM_00322930	38	77962	1	1	hypothetical protein																		TTHERM_00094170	32	117021	1	1	hypothetical protein
							TTHERM_001164064	38	59464	1	1	tumor suppressor mitostatin protein																		TTHERM_00001400	32	74482	1	1	von willebrand factor type A (vWA) domain was originally protein
							TTHERM_00456720	38	106615	1	1	hypothetical protein																		TTHERM_000676913	31	59193	1	1	hypothetical protein
							TTHERM_01276420	37	536029	1	1	DYH3																		TTHERM_01212890	31	111955	1	1	NACHT domain protein
							TTHERM_00624660	36	34324	1	1	protofilament ribbon protein																		TTHERM_00891210	31	132039	1	1	cation channel family protein
							TTHERM_00316370	36	68010	1	1	LRRC48 protein																		TTHERM_00355240	31	48191	1	1	hypothetical protein
							TTHERM_00467960	36	155224	1	1	hypothetical protein																		TTHERM_00670530	31	230346	1	1	cation channel family protein
							TTHERM_00497600	35	18171	1	1	EF-hand pair protein																		TTHERM_01141490	31	88512	1	1	hypothetical protein
							TTHERM_01094880	35	73893	1	1	WD domain, G-beta repeat protein																		TTHERM_00252420	30	68006	1	1	outer dynein arm docking complex protein, putative
							TTHERM_00471510	35	27486	1	1	SNF7 family protein																		TTHERM_00083860	30	27676	1	1	transmembrane protein, putative
							TTHERM_00105110	35	71627	1	1	heat shock 70 kDa protein																		TTHERM_00856650	30	138098	1	1	tetratricopeptide repeat protein
							TTHERM_00760390	34	48150	1	1	kelch-motif containing 1																		TTHERM_00852810	30	177362	1	1	hypothetical protein
							TTHERM_00516370	34	94809	1	1	translation elongation factor EF-2 subunit																		TTHERM_00249600	30	64152	1	1	hypothetical protein
							TTHERM_000011759	34	85808	1	1	DNA replication licensing factor MCM4																		TTHERM_00859360	30	147355	1	1	tetratricopeptide repeat protein
							TTHERM_00134870	33	36648	1	1	sperm-tail PG-rich repeat protein																		TTHERM_00502310	30	224292	1	1	hypothetical protein
							TTHERM_01326870	33	159647	1	1	cation channel family protein, putative																		TTHERM_000945249	30	81479	1	1	hypothetical protein
							TTHERM_00077420	33	11214	1	1	CFAP174 C1b
							TTHERM_00424640	33	133650	1	1	cyclic nucleotide-binding domain protein
							TTHERM_00043870	33	52692	1	1	dihydrolipoyl dehydrogenase
							TTHERM_00535929	33	51356	1	1	DNA double-strand break repair rad50 ATPase, putative
							TTHERM_01298440	33	31971	1	1	Serine/Threonine kinase domain protein
							TTHERM_00148750	32	241410	1	1	adenylate kinase 9, AK9
							TTHERM_00038990	32	102686	1	1	flagellar associated protein
							TTHERM_00790590	32	35468	1	1	plant dual-specificity MAP kinase kinase family domain protein
							TTHERM_000841299	31	71727	1	1	calmodulin-domain kinase
							TTHERM_01212890	30	111955	1	1	NACHT domain protein
							TTHERM_00530790	30	169514	1	1	SecY subunit containing preprotein translocase
							TTHERM_00137550	30	31512	1	1	DNA polymerase delta C4-type zinc-finger protein

## Sheet: CFAP61-BirA
WT - Exp 1							CFAP61-BirA* - Exp 1									WT - Exp 2						FAP61-BirA* - Exp 2						WT - Exp 3								CFAP61-BirA* - Exp 3
Accession	Score	Mass	Matches	Sequences	Description		Accession	Score	Mass	Matches	Sequences	Description			Description	Score	Mass	Matches	Sequences		Description	Score	Mass	Matches	Sequences			Accession	Score	Mass	Matches	Sequences	Description		Accession	Score	Mass	Matches	Sequences	Description
TTHERM_00617810	231	94035	12	1	hypothetical protein		TTHERM_00641200	428	199186	13	10	RSP19/FAP61			TTHERM_00558620	680	35770	10	6		TTHERM_00348510	3237	49953	45	13	BTU1		TTHERM_00558620	722	49969	11	6	ATU1		TTHERM_00348510	3284	49953	46	13	BTU1
TTHERM_00348510	193	49953	4	4	tubulin		TTHERM_00348510	238	49953	6	5	BTU1			TTHERM_00348510	534	49953	7	6		TTHERM_00558620	1912	49969	32	11	ATU1		TTHERM_00348510	563	49953	8	7	BTU1		TTHERM_00558620	1945	49969	34	11	ATU1
TTHERM_00558620	132	49969	3	3	tubulin/FtsZ family, GTPase domain protein		TTHERM_00617810	232	94035	15	1	hypothetical protein			TTHERM_00471510	376	27486	6	4		TTHERM_00641200	678	199186	16	10	RSP19/FAP61		TTHERM_00471510	378	27486	6	4	SNF7 family protein		TTHERM_00641200	771	199186	21	14	RSP19/FAP61
TTHERM_01053000	117	24581	3	3	60S ribosomal protein L10		TTHERM_00820660	186	73858	8	8	CFAP206			TTHERM_00530750	303	67548	5	3		TTHERM_01262850	503	115244	10	6	CFAP251		TTHERM_01289110	309	24153	8	4	60S ribosomal protein L15		TTHERM_01262850	549	115244	13	9	CFAP251
TTHERM_00686150	112	21022	4	3	ubiquitin-40S ribosomal protein S27a		TTHERM_00418270	178	110904	5	5	RSP3C			TTHERM_01289110	264	24153	6	3		TTHERM_00777260	414	35532	7	5			TTHERM_00530750	308	67548	5	3	pyruvate dehydrogenase complex dihydrolipoamide acetyltransferase		TTHERM_00227800	491	50221	10	6	adenylate kinase 8a, AK8a
TTHERM_00502240	95	76166	4	4	methylcrotonoyl-CoA carboxylase subunit alpha		TTHERM_01262850	145	115244	6	6	CFAP251			TTHERM_00686150	157	21158	3	1		TTHERM_00227800	414	50221	6	4	adenylate kinase 8a, AK8a		TTHERM_00617810	244	94035	12	1	hypothetical protein		TTHERM_00777260	458	35532	10	7	hypothetical protein
TTHERM_00373700	94	119984	4	1	hypothetical protein		TTHERM_00558620	140	49969	3	3	ATU1			TTHERM_00624720	118	43236	2	2		TTHERM_00655820	379	48652	7	6			TTHERM_00006320	199	84956	14	1	tetrin A		TTHERM_00655820	443	48652	10	8	translation elongation factor EF-1alpha
TTHERM_00149420	72	97692	5	1	hypothetical protein		TTHERM_00492840	127	66732	5	5	RSP7B - AKA28, EF hand			TTHERM_00373700	112	119984	3	1		TTHERM_00471510	347	27486	7	3			TTHERM_00686150	175	21022	4	2	ubiquitin-40S ribosomal protein S27a		TTHERM_00418270	413	110904	11	8	RSP3C
TTHERM_00006320	72	84956	4	1	tetrin A		TTHERM_00566810	112	80002	4	4	RSP3B			TTHERM_01053000	104	24581	1	1		TTHERM_00418270	337	110904	7	6	RSP3C		TTHERM_00373700	124	119984	5	1	hypothetical protein		TTHERM_00471510	353	27486	7	3	SNF7 family protein
TTHERM_00577380	61	43868	2	2	hypothetical protein		TTHERM_00006320	108	84956	6	1	tetrin A			TTHERM_00075720	85	170191	2	1		TTHERM_01289110	287	24153	4	2			TTHERM_00624720	120	43236	2	2	granule lattice protein		TTHERM_01289110	312	24153	5	2	60S ribosomal protein L15
TTHERM_000268319	58	102997	2	2	AAA family ATPase		TTHERM_00578560	102	76031	3	3	RSP18/CFAP91			TTHERM_00016220	80	51036	2	1		TTHERM_00578560	264	76031	3	1	RSP18/CFAP91		TTHERM_01053000	104	24581	1	1	60S ribosomal protein L10		TTHERM_00578560	276	76031	4	2	RSP18/CFAP91
TTHERM_00088150	58	209810	4	1	nucleic acid helicase, putative		TTHERM_00373700	101	119984	4	1	hypothetical protein			TTHERM_00502240	77	76166	2	2		TTHERM_01053000	259	24581	3	1			TTHERM_000649499	93	54394	4	1	transmembrane protein, putative		TTHERM_01053000	259	24581	3	1	60S ribosomal protein L10
TTHERM_00086890	52	121034	2	1	transmembrane protein, putative		TTHERM_00760390	77	48150	1	1	kelch-motif containing 1			TTHERM_00864890	72	124794	2	1		TTHERM_00313520	212	65106	4	3	RSP8		TTHERM_00075720	89	170191	2	1	hypothetical protein		TTHERM_00313520	235	65106	5	4	RSP8
TTHERM_01289110	51	24153	1	1	60S ribosomal protein L15		TTHERM_00113020	76	78570	4	1	AMP-binding enzyme family protein			TTHERM_00006320	68	84884	2	1		TTHERM_00624720	156	43236	3	3			TTHERM_00441710	88	74291	9	1	hypothetical protein		TTHERM_00624720	176	43236	4	3	granule lattice protein
TTHERM_00823720	49	29757	1	1	hypothetical protein		TTHERM_00686150	73	21022	3	3	ubiquitin-40S ribosomal protein S27a			TTHERM_00086890	66	121034	2	1		TTHERM_00540090	153	9078	2	1	RSP11		TTHERM_00016220	82	51036	2	1	hypothetical protein		TTHERM_00617810	164	94035	7	1	hypothetical protein
TTHERM_00415780	48	96416	1	1	Serine/Threonine kinase domain protein		TTHERM_00149420	67	97692	4	1	hypothetical protein			TTHERM_00884620	57	62867	1	1		TTHERM_00158520	147	81130	2	1			TTHERM_00467960	79	155224	4	1	hypothetical protein		TTHERM_000649439	163	10570	4	3	RSP22 = LC8
TTHERM_00075720	46	170191	1	1	hypothetical protein		TTHERM_01289110	64	24153	3	3	60S ribosomal protein L15			TTHERM_000963250	54	11212	1	1		TTHERM_000649439	136	10570	3	3	RSP22 = LC8		TTHERM_00086890	78	121034	3	1	transmembrane protein, putative		TTHERM_00540090	153	9078	2	1	RSP11
TTHERM_00147610	45	292136	1	1	phosphatidylinositol 3- and 4-kinase family protein		TTHERM_01053000	64	24581	1	1	60S ribosomal protein L10			TTHERM_00143660	52	15306	1	1		TTHERM_00418370	125	126572	4	1			TTHERM_00502240	77	76166	2	2	methylcrotonoyl-CoA carboxylase subunit alpha		TTHERM_00158520	146	81942	2	1	predicted protein
TTHERM_00773330	45	17620	1	1	40S ribosomal protein S13		TTHERM_00565600	58	530957	2	2	DYH22			TTHERM_01084230	51	94349	1	1		TTHERM_00938820	108	94116	2	1			TTHERM_00864890	75	124794	2	1	UvrD/REP helicase family protein		TTHERM_00938820	132	94116	3	2	elongation factor 2, putative
TTHERM_00077080	45	39930	2	1	carrier protein		TTHERM_00088150	58	209810	4	1	nucleic acid helicase, putative			THERM_000716189	47	125356	1	1		TTHERM_01018540	105	42337	1	1			TTHERM_00161170	71	25669	3	1	hypothetical protein		TTHERM_00418370	126	126572	4	1	PH domain protein
TTHERM_00578640	44	23369	1	1	60S ribosomal protein L13		TTHERM_00502240	56	76166	2	2	methylcrotonoyl-CoA carboxylase subunit alpha			TTHERM_00011380	47	99073	1	1		TTHERM_01109770	103	18235	2	2			TTHERM_00113020	68	78570	5	1	AMP-binding enzyme family protein		TTHERM_00448750	123	81647	3	3	hypothetical protein
TTHERM_01326870	44	159647	1	1	cation channel family protein, putative		TTHERM_00086890	53	121034	2	1	transmembrane protein, putative			TTHERM_00418370	46	126572	1	1		TTHERM_01310170	89	106314	2	1			TTHERM_00088150	67	209810	6	1	nucleic acid helicase, putative		TTHERM_00378890	105	41530	1	1	granule lattice protein
TTHERM_00138500	43	20770	2	1	hypothetical protein		TTHERM_00077080	52	39930	2	1	carrier protein			TTHERM_00655820	46	27949	1	1		TTHERM_00448750	87	81647	1	1			TTHERM_00655820	65	48652	2	2	translation elongation factor EF-1alpha		TTHERM_01109770	101	18235	2	2	40S ribosomal protein S11, putative
TTHERM_000145119	41	18715	1	1	cation channel family protein		TTHERM_00324550	50	22908	1	1	MORN motif protein									TTHERM_01113100	86	38683	1	1			TTHERM_01084230	64	94349	2	1	hypothetical protein		TTHERM_00238810	101	39603	2	2	RSP16B
TTHERM_00933080	40	325566	1	1	EF hand protein		TTHERM_00075720	48	170191	1	1	hypothetical protein									TTHERM_00933080	83	325566	2	1			TTHERM_00011380	63	99073	2	1	kinase domain protein		TTHERM_00820660	100	73858	3	2	CFAP206
TTHERM_00193680	39	115866	1	1	kinesin motor catalytic domain protein		TTHERM_00777260	47	35532	1	1	hypothetical protein									TTHERM_00238810	79	39603	1	1	RSP16B		TTHERM_00836570	62	59495	3	1	hypothetical protein		TTHERM_01113100	98	38683	2	2	receptor of activated kinase C 1A, component of 40S small ribosomal subunit
TTHERM_00518530	39	149177	1	1	hypothetical protein		TTHERM_01099050	46	32577	1	1	RNA recognition motif protein									TTHERM_00820660	76	73858	2	1	CFAP206		TTHERM_00884620	57	62867	1	1	hypothetical protein		TTHERM_00537370	98	16110	4	3	RIIa domain protein
TTHERM_00016460	39	22696	1	1	adenylate kinase family protein		TTHERM_01212890	46	111955	3	1	NACHT domain protein									TTHERM_00373700	69	119984	2	1			TTHERM_00392760	56	173957	3	1	non-SMC mitotic condensation complex subunit 1, amine-terminal protein		TTHERM_01310170	92	106314	2	1	hypothetical protein
TTHERM_001089028	38	178586	1	1	hypothetical protein		TTHERM_00138500	45	20770	2	1	hypothetical protein									TTHERM_00577240	69	24664	1	1			TTHERM_00582280	56	223308	4	1	N-recognin zinc finger protein		TTHERM_00373700	91	119984	3	1	hypothetical protein
TTHERM_01049350	37	39263	1	1	hypothetical protein		TTHERM_00415780	44	96416	1	1	Serine/Threonine kinase domain protein									TTHERM_00697490	68	14589	1	1			TTHERM_000019704	54	49339	5	1	cyclic nucleotide-binding domain protein		TTHERM_00933080	83	325566	2	1	EF hand protein
TTHERM_01204220	36	109885	1	1	transmembrane protein, putative		TTHERM_00823720	44	29757	1	1	hypothetical protein									TTHERM_00434070	64	21132	1	1			TTHERM_000963250	54	11212	1	1	hypothetical protein		TTHERM_01151600	79	24270	2	2	40S ribosomal protein S8-2
TTHERM_000019704	36	49339	1	1	cyclic nucleotide-binding domain protein		TTHERM_00227800	43	50221	1	1	adenylate kinase 8a, AK8a									TTHERM_00339810	64	20500	1	1			TTHERM_00424640	53	133650	2	1	cyclic nucleotide-binding domain protein		TTHERM_00434070	79	27928	2	2	ribosomal protein S9 component of cytosolic 80S ribosome and 40S small subunit
TTHERM_00255700	36	250965	1	1	transmembrane protein, putative		TTHERM_00518530	43	149177	1	1	hypothetical protein									TTHERM_00571860	64	59955	1	1			TTHERM_00143660	52	15306	1	1	histone H2A		TTHERM_00006320	78	84956	3	1	tetrin A
TTHERM_00624730	35	41622	1	1	granule lattice protein		TTHERM_01326870	43	159647	2	1	cation channel family protein, putative									TTHERM_00633150	62	12973	1	1			TTHERM_01028860	52	106256	2	1	hypothetical protein		TTHERM_00633150	77	12973	2	2	60S ribosomal protein L36a
TTHERM_00530790	34	169514	1	1	SecY subunit containing preprotein translocase		TTHERM_000019704	43	49339	3	1	cyclic nucleotide-binding domain protein									TTHERM_00434040	59	15871	1	1			TTHERM_000690080	52	66789	3	1	Serine/Threonine kinase domain protein		TTHERM_00623040	73	54534	2	2	TPR-containing
TTHERM_01197050	33	67080	1	1	H-type lectin domain protein		TTHERM_00655820	43	48652	2	2	translation elongation factor EF-1alpha									TTHERM_01055600	59	44402	1	1			TTHERM_01204220	51	109885	2	1	transmembrane protein, putative		TTHERM_00088150	72	209810	4	1	nucleic acid helicase, putative
TTHERM_000841299	33	71727	1	1	calmodulin-domain kinase		TTHERM_00145340	41	92645	1	1	Serine/Threonine kinase domain protein									TTHERM_00149798	53	32751	1	1			TTHERM_00723610	49	239514	2	1	UvrD/REP family helicase		TTHERM_00577240	69	24664	1	1	50S ribosomal protein L1P
TTHERM_00444510	32	21406	1	1	ribosomal protein L19		TTHERM_00011810	41	256317	1	1	transmembrane protein, putative									TTHERM_01151600	52	24270	1	1			TTHERM_00049060	49	60402	2	1	tetratricopeptide repeat protein		TTHERM_00697490	68	16688	1	1	60S ribosomal protein L14
TTHERM_00561680	32	14187	1	1	ribosomal protein L35		TTHERM_00578640	41	23369	1	1	60S ribosomal protein L13									TTHERM_00467660	52	17082	1	1			TTHERM_00585130	49	205268	4	1	hypothetical protein		TTHERM_00467660	68	17082	2	2	40S ribosomal protein S24
TTHERM_01345750	31	99171	1	1	hypothetical protein		TTHERM_00160770	40	28708	2	1	tyrosine 3-monooxygenase									TTHERM_00149630	51	14259	1	1			TTHERM_00322930	49	77962	3	1	hypothetical protein		TTHERM_00322930	67	77962	4	1	hypothetical protein
TTHERM_00011010	31	40097	1	1	peptidase family C54 protein		TTHERM_00283180	39	13627	1	1	histone H2B.1									TTHERM_00143660	51	15306	1	1			TTHERM_000841299	48	71727	3	1	calmodulin-domain kinase		TTHERM_00492840	67	66732	3	2	RSP7B - AKA28, EF hand
TTHERM_01099050	31	32577	1	1	RNA recognition motif protein		TTHERM_00149630	39	14259	1	1	60S ribosomal protein L34									TTHERM_00530070	50	100540	1	1			TTHERM_000716189	47	125356	1	1	cyclic nucleotide-binding domain protein		TTHERM_000339809	64	20500	1	1	60S ribosomal protein L17
TTHERM_01212890	31	111955	1	1	NACHT domain protein		TTHERM_01298440	39	31971	1	1	Serine/Threonine kinase domain protein									TTHERM_00190950	49	27219	1	1	macronuclear actin		TTHERM_01005280	46	57213	2	1	hypothetical protein		TTHERM_00571860	64	59955	1	1	ATP synthase F1, alpha subunit
TTHERM_00077240	31	42673	1	1	polyubiquitin		TTHERM_000963250	39	11212	1	1	hypothetical protein									TTHERM_00623040	48	54534	1	1	TPR-containing		TTHERM_00418370	46	126572	1	1	PH domain protein		TTHERM_00467960	63	155224	2	1	hypothetical protein
TTHERM_00752080	31	86856	1	1	hypothetical protein		TTHERM_00294910	38	85525	1	1	hypothetical protein									TTHERM_00537370	48	16110	1	1	RIIa domain protein		TTHERM_00554340	46	47768	3	1	dynein assembly factor 1, axonemal protein, putative		TTHERM_00434040	59	15871	1	1	40S ribosomal protein S23
TTHERM_000963250	31	11212	1	1	hypothetical protein		TTHERM_00532410	37	136007	1	1	cation channel family protein									TTHERM_00086890	45	121034	1	1			TTHERM_00147490	45	129717	2	1	kinase domain protein		TTHERM_01055600	59	44417	1	1	Ndc1 protein
TTHERM_00371140	31	271223	1	1	WD domain, G-beta repeat protein		TTHERM_00371140	37	271223	1	1	WD domain, G-beta repeat protein																TTHERM_01220380	44	59722	3	1	hypothetical protein		TTHERM_00476670	57	22092	2	2	60S ribosomal protein L18a
TTHERM_001151463	31	29909	1	1	transmembrane protein, putative		TTHERM_00695730	37	46944	1	1	RSP15																TTHERM_00433930	43	44207	1	1	hypothetical protein		TTHERM_00086890	56	121034	2	1	transmembrane protein, putative
TTHERM_00467960	30	155224	1	1	hypothetical protein		TTHERM_01204220	36	109885	1	1	transmembrane protein, putative																TTHERM_00759050	43	169495	2	1	cation channel family protein		TTHERM_00497880	56	44497	2	2	60S ribosomal protein L3, putative
TTHERM_000011759	30	85808	1	1	DNA replication licensing factor MCM		TTHERM_00530070	36	100540	1	1	hypothetical protein																TTHERM_01034400	42	309373	2	1	type III restriction enzyme, res subunit family protein		TTHERM_00430020	55	34236	3	2	RSP9
							TTHERM_00312620	36	104137	1	1	hypothetical protein																TTHERM_00410150	42	227454	2	1	transmembrane protein, putative		TTHERM_00149798	53	32751	1	1	40S ribosomal protein S6
							TTHERM_00322930	36	77962	1	1	hypothetical protein																TTHERM_00535170	41	130118	3	1	hypothetical protein		TTHERM_00149630	51	14259	1	1	60S ribosomal protein L34
							TTHERM_00773330	36	17620	1	1	40S ribosomal protein S13																TTHERM_00006050	41	564091	2	1	AAA domain, dynein subfamily protein		TTHERM_00143660	51	15306	1	1	histone H2A
							TTHERM_01049350	36	39263	1	1	hypothetical protein																TTHERM_00193280	41	65880	1	1	hypothetical protein		TTHERM_00530070	50	100540	1	1	hypothetical protein
							TTHERM_00933080	35	325566	1	1	EF hand protein																TTHERM_00942750	40	101969	1	1	tubulin-tyrosine ligase family protein		TTHERM_00394410	50	74931	2	2	RSP2
							TTHERM_00077240	35	42673	1	1	polyubiquitin																TTHERM_00125290	40	252423	1	1	transmembrane protein, putative		TTHERM_00190950	49	42429	1	1	macronuclear actin
							TTHERM_00752080	35	86856	1	1	hypothetical protein																TTHERM_00523020	40	62648	2	1	hypothetical protein		TTHERM_00502240	49	76166	2	2	methylcrotonoyl-CoA carboxylase subunit alpha
							TTHERM_00467960	34	155224	1	1	hypothetical protein																TTHERM_00249790	39	146037	2	1	E1-E2 ATPase family protein		TTHERM_000841299	44	71727	2	1	calmodulin-domain kinase
							TTHERM_00577090	34	108042	1	1	Serine/Threonine kinase domain protein																TTHERM_00999040	39	132184	1	1	sodium/hydrogen exchanger family protein		TTHERM_00781030	43	31255	1	1	GK1 - guanylate kinase 1
							TTHERM_00147610	34	292136	1	1	phosphatidylinositol 3- and 4-kinase family protein																TTHERM_01483660	38	50494	2	1	hypothetical protein		TTHERM_00997710	41	15329	1	1	hypothetical protein
							TTHERM_00790590	34	35468	1	1	plant dual-specificity MAP kinase kinase family domain protein																TTHERM_00082270	38	126302	3	1	hypothetical protein		TTHERM_00011380	40	99073	1	1	kinase domain protein
							TTHERM_00316100	33	86496	1	1	coiled-coil protein, putative																TTHERM_00794430	38	202809	1	1	hypothetical protein		TTHERM_00625950	38	44970	1	1	hypothetical protein
							TTHERM_00255700	33	250965	1	1	transmembrane protein, putative																TTHERM_000147658	37	108206	2	1	hypothetical protein		TTHERM_00082270	38	126302	2	1	hypothetical protein
							TTHERM_00418030	33	285106	1	1	transmembrane protein, putative																TTHERM_00592870	37	101981	2	1	hypothetical protein		TTHERM_00348840	33	44346	1	1	DnaJ carboxy-terminal domain protein
							TTHERM_00530790	33	169514	1	1	SecY subunit containing preprotein translocase																TTHERM_00059100	37	191360	2	1	hypothetical protein		TTHERM_00216010	33	28206	1	1	Bmh1 14-3-3 family protein
							TTHERM_000841299	32	71727	1	1	calmodulin-domain kinase																TTHERM_00344080	37	143132	1	1	ABC transporter C family protein		TTHERM_00639920	33	311605	1	1	zinc finger lsd1 subclass family protein
							TTHERM_00497600	32	18171	1	1	EF-hand pair protein																TTHERM_00558310	37	490317	1	1	cytoplasmic dynein 2 heavy chain 1		TTHERM_01026310	33	240112	1	1	EF hand protein
							TTHERM_00313520	32	65106	1	1	RSP8																TTHERM_00557860	37	54955	1	1	CCDC104/FAP36/ARF-like 2-binding protein		TTHERM_00048870	32	147108	1	1	hypothetical protein
							TTHERM_00614680	32	45894	1	1	hypothetical protein																TTHERM_01027460	37	41627	1	1	hypothetical protein		TTHERM_00046480	32	50285	1	1	phosphopyruvate hydratase
							TTHERM_00400821	32	83122	1	1	DNA repair helicase rad25																TTHERM_00561590	37	158393	1	1	ABC transporter C family protein		TTHERM_00424640	32	133650	1	1	cyclic nucleotide-binding domain protein
							TTHERM_00859280	32	157567	1	1	kinesin motor catalytic domain protein																TTHERM_00780800	36	168422	1	1	cyclic nucleotide-binding domain protein		TTHERM_00821980	31	484027	1	1	DYH20
							TTHERM_00526450	31	9214	1	1	40S ribosomal protein S30																TTHERM_00535530	36	23223	1	1	hypothetical protein		TTHERM_00012990	31	158126	1	1	vacuolar sorting protein 9, VPS9 domain protein
							TTHERM_00370830	31	132864	1	1	amine-terminal domain guanylate-binding protein																TTHERM_00037290	36	198804	1	1	hypothetical protein		TTHERM_01197050	31	67080	1	1	H-type lectin domain protein
							TTHERM_00636880	31	241950	1	1	transmembrane protein, putative																TTHERM_00833730	36	63425	1	1	type A von willebrand factor domain protein		TTHERM_01212890	31	111955	1	1	NACHT domain protein
							TTHERM_00773340	30	29097	1	1	60S ribosomal L7Ae-like protein																TTHERM_00312490	36	90769	1	1	hypothetical protein		TTHERM_00414440	31	171592	1	1	enoyl-CoA hydratase/isomerase
							TTHERM_00146410	30	74245	1	1	elongation factor Tu protein																TTHERM_01133960	36	97691	2	1	hypothetical protein
							TTHERM_00016460	30	22696	1	1	adenylate kinase family protein																TTHERM_00770640	36	51125	1	1	hypothetical protein
																												TTHERM_00833680	35	98942	1	1	hypothetical protein
																												TTHERM_000548329	35	7261	1	1	transmembrane protein, putative
																												TTHERM_00161720	34	429378	1	1	zinc finger protein
																												TTHERM_00728920	34	114023	1	1	cyclic nucleotide-binding domain protein
																												TTHERM_00684470	34	75803	1	1	hypothetical protein
																												TTHERM_01049340	34	37684	1	1	transmembrane protein, putative
																												TTHERM_00059180	34	144791	1	1	cyclic nucleotide-binding domain protein
																												TTHERM_00777260	34	35532	1	1	hypothetical protein
																												TTHERM_00052280	34	715079	1	1	EF hand protein
																												TTHERM_00218380	33	66116	1	1	predicted protein
																												TTHERM_01111020	33	54883	1	1	hypothetical protein
																												TTHERM_00697220	33	182897	1	1	transmembrane protein, putative
																												TTHERM_000684509	33	260624	1	1	transmembrane protein, putative
																												TTHERM_00378890	33	41530	1	1	granule lattice protein
																												TTHERM_00492900	33	152764	1	1	transmembrane protein, putative
																												TTHERM_00490570	32	177177	1	1	hypothetical protein
																												TTHERM_00290670	32	41522	1	1	FMN-dependent dehydrogenase
																												TTHERM_00639920	32	311605	1	1	zinc finger lsd1 subclass family protein
																												TTHERM_00557930	32	370246	1	1	down-regulated in metastasis protein
																												TTHERM_00094170	32	117021	1	1	hypothetical protein
																												TTHERM_00001400	32	74482	1	1	von willebrand factor type A (vWA) domain was originally protein
																												TTHERM_000676913	31	59193	1	1	hypothetical protein
																												TTHERM_01212890	31	111955	1	1	NACHT domain protein
																												TTHERM_00891210	31	132039	1	1	cation channel family protein
																												TTHERM_00355240	31	48191	1	1	hypothetical protein
																												TTHERM_00670530	31	230346	1	1	cation channel family protein
																												TTHERM_01141490	31	88512	1	1	hypothetical protein
																												TTHERM_00252420	30	68006	1	1	outer dynein arm docking complex protein, putative
																												TTHERM_00083860	30	27676	1	1	transmembrane protein, putative
																												TTHERM_00856650	30	138098	1	1	tetratricopeptide repeat protein
																												TTHERM_00852810	30	177362	1	1	hypothetical protein
																												TTHERM_00249600	30	64152	1	1	hypothetical protein
																												TTHERM_00859360	30	147355	1	1	tetratricopeptide repeat protein
																												TTHERM_00502310	30	224292	1	1	hypothetical protein
																												TTHERM_000945249	30	81479	1	1	hypothetical protein

## Sheet: CFAP91-Bir
WT-Exp 2						CFAP91-BirA* - Exp 2
Description	Score	Mass	Matches	Sequences		Description	Score	Mass	Matches	Sequences
TTHERM_00558620	680	35770	10	6	ATU1	TTHERM_01262850	1604	115244	26	14	CFAP251
TTHERM_00348510	534	49953	7	6		TTHERM_00227800	1275	50221	23	14	adenylate kinase 8a, AK8a
TTHERM_00471510	376	27486	6	4	SNF7 family protein	TTHERM_00641200	895	199186	18	10	RSP19/FAP61
TTHERM_00530750	303	67548	5	3		TTHERM_00418270	570	110904	11	9	RSP3C
TTHERM_01289110	264	24153	6	3		TTHERM_00558620	559	35770	8	4	ATU1
TTHERM_00686150	157	21158	3	1		TTHERM_00348510	490	49953	8	5	BTU1
TTHERM_00624720	118	43236	2	2		TTHERM_00578560	483	76031	9	6	RSP18/CFAP91
TTHERM_00373700	112	119984	3	1		TTHERM_000649439	422	10570	7	2	RSP22 = LC8
TTHERM_01053000	104	24581	1	1		TTHERM_00471510	336	27486	6	3	SNF7 family protein
TTHERM_00075720	85	170191	2	1		TTHERM_00313520	323	65106	5	3	RSP8
TTHERM_00016220	80	51036	2	1		TTHERM_00623040	292	54534	6	3	TPR-containing
TTHERM_00502240	77	76166	2	2		TTHERM_00238810	259	39603	4	3	RSP16B
TTHERM_00864890	72	124794	2	1		TTHERM_01289110	228	24153	4	2
TTHERM_00006320	68	84884	2	1		TTHERM_00820660	212	73858	5	2	CFAP206
TTHERM_00086890	66	121034	2	1		TTHERM_00760390	199	48150	3	3	kelch-motif containing 1
TTHERM_00884620	57	62867	1	1		TTHERM_00537370	192	16110	3	2	RIIa domain protein
TTHERM_000963250	54	11212	1	1		TTHERM_00577380	188	43868	3	3
TTHERM_00143660	52	15306	1	1		TTHERM_01053000	168	24581	2	1
TTHERM_01084230	51	94349	1	1		TTHERM_00781030	142	31255	2	2	GK1 - guanylate kinase 1
THERM_000716189	47	125356	1	1		TTHERM_00535929	132	51356	2	2
TTHERM_00011380	47	99073	1	1		TTHERM_00540090	121	9078	2	1	RSP11
TTHERM_00418370	46	126572	1	1		TTHERM_01049350	119	39263	3	2
TTHERM_00655820	46	27949	1	1		TTHERM_01310170	115	106314	3	1
						TTHERM_00695730	113	46944	2	2	RSP15
						TTHERM_00418370	100	126572	3	1
						TTHERM_00997710	93	15329	2	1
						TTHERM_00430020	89	34236	1	1	RSP9
						TTHERM_00373700	80	119984	2	1
						TTHERM_00502580	79	57247	1	1	RSP4B
						TTHERM_00086890	76	121034	2	1
						TTHERM_00557890	73	142224	2	1
						TTHERM_00394410	69	74931	1	1	RSP2
						TTHERM_00566810	63	80002	1	1	RSP3B
						TTHERM_00933080	53	325566	1	1
						TTHERM_00790590	47	35468	1	1
						TTHERM_01107300	46	62628	1	1
						TTHERM_00784300	46	180489	1	1
						TTHERM_00655820	46	27949	1	1
						TTHERM_00324550	45	22908	1	1

[truncated: 3 more sheets: LRRC23A-Turbo, LRRC23B-BirA, LRRC23B-Turbo]
