# Supplementary material for: Heterogeneity of radial spoke components in Tetrahymena cilia
Source: Cell Mol Life Sci. 2025 Aug 31;82(1):329. doi: 10.1007/s00018-025-05871-x (PMC12399478; doi:10.1007/s00018-025-05871-x)
Supplement: Supplementary file 10 — Supplementary Material 10 [file 18_2025_5871_MOESM10_ESM.xlsx]

## Sheet: Supplementary Table 18
	Tandem Mass Tag (TMT)-based identification of proteins with altered (reduced or elevated) level in radial spoke mutants.

## Sheet: RSP3A_WT
3A_KO1	3A_KO2	WT_1	WT_2	C: Student's T-test Significant 3A_WT	N: -Log Student's T-test p-value 3A_WT	N: Student's T-test q-value 3A_WT	N: Student's T-test Difference 3A_WT	protein ID UniProt	gene ID TGD
19.3256	19.4277	19.6792	19.8446	+	1.23517	0.0183158	-0.385237	A0A0U8TRG9	TTHERM_001113129
20.3295	20.6733	20.7654	20.914	+	0.672414	0.0459381	-0.338292	A0PGB3	TTHERM_00426320
21.0386	20.891	20.7615	20.8437		0.710416	0.167284	0.162193	A4VCN4	TTHERM_00526449
23.1174	23.1068	23.3039	23.3469		1.97373	0.0727945	-0.213313	A4VCP3	TTHERM_00497809
16.4	16.4149	16.6704	16.5292		0.945178	0.12388	-0.192359	A4VCP9	TTHERM_00647249
15.0814	15.4437	16.2538	15.0849		0.240651	0.10364	-0.406788	A4VCQ0	TTHERM_00646841
15.2043	15.3903	15.6001	15.6316	+	1.11	0.0328911	-0.318578	A4VCR2	TTHERM_00326908
17.9388	18.0728	17.906	18.0053		0.215576	0.627688	0.0501518	A4VCR6	TTHERM_00328679
19.5328	19.7189	19.5646	19.7279		0.0532375	0.864489	-0.0203371	A4VCR9	TTHERM_00670929
24.1647	24.0973	24.0751	24.0947		0.494864	0.627397	0.0460672	A4VCS2	TTHERM_00670209
25.3364	25.3827	25.5223	25.5104		1.64955	0.147808	-0.156795	A4VCU8	TTHERM_00242188
20.9367	20.7486	20.8597	20.8297		0.00648316	0.990615	-0.00199604	A4VCV3	TTHERM_00241989
26.3339	26.0391	25.9252	25.7683	+	0.747369	0.0408765	0.339727	A4VCW8	TTHERM_00614859
15.5706	15.056	15.2641	15.0389		0.20573	0.267525	0.161813	A4VCX6	TTHERM_00298561
19.925	19.8491	19.9514	19.8297		0.0152133	0.980188	-0.00349331	A4VCY7	TTHERM_00459289
21.5619	21.3797	21.4445	21.3058		0.308577	0.383519	0.0956459	A4VCZ5	TTHERM_00659131
22.5293	22.3632	22.0477	22.1459	+	1.16452	0.0256257	0.349409	A4VCZ9	TTHERM_00475319
18.3811	18.647	18.5991	18.6987		0.354238	0.260562	-0.134859	A4VD02	TTHERM_00474739
23.3322	23.1831	23.3441	23.1409		0.0383705	0.899392	0.0151196	A4VD11	TTHERM_00537429
21.1538	21.1426	21.2398	21.3967		0.787452	0.151719	-0.170027	A4VD13	TTHERM_00537029
27.8837	27.7956	27.9062	27.8227		0.141049	0.812237	-0.024785	A4VD15	TTHERM_00535929
25.5981	25.6358	25.2568	25.4226		1.08303	0.0539958	0.277238	A4VD25	TTHERM_00494849
23.3136	23.1183	23.0797	22.901		0.637508	0.110329	0.225601	A4VD28	TTHERM_00492789
24.5354	24.689	24.4897	24.6108		0.228412	0.560352	0.0619822	A4VD36	TTHERM_00351169
20.9664	21.1315	21.1225	21.0412		0.122109	0.758281	-0.0329065	A4VD40	TTHERM_00579319
24.7829	24.8245	25.088	25.1615	+	1.7732	0.0262789	-0.321094	A4VD54	TTHERM_00502619
26.6334	26.6337	26.6762	26.7464		0.80336	0.414151	-0.0777206	A4VD56	TTHERM_00502359
26.2931	26.1407	26.2645	26.2026		0.0664977	0.882612	-0.0166798	A4VD75	TTHERM_00149859
26.1948	26.0921	25.6096	25.5985	+	2.04339	0.00851064	0.539426	A4VD76	TTHERM_00149798
19.1003	18.9216	18.7474	18.6086	+	1.00584	0.0308674	0.332965	A4VD77	TTHERM_00149799
21.6678	21.5548	21.6407	21.6393		0.17949	0.775601	-0.0287495	A4VD94	TTHERM_00305641
19.1978	19.0532	19.3652	19.2088		0.570892	0.180737	-0.161496	A4VDB0	TTHERM_00408699
22.6748	22.6235	22.5682	22.6477		0.322526	0.671993	0.0411634	A4VDB2	TTHERM_00221019
21.6406	21.7446	22.1804	22.1499	+	1.88994	0.0160745	-0.472536	A4VDB5	TTHERM_00219585
21.1856	21.3089	21.2219	21.4403		0.242229	0.446968	-0.0838633	A4VDB7	TTHERM_00219439
21.4078	21.6185	21.1595	21.5865		0.210578	0.300026	0.140112	A4VDD3	TTHERM_00661538
20.647	20.6153	20.2484	20.1898	+	2.18968	0.01544	0.412116	A4VDF3	TTHERM_00133729
18.9794	18.889	19.1144	19.0869		1.14279	0.141829	-0.16643	A4VDG1	TTHERM_00136389
23.5419	23.5644	23.4567	23.4413		1.77722	0.274651	0.104159	A4VDH3	TTHERM_00389659
19.0908	19.1159	19.1445	19.1494		1.11698	0.631664	-0.0435781	A4VDJ4	TTHERM_00462989
18.9397	19.3179	19.1517	18.733		0.239104	0.211834	0.18644	A4VDQ9	TTHERM_00194149
18.9317	19.2386	18.992	18.9361		0.285109	0.308511	0.121128	A4VDR4	TTHERM_00193849
19.854	20.0686	20.0451	19.9982		0.195292	0.575068	-0.0603628	A4VDR9	TTHERM_00490928
17.7228	17.8068	17.9736	18.0018		1.42794	0.0727022	-0.222866	A4VDS8	TTHERM_00191639
19.1668	19.0878	19.1202	19.0331		0.318987	0.607355	0.050622	A4VDW7	TTHERM_00266668
24.2974	24.3358	24.2594	24.3541		0.0629152	0.928088	0.00984192	A4VDX2	TTHERM_00266279
21.5805	21.7101	21.6473	21.7579		0.243789	0.577021	-0.0572786	A4VDY3	TTHERM_00077579
23.551	23.5412	23.5015	23.429		0.802737	0.395856	0.080843	A4VDY4	TTHERM_00077599
28.03	27.9616	28.263	28.1797		1.27876	0.0733367	-0.225584	A4VDZ5	TTHERM_00641119
18.4874	18.5661	18.3353	18.4137		0.95279	0.171166	0.152242	A4VDZ7	TTHERM_00518469
17.3334	17.2853	17.6119	17.3366		0.444395	0.18911	-0.164873	A4VE11	TTHERM_00051949
19.0121	19.1256	19.1483	19.1152		0.399473	0.525648	-0.0628986	A4VE14	TTHERM_00047689
20.0855	20.3632	20.8202	20.9332	+	1.30995	0.00696651	-0.652369	A4VE20	TTHERM_00523059
26.5248	26.5694	26.877	26.7134		1.00144	0.0695307	-0.24809	A4VE64	TTHERM_00449029
23.252	23.0871	23.2347	23.2281		0.274553	0.550766	-0.0618896	A4VE68	TTHERM_00297199
27.9092	27.9907	27.9704	28.0873		0.416231	0.435903	-0.0789013	A4VEB3	TTHERM_00392979
18.573	18.8786	18.9205	19.1514		0.607639	0.0627067	-0.310127	A4VEL1	TTHERM_00372609
24.8475	24.6833	24.8856	24.7549		0.184829	0.607228	-0.0548267	A4VEN4	TTHERM_00263039
22.3154	22.2212	22.2639	22.3265		0.166575	0.794121	-0.0268793	A4VET9	TTHERM_00058629
20.8568	20.693	21.2195	21.0911	+	1.17143	0.0223627	-0.380392	A4VEU2	TTHERM_00069368
22.1853	22.2667	22.2125	22.2124		0.112761	0.89627	0.0135145	A4VEU9	TTHERM_00361399
25.3109	25.4416	25.5047	25.6616		0.74487	0.118378	-0.206902	A4VEW4	TTHERM_00037219
15.3463	15.322	15.2759	15.2883		1.20397	0.568273	0.0520239	A4VEX7	TTHERM_00543659
25.4197	25.6047	25.6297	25.6865		0.567671	0.203607	-0.145941	A4VEY5	TTHERM_00420939
25.5491	25.4687	25.4285	25.4903		0.364845	0.609316	0.0495129	A4VEY9	TTHERM_00419759
24.9663	24.8886	24.9351	24.975		0.228213	0.779999	-0.0276556	A4VEZ3	TTHERM_00443109
23.5411	23.2936	23.429	23.1141		0.26588	0.26447	0.145857	A4VEZ5	TTHERM_00442549
18.212	18.4289	18.4701	18.6583		0.635281	0.0937393	-0.243807	A4VF51	TTHERM_00637269
25.7189	25.8776	25.9807	25.8253		0.351673	0.339553	-0.104795	A4VF55	TTHERM_00649109
22.844	22.9032	23.391	23.4223	+	2.40655	0.00674074	-0.533077	A4VF56	TTHERM_00649009
26.3184	26.2917	26.2588	26.3056		0.313696	0.815332	0.0228586	A4VF57	TTHERM_00648919
22.8937	22.9826	23.1609	23.0915		1.1004	0.12256	-0.188081	C0NA16	TTHERM_00313119
23.0746	23.2457	23.6219	23.6455	+	1.49905	0.0151806	-0.473572	I7LSV4	TTHERM_00947430
18.7078	19.1091	18.6426	18.8485		0.263511	0.236798	0.1629	I7LSV7	TTHERM_00947580
21.256	21.5044	21.4923	21.3405		0.0825321	0.754664	-0.0361767	I7LSV9	TTHERM_00825110
25.4456	25.3015	25.1253	25.1797		0.987052	0.0906201	0.220996	I7LSW1	TTHERM_00825210
23.0437	23.0115	22.7481	22.622	+	1.46553	0.024975	0.342619	I7LSW7	TTHERM_00825540
22.6803	22.504	22.0266	21.96	+	1.62227	0.00710244	0.598865	I7LSW8	TTHERM_00825590
17.741	17.7279	18.2653	17.7692		0.428751	0.094507	-0.282737	I7LSW9	TTHERM_00825640
18.7632	19.2131	18.7901	18.8885		0.233439	0.273676	0.148884	I7LSX6	TTHERM_00823660
23.2501	23.1856	22.8111	22.8945	+	1.69448	0.019262	0.365066	I7LSY1	TTHERM_00823940
17.3656	17.2462	17.173	16.835		0.63053	0.0633799	0.301907	I7LSY2	TTHERM_00823990
23.609	23.8758	23.6539	23.7817		0.0539019	0.838133	0.0245876	I7LSY6	TTHERM_00773190
22.2009	22.1153	22.1775	22.0979		0.118916	0.847053	0.0203857	I7LSZ0	TTHERM_00773410
15.2142	15.0968	15.3459	15.4215		1.08476	0.0805146	-0.22823	I7LSZ4	TTHERM_00773620
21.9989	21.9672	21.9747	22.0032		0.0930219	0.956541	-0.00592518	I7LSZ6	TTHERM_00773720
15.1314	15.1515	15.4425	15.1867		0.50903	0.17009	-0.173118	I7LT00	TTHERM_00760320
21.0613	21.0915	21.203	21.2158		1.82853	0.189342	-0.132963	I7LT01	TTHERM_00760370
20.8768	20.8244	20.6541	20.6801		1.61181	0.116014	0.183525	I7LT04	TTHERM_00760520
20.0353	20.0422	19.3084	19.398	+	2.36939	0.00884956	0.685576	I7LT21	TTHERM_00756430
21.902	21.8072	21.8569	21.6412		0.332491	0.342628	0.105515	I7LT37	TTHERM_00723630
24.7639	24.787	24.7125	24.7962		0.170746	0.83533	0.0210915	I7LT38	TTHERM_00715640
18.9804	19.5481	19.3719	19.3834		0.137658	0.415723	-0.113335	I7LT41	TTHERM_00715790
15.3961	15.3534	15.3554	15.2018		0.454798	0.354375	0.0961771	I7LT46	TTHERM_00716080
20.9628	21.0785	20.9187	21.1079		0.0208384	0.955672	0.00735283	I7LT47	TTHERM_00716140
19.901	19.8032	19.3673	19.2025	+	1.56283	0.0100952	0.567151	I7LT51	TTHERM_00716360
19.5619	19.5108	19.7579	19.632		0.839792	0.16502	-0.158571	I7LT53	TTHERM_00691150
24.7549	24.6775	24.5981	24.6005		1.025	0.251083	0.116883	I7LT60	TTHERM_00691520
18.9947	18.9052	19.0196	19.0621		0.6821	0.356067	-0.0908575	I7LT61	TTHERM_00691580
25.3761	25.3703	25.3745	25.3621		0.261912	0.963616	0.0049057	I7LT65	TTHERM_00691790
26.7835	26.7972	26.8438	26.915		0.875492	0.354441	-0.0890665	I7LT66	TTHERM_00691840
27.7558	27.7042	27.6831	27.7958		0.0490984	0.932817	-0.00942326	I7LT67	TTHERM_00691900
18.9627	19.4529	19.6337	19.2586		0.283309	0.150966	-0.238293	I7LT68	TTHERM_00691950
27.6178	27.7179	27.7502	27.7588		0.644006	0.381135	-0.0865898	I7LT74	TTHERM_00648910
25.9696	26.0313	26.4773	26.5001	+	2.34673	0.00915108	-0.488252	I7LT80	TTHERM_00649240
22.5927	22.6027	22.7403	22.9978		0.770274	0.0679261	-0.271363	I7LT83	TTHERM_00649410
25.3426	25.3843	25.8432	25.8109	+	2.49143	0.0117922	-0.463563	I7LT86	TTHERM_00599780
21.3245	21.358	21.2846	21.3354		0.384484	0.743955	0.0312243	I7LT92	TTHERM_00600130
20.1586	20.2351	20.2502	20.2369		0.453639	0.62494	-0.0466814	I7LT96	TTHERM_00600350
21.9592	22.0541	21.8207	21.7906		1.25006	0.103562	0.200959	I7LTA1	TTHERM_00600650
23.0986	23.118	23.0852	23.1242		0.0537952	0.974996	0.00361633	I7LTB1	TTHERM_00584800
22.2637	22.3373	22.5143	22.504		1.51835	0.0862954	-0.208631	I7LTB2	TTHERM_00584860
22.7763	22.8249	22.9855	23.0263		1.63834	0.0898191	-0.205307	I7LTB6	TTHERM_00585060
22.002	22.0339	22.1598	22.0657		0.706298	0.338667	-0.0947819	I7LTB9	TTHERM_00585230
20.5028	20.6073	20.4817	20.1998		0.537408	0.127588	0.214301	I7LTC2	TTHERM_00585380
22.4903	22.6585	22.7618	22.6878		0.613761	0.191745	-0.150354	I7LTC3	TTHERM_00585430
21.913	21.6987	21.7852	21.6903		0.207506	0.534183	0.0680685	I7LTC4	TTHERM_00585480
22.5253	22.6818	22.5134	22.645		0.0789899	0.829724	0.0243807	I7LTC7	TTHERM_00529570
24.7327	24.5481	24.5252	24.5274		0.465817	0.293746	0.114073	I7LTD0	TTHERM_00529730
20.7175	20.7291	20.5909	20.8402		0.0194576	0.954513	0.00773907	I7LTD5	TTHERM_00529990
19.4366	19.7662	19.8397	19.6909		0.33696	0.20944	-0.163941	I7LTF1	TTHERM_00485790
18.9699	19.0211	19.3937	19.3063	+	1.70277	0.0182199	-0.354488	I7LTF7	TTHERM_00486110
22.6013	22.724	22.6513	22.7777		0.210531	0.616143	-0.0518513	I7LTF8	TTHERM_00486170
20.8378	20.8301	21.0039	21.0013		3.23973	0.124955	-0.16864	I7LTG4	TTHERM_00486470
26.5564	26.4738	26.46	26.5687		0.00337766	0.997268	0.000747681	I7LTG8	TTHERM_00486680
24.5667	24.4995	24.4975	24.6355		0.151518	0.746275	-0.0334568	I7LTH0	TTHERM_00486790
24.0506	23.8768	23.7735	23.7007		0.859855	0.091839	0.226601	I7LTH6	TTHERM_00487110
19.9999	19.8582	20.1268	20.088		0.866884	0.138665	-0.178317	I7LTI2	TTHERM_00470670
17.5989	17.5466	18.0212	17.7588	+	0.850386	0.0436825	-0.317248	I7LTI3	TTHERM_00470720
23.6913	23.8236	24.0721	23.932		0.898264	0.0724836	-0.244608	I7LTJ4	TTHERM_00471350
23.4247	23.5388	23.5656	23.7478		0.610799	0.158815	-0.174968	I7LTJ7	TTHERM_00471510
26.2334	26.1862	26.4786	26.4095		1.51636	0.0676108	-0.234215	I7LTL0	TTHERM_00441950
24.2313	24.1882	24.0799	24.0645		1.57528	0.18477	0.137558	I7LTL3	TTHERM_00442100
23.6574	23.669	23.3819	23.3649	+	2.89884	0.0293073	0.28978	I7LTL6	TTHERM_00442210
26.4169	26.3916	26.4204	26.3433		0.196674	0.824216	0.0224314	I7LTM1	TTHERM_00442480
21.0841	21.5818	21.0802	21.378		0.12234	0.456075	0.103856	I7LTM2	TTHERM_00442530
24.8758	24.8761	24.999	24.9455		1.15941	0.312709	-0.0962658	I7LTM7	TTHERM_00442780
20.3854	20.3614	20.4467	20.5154		1.00995	0.278661	-0.10766	I7LTN6	TTHERM_00419760
23.3864	23.4803	23.6399	23.533		0.784349	0.179315	-0.153113	I7LTN8	TTHERM_00419810
24.8776	24.92	24.7154	24.773		1.30443	0.158775	0.154607	I7LTP1	TTHERM_00420030
21.0596	21.104	21.219	21.1792		1.23057	0.242422	-0.117324	I7LTP7	TTHERM_00420340
20.4669	20.4717	20.5286	20.6124		0.861557	0.305622	-0.101212	I7LTP9	TTHERM_00420440
21.8891	21.8409	21.5225	21.5146	+	2.30678	0.0192976	0.346406	I7LTQ3	TTHERM_00420640
23.2292	23.1666	23.1112	23.0561		0.952729	0.259371	0.114262	I7LTQ6	TTHERM_00420790
20.2291	20.1441	19.4681	19.2582	+	1.73519	0.00485106	0.823443	I7LTS5	TTHERM_00548030
23.9256	23.8092	23.558	23.5064	+	1.4657	0.0264374	0.335216	I7LTS7	TTHERM_00548160
26.5923	26.6864	26.7193	26.8248		0.69658	0.22127	-0.132721	I7LTS8	TTHERM_00548300
15.1544	15.2447	15.0631	15.1064		0.82739	0.26428	0.114771	I7LTU9	TTHERM_00058440
25.1311	25.2019	25.4165	25.3017		0.983435	0.120612	-0.192534	I7LTV2	TTHERM_00058600
19.6546	19.497	19.5863	19.5402		0.0490703	0.911828	0.012475	I7LTW0	TTHERM_00059030
24.6272	24.6096	24.7348	24.7637		1.78794	0.193741	-0.130867	I7LTW2	TTHERM_00059130
26.3558	26.2601	26.1109	26.0545		1.25304	0.0755932	0.225198	I7LTW6	TTHERM_00059330
20.5561	20.3607	20.1325	19.7852	+	0.889364	0.0145455	0.499532	I7LTX4	TTHERM_00066760
17.2951	17.0225	17.2197	17.1004		0.00252662	0.995109	-0.0012207	I7LTX8	TTHERM_00066990
22.5039	22.513	22.1902	22.4541		0.532349	0.151058	0.186342	I7LTY1	TTHERM_00068140
20.3696	19.8121	19.4351	19.5517	+	0.767581	0.0164706	0.597483	I7LTY4	TTHERM_00069300
24.3134	24.0849	24.2031	24.411		0.253966	0.357964	-0.107897	I7LTY5	TTHERM_00069350
23.5084	23.5828	23.5895	23.638		0.577312	0.479176	-0.0681286	I7LTY6	TTHERM_00069400
20.1665	20.2735	20.5509	20.5538	+	1.60292	0.0260891	-0.332338	I7LTZ4	TTHERM_00070850
20.7324	20.8907	20.8108	20.8781		0.131528	0.754085	-0.0329056	I7LTZ9	TTHERM_00071120
21.9827	22.0037	21.8362	21.9792		0.44531	0.401428	0.0854568	I7LU07	TTHERM_00538870
22.4436	21.9678	22.1167	22.0429		0.185011	0.34424	0.125916	I7LU11	TTHERM_00540100
23.8583	23.9414	24.6017	24.567	+	2.36696	0.00877193	-0.68448	I7LU14	TTHERM_00540260
25.4739	25.4717	25.2123	25.3317		1.10656	0.106219	0.200813	I7LU17	TTHERM_00540420
25.3456	25.2642	25.1659	25.338		0.197986	0.612623	0.0529633	I7LU20	TTHERM_00370750
17.8782	18.0225	18.021	17.9518		0.15707	0.72678	-0.0360384	I7LU22	TTHERM_00370860
15.5289	15.4805	15.4608	15.5691		0.0560652	0.926116	-0.0102406	I7LU23	TTHERM_00370910
22.4752	22.4037	22.7146	22.6476		1.41188	0.066034	-0.2417	I7LU25	TTHERM_00371010
20.4987	20.5494	20.7368	20.749		1.85778	0.0704732	-0.218857	I7LU29	TTHERM_00371210
24.0653	24.039	23.6987	23.6778	+	2.67363	0.0163006	0.363877	I7LU32	TTHERM_00372410
19.1205	19.0538	19.2475	18.8595		0.055504	0.79418	0.0336409	I7LU41	TTHERM_00374900
23.5475	23.6617	23.37	23.3681		1.26698	0.0695031	0.23555	I7LU43	TTHERM_00375010
18.505	18.8411	18.7506	18.9252		0.322471	0.21047	-0.164816	I7LU44	TTHERM_00375070
20.0251	20.3789	19.6217	20.0139	+	0.548233	0.0436105	0.384232	I7LU45	TTHERM_00375120
27.1528	27.0434	26.8781	26.9388		1.02783	0.123967	0.189606	I7LU47	TTHERM_00559720
23.2775	23.1529	23.4519	23.3173		0.685891	0.160468	-0.16939	I7LU51	TTHERM_00560000
25.1446	25.0701	24.9574	25.0026		1.00051	0.217913	0.127367	I7LU65	TTHERM_00562810
18.1711	18.1366	17.9475	18.2013		0.222983	0.474317	0.0794201	I7LU69	TTHERM_00705240
21.8743	21.5714	21.7559	21.681		0.00871384	0.976609	0.00438499	I7LU81	TTHERM_00140860
24.0456	23.972	24.1274	24.1645		1.09854	0.19308	-0.137156	I7LU96	TTHERM_00143720
20.0443	20.3502	19.7529	20.3215		0.174393	0.290529	0.159992	I7LU97	TTHERM_00143770
23.352	23.3771	23.4274	23.3027		0.00243431	0.996048	-0.000502586	I7LUA0	TTHERM_00144940
19.3571	19.7005	19.3437	19.54		0.153072	0.480226	0.0869961	I7LUA7	TTHERM_00145320
17.1088	17.1782	17.2391	17.1389		0.272989	0.650228	-0.045476	I7LUB1	TTHERM_00145520
26.861	26.8556	26.8502	26.9035		0.251863	0.851434	-0.0185671	I7LUB7	TTHERM_00145830
22.4747	22.6175	22.3441	22.4634		0.575836	0.210246	0.142406	I7LUB8	TTHERM_00145890
18.3752	18.6704	18.5136	18.2446		0.262348	0.271985	0.143674	I7LUC0	TTHERM_00145990
22.2308	22.2955	22.1168	22.1787		0.908319	0.259406	0.115351	I7LUC4	TTHERM_00146210
24.2225	24.0938	24.2715	24.2391		0.551292	0.3396	-0.0971308	I7LUC8	TTHERM_00146420
25.7136	25.6679	25.7008	25.7035		0.17503	0.91159	-0.0113659	I7LUE1	TTHERM_00294910
23.7242	23.7286	23.8157	23.811		2.86789	0.337746	-0.0869293	I7LUE5	TTHERM_00295120
28.6424	28.5515	28.3117	28.2771	+	1.60447	0.0309987	0.302527	I7LUE6	TTHERM_00295170
24.9442	24.9495	24.8666	24.9704		0.194105	0.776108	0.0283785	I7LUE7	TTHERM_00295220
17.5739	17.9275	17.9138	17.7584		0.153893	0.489718	-0.0853748	I7LUF5	TTHERM_00295640
22.7214	22.7556	22.6984	22.7515		0.149068	0.894524	0.0135469	I7LUF7	TTHERM_00295740
20.6643	20.1608	20.8959	20.6154		0.448647	0.0681158	-0.343108	I7LUG3	TTHERM_00297050
22.0444	22.0064	22.0018	22.0418		0.0415072	0.976186	0.00357342	I7LUI5	TTHERM_00402110
18.0444	18.4591	17.9615	18.2963		0.161145	0.369642	0.122867	I7LUJ4	TTHERM_00406600
18.2659	18.3409	19.2941	19.4603	+	2.1469	0	-1.07379	I7LUJ9	TTHERM_00522040
18.9686	18.7733	18.8781	18.7698		0.145896	0.666015	0.0470104	I7LUK3	TTHERM_00522240
23.4337	23.3674	23.4766	23.3939		0.236769	0.724309	-0.0346956	I7LUK4	TTHERM_00522290
22.4838	22.3882	22.2819	22.3551		0.720371	0.262039	0.117476	I7LUK5	TTHERM_00522340
23.4641	23.381	23.2167	23.2136		1.42142	0.0906921	0.207433	I7LUL1	TTHERM_00522650
27.7273	27.6399	27.6002	27.5494		0.784128	0.28587	0.10875	I7LUL4	TTHERM_00522810
23.8436	23.7782	23.718	23.717		0.984269	0.331263	0.0933981	I7LUL5	TTHERM_00522860
27.5562	27.4491	27.3714	27.3735		0.867504	0.216867	0.13022	I7LUL6	TTHERM_00522920
24.1973	24.1526	23.7832	23.7516	+	2.34988	0.0154787	0.407523	I7LUP6	TTHERM_00266570
18.6797	18.5928	18.6919	18.6188		0.114344	0.855826	-0.0191174	I7LUQ4	TTHERM_00268000
24.4902	24.5908	24.5511	24.5975		0.219213	0.73271	-0.0338097	I7LUR8	TTHERM_00275740
21.9153	22.0723	21.7809	21.6804		0.974964	0.0633193	0.26317	I7LUV2	TTHERM_00128690
21.5575	21.6267	21.6631	21.5388		0.0397357	0.938825	-0.00883007	I7LUV6	TTHERM_00128930
25.9324	25.8851	25.932	25.9056		0.126446	0.924965	-0.0100136	I7LUX8	TTHERM_00188400
20.72	20.8361	20.8335	20.8325		0.352913	0.575795	-0.0549383	I7LUY8	TTHERM_00188930
27.9395	27.8886	27.6837	27.7661		1.22383	0.117858	0.189158	I7LUZ1	TTHERM_00189080
22.2927	21.8887	22.0797	22.0562		0.0358645	0.864911	0.0227566	I7LUZ3	TTHERM_000570549
23.3398	23.0543	22.7474	22.9181	+	0.796171	0.0312699	0.364336	I7LUZ8	TTHERM_00189430
26.3424	26.3102	26.3081	26.3216		0.236768	0.909199	0.0114603	I7LV00	TTHERM_00189530
15.7675	15.6263	15.3171	15.4004	+	1.26732	0.0251117	0.338207	I7LV05	TTHERM_00190790
22.8267	22.9675	23.0789	23.0865		0.924327	0.129885	-0.185607	I7LV12	TTHERM_00191180
21.7936	22.2989	22.1913	22.1114		0.142013	0.432302	-0.105076	I7LV25	TTHERM_00191860
18.9099	18.8675	18.8359	18.8494		0.758943	0.615673	0.0461016	I7LV28	TTHERM_00192040
22.1694	22.041	21.5703	21.6551	+	1.62812	0.016175	0.492484	I7LV29	TTHERM_00192090
25.142	25.0994	25.4095	25.3607	+	1.83355	0.0446764	-0.264441	I7LV36	TTHERM_00476720
25.9624	26.1773	26.0631	26.149		0.105473	0.744594	-0.0361347	I7LV38	TTHERM_00476820
25.1027	25.0702	25.0473	25.0488		0.84607	0.677754	0.0383816	I7LV58	TTHERM_00334410
22.6895	22.7913	22.5538	22.5912		1.04399	0.143468	0.167904	I7LV60	TTHERM_00334520
21.5627	21.7059	21.9104	21.8364		1.01209	0.0715687	-0.239082	I7LV67	TTHERM_00335890
28.1498	28.2879	28.4194	28.4356		1.02017	0.102967	-0.208656	I7LV70	TTHERM_00338110
20.2896	20.377	20.5294	20.4229		0.759763	0.195279	-0.142831	I7LV79	TTHERM_00339630
22.9023	22.7182	22.7753	22.6997		0.267117	0.497986	0.0727606	I7LV80	TTHERM_00339690
20.5527	20.5583	20.6714	20.5818		0.595253	0.460132	-0.071126	I7LV83	TTHERM_00339840
23.3657	23.2273	22.6846	22.7541	+	1.75598	0.00677209	0.577169	I7LV84	TTHERM_00339890
26.6779	26.5161	26.556	26.5108		0.27736	0.540283	0.0636063	I7LV93	TTHERM_00437360
19.4798	19.5541	20.0077	20.024	+	2.2397	0.00945725	-0.4989	I7LV96	TTHERM_00437530
24.3189	24.3345	24.587	24.642	+	2.01237	0.0310674	-0.287752	I7LVA0	TTHERM_00437740
20.4008	20.4493	20.1835	20.2101		1.84285	0.0676735	0.228258	I7LVA9	TTHERM_00439260
24.0642	24.1164	23.9784	24.0945		0.312983	0.587337	0.053874	I7LVB7	TTHERM_00277070
23.3681	23.2271	23.3474	23.3503		0.26499	0.609002	-0.051219	I7LVC9	TTHERM_00279750
23.9326	23.7863	23.7092	23.8945		0.171591	0.595408	0.0576487	I7LVD2	TTHERM_00279920
22.5653	22.5196	22.6974	22.7087		1.6827	0.139922	-0.160608	I7LVD4	TTHERM_00283030
25.7518	25.7688	25.8362	25.9954		0.717409	0.179016	-0.155466	I7LVF2	TTHERM_00284070
20.0424	20.2979	20.2505	20.3011		0.298843	0.348951	-0.105609	I7LVF3	TTHERM_00284130
22.5191	22.5827	22.3505	22.4347		1.02065	0.160753	0.15836	I7LVF7	TTHERM_00343410
21.7754	21.8172	22.189	22.0473	+	1.31121	0.0308181	-0.321854	I7LVH8	TTHERM_00346560
23.6968	23.4505	23.1593	23.4177		0.59984	0.0697285	0.285146	I7LVI5	TTHERM_00285290
21.7453	21.7287	21.7119	21.4894		0.460652	0.239462	0.136298	I7LVI9	TTHERM_00285520
23.8288	24.0517	24.8092	24.912	+	1.76143	0	-0.920304	I7LVJ0	TTHERM_00285570
24.7916	24.657	24.2348	24.1445	+	1.65329	0.00928467	0.534653	I7LVJ1	TTHERM_00285620
24.665	24.6113	24.682	24.5888		0.0160342	0.986079	0.00275803	I7LVJ7	TTHERM_00287930
20.8011	20.2304	19.9772	19.8866	+	0.743002	0.0155916	0.583834	I7LVK0	TTHERM_00289080
20.1316	19.9002	19.6212	19.4378	+	1.09106	0.0160382	0.486377	I7LVL3	TTHERM_00290740
27.0569	26.9997	27.0062	26.9633		0.459012	0.649383	0.0435553	I7LVL5	TTHERM_00290850
21.3272	21.3541	21.2655	21.2462		1.44485	0.359097	0.0848436	I7LVL6	TTHERM_00290900
23.2589	23.2706	23.1441	23.2228		0.750883	0.395705	0.0813122	I7LVL8	TTHERM_00292000
24.9769	24.8788	24.5137	24.6035	+	1.50944	0.0186762	0.369196	I7LVM3	TTHERM_00131110
22.316	22.303	22.1968	22.21		2.12344	0.264592	0.106072	I7LVN4	TTHERM_00133700
21.3068	21.3204	21.1448	21.0008		1.09912	0.0699146	0.240749	I7LVN7	TTHERM_00134880
15.2822	15.281	15.5475	15.3448		0.609124	0.171763	-0.164533	I7LVN8	TTHERM_00134930
21.9472	21.7985	22.1734	22.0028		0.70435	0.113165	-0.215186	I7LVP0	TTHERM_00136040
23.7557	23.8184	24.3234	24.34	+	2.4527	0.00728	-0.544635	I7LVP1	TTHERM_00136090
20.8675	21.1305	20.7823	20.7634		0.641306	0.10759	0.226184	I7LVP2	TTHERM_00136150
22.1045	21.989	22.1557	22.1068		0.508391	0.397575	-0.0845079	I7LVP9	TTHERM_00137520
23.1786	23.1243	23.0967	23.1396		0.358694	0.726915	0.0332451	I7LVQ8	TTHERM_00137990
24.6135	24.6555	24.4204	24.2699	+	1.18195	0.0435837	0.289347	I7LVR5	TTHERM_00138370
23.5064	23.4238	23.4716	23.4384		0.0747126	0.926713	0.0100775	I7LVR9	TTHERM_00138580
22.536	22.6922	22.7185	22.9108		0.607555	0.131337	-0.200544	I7LVS4	TTHERM_00586630
20.3232	20.3418	20.5276	20.5146		2.44691	0.100359	-0.188581	I7LVS9	TTHERM_00589920
26.3997	26.3683	26.5413	26.677		1.0762	0.0835337	-0.225139	I7LVT3	TTHERM_00590130
21.3236	21.7121	21.7283	21.7476		0.425839	0.134728	-0.220133	I7LVU3	TTHERM_00591660
18.5247	18.6192	18.5272	18.3076		0.487838	0.198433	0.154543	I7LVU5	TTHERM_00660220
22.6598	22.5875	22.2184	22.3485	+	1.34961	0.0262395	0.340135	I7LVV6	TTHERM_00663820
21.9498	21.7685	21.8459	22.0231		0.212882	0.501894	-0.0753565	I7LVW0	TTHERM_00664030
25.9677	26.0294	25.9196	26.0073		0.237004	0.720857	0.0351601	I7LVW4	TTHERM_00216030
19.7907	19.6163	19.2482	19.6548		0.428619	0.114485	0.251977	I7LVW5	TTHERM_00216090
21.9874	22.079	21.8091	21.9937		0.482712	0.247493	0.131823	I7LVX6	TTHERM_00218660
24.291	24.1877	23.838	23.8874	+	1.65127	0.0191412	0.37673	I7LVY0	TTHERM_00218880
25.1995	25.0858	24.8364	24.8289	+	1.49236	0.0315389	0.309997	I7LVY1	TTHERM_00218940
20.2766	19.9431	20.1833	20.1876		0.158131	0.523562	-0.0755787	I7LVY3	TTHERM_00219050
19.3456	19.3539	19.4464	19.4574		2.34787	0.277418	-0.102109	I7LVY4	TTHERM_00219110
21.8676	21.9176	21.9813	22.0648		0.937018	0.212737	-0.130456	I7LVZ6	TTHERM_00220760
26.4532	26.3935	26.4344	26.4745		0.320217	0.74636	-0.031105	I7LVZ7	TTHERM_00220810
26.3212	26.176	25.7147	25.603	+	1.63299	0.00661818	0.589683	I7LW03	TTHERM_00221120
20.6704	20.6478	20.361	20.4533		1.47095	0.0603527	0.251944	I7LW08	TTHERM_00408870
23.5384	23.483	23.4307	23.4813		0.548873	0.566828	0.0546427	I7LW15	TTHERM_00410240
19.7456	19.7602	19.2572	19.3768	+	1.7314	0.0156751	0.435861	I7LW22	TTHERM_00411610
23.7773	23.7247	23.687	23.7038		0.741229	0.553379	0.0555868	I7LW30	TTHERM_00412070
20.696	20.6203	20.8411	20.8085		1.25195	0.138982	-0.166654	I7LW34	TTHERM_00304210
23.7451	23.6344	23.6689	23.7557		0.108455	0.833958	-0.0225344	I7LW36	TTHERM_00304340
20.3627	20.6301	20.151	20.3413		0.573748	0.0950574	0.250243	I7LW43	TTHERM_00307770
25.2453	25.198	25.4476	25.3845		1.41215	0.105598	-0.194426	I7LW55	TTHERM_00310490
23.1553	23.1812	23.0065	23.1093		0.762864	0.280898	0.110357	I7LW61	TTHERM_00310890
23.2792	23.2977	23.1249	23.1894		1.22633	0.201786	0.13129	I7LW62	TTHERM_00310470
20.8059	20.9301	20.9753	20.9893		0.679711	0.273999	-0.114304	I7LW64	TTHERM_00314960
18.66	18.8516	18.7853	18.9541		0.331225	0.317864	-0.113918	I7LW68	TTHERM_00316170
21.5317	21.2767	21.0491	21.062	+	0.95088	0.0314545	0.348682	I7LW71	TTHERM_00316330
20.0037	19.8216	20.2728	19.9926		0.496945	0.127935	-0.22002	I7LW72	TTHERM_00316380
22.4202	22.1672	21.8782	21.8459	+	1.11172	0.017792	0.431613	I7LW75	TTHERM_00316530
26.5885	26.5787	26.7071	26.7089		2.78753	0.201713	-0.124404	I7LW77	TTHERM_00316630
26.2467	26.2317	26.3042	26.2706		0.919934	0.59659	-0.0481958	I7LW80	TTHERM_00316910
15.1276	15.106	15.2074	15.0515		0.0522072	0.910091	-0.0126839	I7LW91	TTHERM_00317480
21.1054	21.2743	21.2947	21.395		0.59295	0.189003	-0.154972	I7LW93	TTHERM_00318580
20.462	20.2323	20.1705	20.1187		0.642756	0.129704	0.202497	I7LW94	TTHERM_00318630
20.9938	21.0054	21.0963	20.9003		0.00401358	0.994622	0.00127697	I7LWA3	TTHERM_00147640
28.7932	28.7354	28.4513	28.4825	+	1.92172	0.0317517	0.297367	I7LWA5	TTHERM_00148750
21.3334	21.4753	22.3175	22.1915	+	1.91275	0	-0.850104	I7LWA6	TTHERM_00148800
27.6677	27.6771	27.7088	27.6872		0.792206	0.785644	-0.0256147	I7LWB4	TTHERM_00149230
26.2314	26.3302	26.2531	26.3322		0.0610575	0.913586	-0.011838	I7LWC5	TTHERM_00149860
21.7038	21.591	21.4902	21.5178		0.878991	0.189228	0.143456	I7LWC9	TTHERM_00151060
19.1055	19.0579	19.2009	19.196		1.40226	0.239347	-0.116765	I7LWD3	TTHERM_00151260
26.9646	26.906	26.952	26.9807		0.354963	0.745071	-0.0310469	I7LWE3	TTHERM_00151820
23.109	23.0042	23.1088	23.0634		0.182021	0.771124	-0.0294371	I7LWG9	TTHERM_00564240
23.6965	23.7822	23.8743	23.8689		1.04025	0.203694	-0.132201	I7LWH4	TTHERM_00564510
27.0172	26.9642	26.9096	26.858		0.991915	0.281606	0.106927	I7LWH9	TTHERM_00566780
23.5809	23.5328	23.0599	23.1734	+	1.72011	0.0158766	0.440219	I7LWI6	TTHERM_00499440
20.2749	20.4382	20.621	20.7742	+	1.03183	0.0316662	-0.341046	I7LWI8	TTHERM_00499540
25.2129	25.1386	25.0738	25.0435		0.999666	0.250705	0.117101	I7LWI9	TTHERM_00499590
22.934	22.8034	22.2788	22.3165	+	1.85826	0.00703382	0.571075	I7LWJ0	TTHERM_00499640
24.3678	24.4396	24.5238	24.584		1.07075	0.170677	-0.150218	I7LWJ2	TTHERM_00500750
23.0295	22.9847	23.2566	23.1408		1.04149	0.119887	-0.191593	I7LWJ5	TTHERM_00500920
26.7119	26.6549	26.5161	26.5027		1.56622	0.127892	0.173972	I7LWJ8	TTHERM_00502130
17.838	17.9722	17.9259	17.7661		0.201859	0.577419	0.0590887	I7LWK0	TTHERM_00502240
20.9858	21.0098	21.0896	21.0853		1.74255	0.331576	-0.0896254	I7LWK9	TTHERM_00502730
24.979	24.8509	25.1679	25.1765		1.24422	0.0615202	-0.257287	I7LWL3	TTHERM_00557850
19.9125	20.0596	19.5798	19.6831	+	1.23195	0.0261292	0.35463	I7LWM0	TTHERM_00558220
23.5804	23.4779	22.9622	23.1096	+	1.50082	0.0166136	0.493245	I7LWM3	TTHERM_00558380
18.9788	19.084	19.3994	19.3957	+	1.6974	0.0184283	-0.366144	I7LWM6	TTHERM_00558550
22.7816	22.5599	22.2281	22.2462	+	1.22212	0.0167195	0.433604	I7LWM7	TTHERM_00558600
22.7111	22.6679	22.7052	22.9106		0.424356	0.289686	-0.118382	I7LWN1	TTHERM_00727580
22.4541	22.6595	22.327	22.5145		0.365389	0.259429	0.136012	I7LWN2	TTHERM_00727630
23.6749	23.6739	23.7874	23.7531		1.51472	0.307718	-0.0958776	I7LWN3	TTHERM_00727680
21.6842	21.6154	21.2986	21.318	+	1.96787	0.019589	0.341461	I7LWN6	TTHERM_00727830
22.5003	22.5065	22.7028	22.6335		1.37883	0.139158	-0.164783	I7LWN9	TTHERM_00728990
19.5341	19.4453	19.5384	19.855		0.474763	0.138501	-0.206967	I7LWP3	TTHERM_00729200
27.2119	27.0946	26.4169	26.389	+	2.19471	0.0048	0.750316	I7LWP4	TTHERM_00729250
27.4554	27.3966	27.3808	27.2804		0.614618	0.3425	0.0953636	I7LWP7	TTHERM_00578560
26.8739	26.76	26.7463	26.8136		0.19899	0.713696	0.0369883	I7LWQ0	TTHERM_00578720
24.294	24.4428	25.5251	25.6403	+	2.2254	0	-1.2143	I7LWQ3	TTHERM_00578880
23.0185	23.0588	22.9311	22.9892		0.80494	0.408737	0.078475	I7LWR4	TTHERM_00347960
20.3376	20.5418	20.5965	20.6447		0.644078	0.147779	-0.180875	I7LWR6	TTHERM_00348060
22.1068	21.903	21.7672	21.8998		0.531636	0.170168	0.171419	I7LWS9	TTHERM_00348760
26.966	26.9253	26.625	26.7047	+	1.61113	0.0394184	0.280726	I7LWT9	TTHERM_00353280
19.9742	20.1293	20.1287	20.0869		0.253876	0.584065	-0.0560436	I7LWU1	TTHERM_00353410
23.4351	23.3275	23.0812	23.2345		0.854634	0.0948368	0.223445	I7LWU2	TTHERM_00353460
22.2456	22.1746	22.1775	22.1734		0.364298	0.714774	0.0346823	I7LWU5	TTHERM_00492360
25.7953	25.8009	25.8805	25.9111		1.61284	0.300002	-0.097682	I7LWU9	TTHERM_00492560
18.5856	19.0764	18.8508	18.9554		0.0963528	0.58579	-0.0720491	I7LWV0	TTHERM_00492620
21.0767	20.5396	20.4536	20.3657	+	0.551845	0.0394654	0.398529	I7LWV5	TTHERM_00492870
21.6175	21.5668	21.7239	21.6601		0.8735	0.308181	-0.0998945	I7LWV6	TTHERM_00492920
21.4879	21.4254	20.7043	20.67	+	2.67007	0	0.769512	I7LWY4	TTHERM_00444690
19.5003	19.3449	19.3617	19.0811		0.473227	0.14067	0.201236	I7LWY7	TTHERM_00444850
20.9372	20.9282	19.2409	19.1839	+	3.55113	0	1.72031	I7LWY8	TTHERM_00445900
26.9381	26.8301	26.9137	26.8425		0.0296112	0.959996	0.00604248	I7LWZ7	TTHERM_00446430
27.2511	27.4594	26.8926	26.6123	+	1.127	0.0104678	0.602791	I7LX00	TTHERM_00535150
20.343	20.2482	19.7498	19.6827	+	2.00437	0.00762304	0.579375	I7LX05	TTHERM_00535410
25.7165	25.7332	25.6837	25.7584		0.0315675	0.97451	0.00380611	I7LX12	TTHERM_00535760
23.229	23.2141	23.2202	23.2911		0.350654	0.721015	-0.0340977	I7LX15	TTHERM_00535910
18.4133	18.8661	18.6951	18.4849		0.0652726	0.711113	0.0497475	I7LX16	TTHERM_00535960
23.7496	23.6921	23.5307	23.4013		1.15943	0.0627474	0.254837	I7LX21	TTHERM_00537210
19.7751	19.7403	19.7179	19.6776		0.815236	0.521864	0.0599432	I7LX27	TTHERM_00473050
25.7539	25.7023	25.7115	25.7184		0.178868	0.895828	0.0131836	I7LX35	TTHERM_00474460
26.0231	25.9355	25.6803	25.6826	+	1.67878	0.0307556	0.297867	I7LX53	TTHERM_00657270
15.332	15.6032	15.2974	15.3389		0.409111	0.217249	0.149436	I7LX61	TTHERM_00658700
23.0653	22.9898	23.1746	23.3062		0.970706	0.0995785	-0.212838	I7LX64	TTHERM_00658850
20.738	20.7597	20.8264	20.9278		0.880164	0.221927	-0.128239	I7LX74	TTHERM_00455310
25.4198	25.2974	25.2714	25.2007		0.647727	0.254843	0.12251	I7LX79	TTHERM_00455570
20.1763	20.1112	20.1159	20.1192		0.296174	0.788987	0.0262108	I7LX84	TTHERM_00456830
19.9983	19.9817	19.9688	19.8899		0.566579	0.526966	0.0606775	I7LX86	TTHERM_00456930
25.0712	25.0429	24.9861	25.0765		0.193002	0.798079	0.0257406	I7LX96	TTHERM_00298230
21.6431	21.7359	21.6275	21.6291		0.498	0.527389	0.0612555	I7LXB1	TTHERM_00300120
24.8269	24.9089	25.6601	25.6838	+	2.55213	0	-0.804057	I7LXB6	TTHERM_00300370
15.2776	15.2248	15.348	15.3853		1.15273	0.250823	-0.115436	I7LXB9	TTHERM_00300520
20.6683	20.4966	20.6605	20.3984		0.115054	0.651168	0.0530329	I7LXC1	TTHERM_00300620
19.1721	19.3806	19.1975	19.4072		0.0572315	0.830683	-0.0260153	I7LXC6	TTHERM_00301900
20.6343	20.7605	20.6802	20.8616		0.240802	0.502056	-0.0734844	I7LXC8	TTHERM_00302050
23.2863	23.4706	23.4632	23.427		0.258698	0.526786	-0.0666876	I7LXC9	TTHERM_00302100
19.8423	19.8045	19.2647	19.1522	+	2.03731	0.00898765	0.615014	I7LXE0	TTHERM_00616230
15.3209	15.4385	15.3631	15.4321		0.087385	0.869007	-0.017869	I7LXE8	TTHERM_00616660
23.1147	23.1097	23.0736	23.1291		0.134289	0.916642	0.0108633	I7LXF5	TTHERM_00237560
22.9004	22.949	23.0035	23.0133		1.10929	0.372086	-0.0836849	I7LXF7	TTHERM_00237660
24.0686	24.15	23.7536	23.8593	+	1.34462	0.0326843	0.302865	I7LXF9	TTHERM_00238830
19.8379	19.9214	19.7448	19.9245		0.15859	0.672194	0.0450115	I7LXG3	TTHERM_00239080
24.8974	24.8296	24.7576	24.8768		0.244659	0.648646	0.0462971	I7LXG7	TTHERM_00239290
20.2735	20.3275	20.8126	20.854	+	2.39266	0.0066789	-0.532814	I7LXH0	TTHERM_00240450
22.4223	22.4435	22.1923	22.167	+	2.37439	0.0468433	0.253254	I7LXH9	TTHERM_00241970
18.4908	18.6314	18.4418	18.4935		0.470361	0.362428	0.0934229	I7LXI4	TTHERM_00242240
18.3779	18.201	18.4812	18.4333		0.680742	0.162581	-0.167813	I7LXJ2	TTHERM_00464920
24.9138	25.0707	25.0961	25.1929		0.619085	0.189329	-0.152259	I7LXK6	TTHERM_00467780
23.6784	23.4658	23.6834	23.6546		0.335618	0.372232	-0.0968723	I7LXK8	TTHERM_00467890
17.0861	17.3618	17.478	17.2908		0.35934	0.209459	-0.160466	I7LXL0	TTHERM_00467990
19.0827	19.3659	19.2307	19.1846		0.0370663	0.893933	0.0166512	I7LXL1	TTHERM_00469040
18.5537	18.3363	18.7359	18.5277		0.467975	0.159625	-0.186795	I7LXM1	TTHERM_00684570
23.7397	23.7162	23.7441	23.7203		0.0845026	0.970678	-0.00424957	I7LXM2	TTHERM_00684620
14.7261	15.2698	14.7773	14.8804		0.219411	0.249106	0.169078	I7LXN1	TTHERM_00686090
19.8119	20.1823	20.0699	20.0675		0.132963	0.557777	-0.0716057	I7LXN3	TTHERM_00686190
20.589	20.5371	20.5434	20.4333		0.462492	0.450828	0.0746956	I7LXN6	TTHERM_00836650
25.0862	25.1053	24.8931	24.9422		1.67286	0.121737	0.178092	I7LXP2	TTHERM_00840010
24.3167	24.2174	24.1515	24.2204		0.506315	0.415973	0.0811367	I7LXP9	TTHERM_00763030
24.3753	24.3154	24.2459	24.1507		0.918835	0.182889	0.147039	I7LXQ4	TTHERM_00765300
20.6636	20.6701	20.5618	20.7076		0.153567	0.753455	0.0322008	I7LXQ7	TTHERM_00766450
20.3044	20.4346	20.2716	20.242		0.631587	0.282407	0.112664	I7LXR3	TTHERM_00780650
24.475	24.3613	24.164	24.2351		1.08289	0.0901824	0.218596	I7LXR4	TTHERM_00780700
18.1736	18.3144	18.3632	18.4715		0.720692	0.151244	-0.173337	I7LXR5	TTHERM_00780750
23.2756	23.3395	23.1689	23.2165		0.990865	0.259065	0.114845	I7LXR6	TTHERM_00780810
21.8798	22.0553	22.0212	22.1198		0.383002	0.340779	-0.102934	I7LXS5	TTHERM_00670290
25.1572	25.1222	25.1272	25.1699		0.108658	0.933021	-0.00886345	I7LXS6	TTHERM_00670340
21.7132	21.7754	21.6399	21.7996		0.0961013	0.822789	0.0245447	I7LXS9	TTHERM_00670500
23.1665	23.209	23.3471	23.2745		1.00198	0.23282	-0.123086	I7LXT0	TTHERM_00670550
19.388	19.4907	19.5337	19.5426		0.708778	0.322416	-0.0987425	I7LXT1	TTHERM_00670600
23.1129	23.1064	23.054	23.1548		0.0331314	0.963797	0.00526333	I7LXT2	TTHERM_00670660
21.9025	21.7901	21.8566	21.7782		0.146342	0.780223	0.0289249	I7LXT5	TTHERM_00670810
25.7494	25.6194	25.8356	25.7959		0.713956	0.222147	-0.131347	I7LXT7	TTHERM_00670910
18.1795	18.1506	17.8718	17.9862		1.24338	0.0692547	0.236061	I7LXT9	TTHERM_00325640
22.9156	23.0052	22.9439	22.9343		0.165937	0.835182	0.0213346	I7LXU2	TTHERM_00326820
21.2171	21.1969	21.4424	21.378		1.5775	0.0923367	-0.203192	I7LXW9	TTHERM_00688270
24.5654	24.5107	24.3837	24.3868		1.51342	0.157634	0.152757	I7LXX3	TTHERM_00688500
18.4639	18.6856	18.7954	18.9434		0.802416	0.0559756	-0.294683	I7LXX8	TTHERM_00688760
17.7717	17.8343	17.5527	17.598		1.55841	0.0694409	0.227692	I7LXX9	TTHERM_00688810
19.5533	19.7017	19.5248	19.516		0.543174	0.306409	0.107136	I7LXZ4	TTHERM_00842660
23.0761	23.0748	23.0402	22.9886		0.847732	0.51566	0.0610113	I7LXZ5	TTHERM_00842720
22.7517	22.8904	21.8931	22.2908	+	1.12916	0.00735354	0.729095	I7LY08	TTHERM_00683300
24.2265	24.1929	24.5701	24.462	+	1.48785	0.0309172	-0.306337	I7LY09	TTHERM_00683360
22.4402	22.3952	22.4711	22.4315		0.422415	0.7208	-0.0336666	I7LY16	TTHERM_00647130
20.1288	20.3103	20.9798	20.9834	+	1.85694	0.00430189	-0.762047	I7LY18	TTHERM_00647250
22.3012	22.3153	22.6849	22.3353		0.434271	0.14787	-0.201839	I7LY31	TTHERM_00678300
15.0091	15.0646	14.9837	15.1451		0.109622	0.797989	-0.0276194	I7LY36	TTHERM_00678560
27.001	26.9951	26.0611	26.1495	+	2.61001	0	0.892779	I7LY38	TTHERM_00495950
23.9385	24.0588	24.2073	24.214		1.14163	0.0942991	-0.212003	I7LY41	TTHERM_00497100
24.432	24.4037	24.3805	24.4094		0.426283	0.812603	0.0229015	I7LY45	TTHERM_00497300
21.8948	22.0484	21.9637	22.006		0.0538434	0.905827	-0.0132236	I7LY56	TTHERM_00497890
18.9699	18.8438	18.7483	18.6951		0.943941	0.12942	0.185122	I7LY57	TTHERM_00497940
27.9872	27.9153	27.949	27.9164		0.164388	0.856062	0.0185404	I7LY62	TTHERM_00498220
21.3482	21.3398	21.351	21.3862		0.512221	0.797141	-0.0245457	I7LY64	TTHERM_00525110
21.6851	21.851	21.9358	22.0945		0.78463	0.0782617	-0.247089	I7LY65	TTHERM_00525160
24.8661	24.9134	24.5458	24.4591	+	1.79958	0.016369	0.387304	I7LY68	TTHERM_00526310
19.0786	19.1995	19.2482	19.0959		0.115398	0.760228	-0.0329857	I7LY74	TTHERM_00526670
20.9978	21.0012	20.7028	20.8804		0.841642	0.112041	0.207923	I7LY76	TTHERM_00526780
23.4785	23.7895	23.6039	23.7561		0.088619	0.703557	-0.0459852	I7LY81	TTHERM_00527180
20.2473	20.2242	20.0725	20.1451		1.10051	0.216012	0.126939	I7LY83	TTHERM_00527290
24.1463	24.1525	23.8715	24.0369		0.846521	0.125387	0.19518	I7LZD7	TTHERM_00947460
26.254	26.2806	26.1295	26.205		0.886936	0.307881	0.100016	I7LZE3	TTHERM_00825190
19.3068	19.4133	19.6691	19.5034		0.828182	0.0944336	-0.226178	I7LZE4	TTHERM_00825240
21.0492	20.9669	20.6744	20.7133	+	1.69187	0.0262065	0.314242	I7LZE5	TTHERM_00825290
19.3639	19.6012	19.7748	19.7317		0.812921	0.0674146	-0.270725	I7LZE6	TTHERM_00825340
26.3982	26.3639	26.3939	26.4227		0.459317	0.77311	-0.027276	I7LZF9	TTHERM_00823690
19.9628	20.0876	20.1461	20.1337		0.680103	0.273429	-0.114705	I7LZG0	TTHERM_00823740
20.8591	21.0085	20.9983	21.0415		0.416357	0.402743	-0.086134	I7LZG3	TTHERM_00823920
26.6887	26.5255	25.997	26.0551	+	1.66705	0.0064141	0.58106	I7LZH1	TTHERM_00773340
20.2766	20.3839	20.6557	20.5386		1.10663	0.0604132	-0.266912	I7LZH5	TTHERM_00773550
18.5317	18.4665	18.4728	18.5125		0.0549224	0.955565	0.00645733	I7LZH9	TTHERM_00773750
21.856	21.5726	21.6332	21.4356		0.390336	0.179327	0.179901	I7LZI0	TTHERM_00760190
26.1167	26.0965	25.7667	25.816	+	2.15155	0.0259298	0.315203	I7LZI8	TTHERM_00760600
17.9578	18.0409	17.7897	17.8226		1.30507	0.11109	0.193192	I7LZK6	TTHERM_00722950
20.1041	19.7443	19.6907	19.5476		0.592164	0.0659717	0.305081	I7LZL5	TTHERM_00723410
22.0795	22.3739	22.152	22.3876		0.0755473	0.724798	-0.0431223	I7LZL6	TTHERM_00723460
21.384	21.5045	22.0352	22.0184	+	1.96914	0.0077037	-0.582555	I7LZM1	TTHERM_00715670
20.9946	21.4412	21.5425	21.5479		0.552127	0.0613646	-0.327224	I7LZM6	TTHERM_00715960
21.5022	21.7172	21.4912	21.5044		0.389361	0.310194	0.111897	I7LZM8	TTHERM_00716060
18.9989	19.1153	19.4329	19.3661	+	1.43936	0.026291	-0.342357	I7LZN5	TTHERM_00691180
21.7353	21.7809	21.5973	21.6191		1.56341	0.161832	0.149892	I7LZP2	TTHERM_00691560
26.1632	26.3109	27.1826	27.2891	+	2.08628	0	-0.998822	I7LZP3	TTHERM_00691610
21.7502	21.572	21.5016	21.4257		0.748907	0.127726	0.197483	I7LZQ9	TTHERM_00649110
24.3198	24.183	24.3086	24.2789		0.21729	0.677962	-0.0423813	I7LZR0	TTHERM_00649160
18.4518	18.312	18.5428	18.4746		0.611637	0.246871	-0.126835	I7LZS1	TTHERM_00599980
24.6318	24.6527	24.4368	24.3768		1.75164	0.0639696	0.235433	I7LZS3	TTHERM_00600110
22.2878	22.3439	22.1784	22.1752		1.41412	0.183978	0.13905	I7LZU8	TTHERM_00585090
24.0493	24.126	24.1052	23.9788		0.222057	0.657661	0.0456648	I7LZV1	TTHERM_00585260
22.1849	22.2714	22.5492	22.5475	+	1.7498	0.0260446	-0.320216	I7LZV3	TTHERM_00585360
17.5408	17.5098	17.493	17.5917		0.111723	0.872172	-0.0170431	I7LZV5	TTHERM_00585460
20.532	20.4137	20.341	20.3102		0.861869	0.184266	0.147286	I7LZW2	TTHERM_00529760
21.9555	22.1836	22.2641	22.0114		0.138224	0.56688	-0.0682058	I7LZW7	TTHERM_00530020
25.2664	25.1846	24.2008	24.0162	+	2.09319	0	1.11698	I7LZW8	TTHERM_00530070
26.6305	26.5847	26.5478	26.5573		0.845251	0.554259	0.0550671	I7LZX2	TTHERM_00530270
20.8256	21.0118	20.6158	20.6472	+	1.0308	0.0485167	0.287212	I7LZX4	TTHERM_00530440
20.3898	20.5689	20.1636	20.1962	+	1.09015	0.0416536	0.299507	I7LZX6	TTHERM_00530550
23.2921	23.4558	23.1673	23.3273		0.41572	0.270656	0.126578	I7LZX7	TTHERM_00530600
22.2172	22.2531	22.1218	22.1053		1.5952	0.219291	0.121593	I7LZY0	TTHERM_00530750
21.4655	21.4974	21.2738	21.4105		0.73153	0.203397	0.139315	I7LZY1	TTHERM_00530800
20.3606	20.348	20.422	20.3683		0.5572	0.665389	-0.0408335	I7LZY3	TTHERM_00485820
18.9207	18.9084	19.2365	19.2666	+	2.63497	0.0187433	-0.337033	I7LZZ0	TTHERM_00486200
24.7268	24.6699	24.7509	24.8457		0.673365	0.319383	-0.0999975	I7LZZ8	TTHERM_00486610
22.4796	22.2971	22.1674	22.1253		0.910896	0.0730726	0.241983	I7M003	TTHERM_00486880
22.5284	22.6601	22.6783	22.627		0.304778	0.566291	-0.0583649	I7M005	TTHERM_00486980
20.0877	20.2506	20.2504	20.4667		0.527669	0.148188	-0.189414	I7M006	TTHERM_00487030
30.0541	29.8703	29.6195	29.5815	+	1.21303	0.0252114	0.361687	I7M007	TTHERM_00487090
28.5952	28.5111	28.5221	28.5686		0.0527126	0.944165	0.00782299	I7M008	TTHERM_00487150
21.0434	21.2228	20.5538	21.0383		0.492288	0.0634406	0.33709	I7M013	TTHERM_00470650
22.1243	22.2104	22.0952	22.0902		0.646585	0.437192	0.0746536	I7M028	TTHERM_00471490
21.3976	21.3511	21.802	21.7257	+	1.88989	0.0146087	-0.389538	I7M047	TTHERM_00442240
21.4951	21.7106	21.7541	21.7552		0.531594	0.197965	-0.15183	I7M051	TTHERM_00442460
18.9458	19.0637	18.9416	18.9119		0.484184	0.431663	0.0780392	I7M054	TTHERM_00442610
22.1136	22.1714	22.0705	22.1984		0.0365375	0.94429	0.0080328	I7M057	TTHERM_00442760
20.4964	20.3766	20.8031	20.7079	+	1.27613	0.0311629	-0.319031	I7M058	TTHERM_00442810
22.5881	22.5722	22.7036	22.4879		0.0465505	0.893689	-0.0156231	I7M074	TTHERM_00420220
25.1818	25.1346	25.1409	25.1766		0.00617136	0.997113	-0.000590324	I7M084	TTHERM_00420720
24.0407	23.9442	23.9925	24.0981		0.270454	0.598611	-0.0528927	I7M094	TTHERM_00541470
24.8478	24.8591	24.8475	24.8818		0.22343	0.911129	-0.0112276	I7M0A1	TTHERM_00545830
21.3865	21.3876	21.0742	21.0776	+	4.47485	0.0243247	0.311112	I7M0A3	TTHERM_00547920
22.4262	22.4217	22.563	22.585		2.25839	0.152101	-0.150066	I7M0A6	TTHERM_00548140
19.3633	19.0643	18.2039	18.0988	+	1.66684	0	1.06241	I7M0B1	TTHERM_00549480
22.0582	22.0377	22.4996	22.3088	+	1.18405	0.0266788	-0.356242	I7M0B4	TTHERM_00549640
16.936	16.6793	17.1669	16.776		0.254741	0.239167	-0.163738	I7M0B6	TTHERM_00053790
21.9348	21.7998	21.5383	21.3355	+	1.14494	0.0170449	0.430395	I7M0C0	TTHERM_00055990
24.1233	24.0935	23.7175	23.6683	+	2.3219	0.0159587	0.415539	I7M0C5	TTHERM_00058260
25.847	25.7704	25.9198	25.9299		1.02189	0.253143	-0.116187	I7M0D5	TTHERM_00058800
22.1244	22.1417	21.8286	21.8996	+	1.74572	0.0438815	0.268927	I7M0E1	TTHERM_00059110
24.2467	24.2207	24.1113	24.1285		1.73856	0.244315	0.113774	I7M0E4	TTHERM_00059260
22.1372	22.2982	22.1353	22.2388		0.108281	0.775885	0.0306282	I7M0G0	TTHERM_00068120
26.6453	26.4087	26.1903	26.0583	+	1.01339	0.0210491	0.402679	I7M0G1	TTHERM_00068170
26.5098	26.5059	26.2431	26.3057		1.75436	0.06636	0.233429	I7M0H4	TTHERM_00070880
17.4023	17.6692	17.6206	17.5234		0.0850332	0.751691	-0.036294	I7M0H6	TTHERM_00070980
21.1883	21.1252	21.1119	21.037		0.629025	0.399285	0.0822973	I7M0H8	TTHERM_00071100
26.9293	26.9093	26.7513	26.876		0.62644	0.305124	0.105625	I7M0J1	TTHERM_00540130
14.8081	14.9619	15.61	15.4669	+	1.60451	0.00856471	-0.653448	I7M0J8	TTHERM_00370680
23.0107	22.8154	22.612	22.651		0.976141	0.0554528	0.281559	I7M0K5	TTHERM_00371040
20.7574	20.6825	20.6146	20.5941		1.01478	0.25545	0.115602	I7M0K7	TTHERM_00371140
24.2764	24.9567	24.3906	24.8405		0.000764744	0.997364	0.00101471	I7M0L1	TTHERM_00372350
23.4555	23.4271	23.0199	23.0424	+	2.71288	0.0160416	0.410113	I7M0M0	TTHERM_00374880
24.5842	24.554	24.8491	25.0065	+	1.3328	0.0258641	-0.358697	I7M0M5	TTHERM_00375150
22.8169	23.2012	23.6798	23.5646	+	1.03418	0.0116785	-0.613172	I7M0N5	TTHERM_00561240
25.7777	25.7078	25.6815	25.7235		0.369127	0.677415	0.040266	I7M0N9	TTHERM_00561440
23.9619	23.9075	23.915	23.9813		0.105774	0.897189	-0.0134268	I7M0P4	TTHERM_00561720
20.763	20.7359	20.7652	20.8938		0.45939	0.426007	-0.0800896	I7M0P5	TTHERM_00561790
22.3412	22.2968	21.5785	21.4899	+	2.40183	0	0.784776	I7M0P6	TTHERM_00705050
20.1015	20.3432	20.199	20.3407		0.115241	0.678232	-0.0474901	I7M0Q0	TTHERM_00706270
27.3168	27.2201	27.2692	27.2793		0.0379535	0.960487	-0.00576973	I7M0R3	TTHERM_00140960
23.1767	23.0648	23.0587	23.0485		0.450121	0.50031	0.0671501	I7M0R7	TTHERM_00141170
23.1015	23.1265	23.1507	23.2023		0.793728	0.508964	-0.062501	I7M0R9	TTHERM_00142270
19.6319	19.7582	18.9425	19.0277	+	1.94623	0.00806452	0.70992	I7M0S1	TTHERM_00142370
25.2803	24.9285	24.3044	24.3537	+	1.31282	0.00990476	0.77535	I7M0S2	TTHERM_00142420
22.8499	22.7693	22.7168	22.7267		0.787512	0.362714	0.0878668	I7M0S4	TTHERM_00143540
29.6552	29.5371	29.5477	29.5206		0.382932	0.532933	0.0619745	I7M0S7	TTHERM_00143690
25.826	25.8091	26.0927	26.1217	+	2.47833	0.0306503	-0.28964	I7M0T0	TTHERM_00144860
21.282	21.3449	21.0141	21.1597		0.983574	0.0856019	0.226515	I7M0T4	TTHERM_00145080
19.0676	19.1615	19.0088	19.0742		0.481678	0.45695	0.0730495	I7M0T7	TTHERM_00145250
23.7774	23.7726	23.7677	23.8564		0.307931	0.705078	-0.0370197	I7M0U0	TTHERM_00145400
19.9615	20.1049	19.4461	19.4032	+	1.83	0.008	0.60849	I7M0U2	TTHERM_00145500
20.8509	20.8173	20.9082	20.9838		0.944334	0.267782	-0.111953	I7M0U3	TTHERM_00145550
26.1971	26.1041	25.5795	25.6556	+	1.90433	0.0100553	0.533078	I7M0W2	TTHERM_00293350
21.7425	21.7213	21.7059	21.6881		0.893723	0.705332	0.0349083	I7M0W6	TTHERM_00294580
18.4865	18.4404	18.7384	18.6838		1.69512	0.0604742	-0.247647	I7M0W9	TTHERM_00294740
22.0195	22.1614	21.9242	21.9134		0.862304	0.144982	0.171651	I7M0X9	TTHERM_00295250
22.1092	22.4935	22.7522	22.7932	+	0.869943	0.0174431	-0.471346	I7M0Y0	TTHERM_00295300
21.0415	21.2556	21.0258	21.0908		0.297375	0.405999	0.0903101	I7M0Y7	TTHERM_00295670
22.6586	22.7436	22.8548	22.777		0.733861	0.270701	-0.114771	I7M103	TTHERM_00399430
18.3997	18.3496	18.7919	18.5679	+	0.931534	0.0445765	-0.30524	I7M109	TTHERM_00400750
18.3609	18.7015	19.4164	19.0722	+	1.00642	0.0102996	-0.713099	I7M115	TTHERM_00402090
24.5136	24.3909	24.1063	24.0415	+	1.49485	0.0184972	0.378342	I7M123	TTHERM_00405530
21.8149	21.8614	21.8713	21.8822		0.605842	0.680174	-0.0386028	I7M131	TTHERM_00522120
23.8254	23.8747	23.9263	23.9475		1.07714	0.357925	-0.0868607	I7M139	TTHERM_00522520
20.428	20.4769	20.5933	20.634		1.43456	0.142687	-0.161259	I7M144	TTHERM_00522790
23.8099	23.8137	23.7864	23.7425		0.782169	0.607277	0.0473337	I7M145	TTHERM_00522840
24.4804	24.4676	24.5256	24.4865		0.585452	0.728674	-0.0320358	I7M148	TTHERM_00523000
21.4714	21.5614	20.9712	21.26	+	0.929103	0.0256154	0.400813	I7M154	TTHERM_00509030
19.4278	19.5261	19.4638	19.5453		0.150175	0.789766	-0.0275984	I7M167	TTHERM_00519760
24.5802	24.5307	24.3777	24.1662		0.918052	0.0562045	0.28355	I7M173	TTHERM_00266390
25.811	25.6407	25.9258	25.6789		0.180116	0.509206	-0.0765343	I7M185	TTHERM_00268030
23.3707	23.2521	22.9218	22.929	+	1.64026	0.0180081	0.385984	I7M1A4	TTHERM_00125130
20.4957	20.5555	20.7235	20.8485		1.19364	0.0603861	-0.260373	I7M1A8	TTHERM_00125340
19.523	19.8261	19.6126	19.7287		0.00755122	0.980869	0.00395679	I7M1C5	TTHERM_00128280
27.3002	27.1611	26.6837	26.666	+	1.80818	0.00840336	0.555799	I7M1D2	TTHERM_00128670
21.8743	21.8418	21.5881	21.5294	+	1.91022	0.0308603	0.299334	I7M1D4	TTHERM_00128770
21.034	21.1778	20.8832	20.7659		1.02818	0.0529664	0.281386	I7M1D5	TTHERM_00128850
21.9627	21.9304	21.9608	21.9206		0.0748974	0.957491	0.00585461	I7M1D6	TTHERM_00128900
22.2861	22.302	22.1667	22.1598		2.36265	0.189431	0.130812	I7M1E5	TTHERM_00129510
15.5094	15.6667	15.3402	15.5795		0.332454	0.281412	0.128188	I7M1F6	TTHERM_00188280
24.897	24.8571	24.9936	25.0247		1.46012	0.194624	-0.132116	I7M1G3	TTHERM_00188630
22.8515	22.8403	22.7409	22.7312		2.34666	0.250565	0.109874	I7M1G7	TTHERM_00188860
21.0644	21.1053	21.0936	21.0642		0.0784941	0.956411	0.00595856	I7M1G8	TTHERM_00188910
25.7782	25.81	25.6038	25.5731		1.94469	0.0841506	0.20563	I7M1G9	TTHERM_00188960
17.9283	17.8853	17.9483	18.148		0.522193	0.217086	-0.141374	I7M1H0	TTHERM_00189010
23.9655	23.8913	24.1753	24.3071	+	1.26946	0.0309471	-0.31282	I7M1H3	TTHERM_00189160
26.701	26.5978	26.6195	26.7164		0.0873674	0.864414	-0.0185528	I7M1H9	TTHERM_00189460
21.1373	21.0818	21.2033	21.1384		0.541	0.523974	-0.0613098	I7M1I7	TTHERM_00190870
16.4695	16.6295	16.0147	16.0703	+	1.5718	0.0130191	0.506987	I7M1J3	TTHERM_00191210
20.7008	20.8559	20.6723	20.717		0.38885	0.416437	0.0837183	I7M1J7	TTHERM_00191420
24.3983	24.597	24.5493	24.711		0.387719	0.2594	-0.132526	I7M1K1	TTHERM_00191630
24.7913	24.7963	24.9085	24.8209		0.606686	0.46016	-0.0708971	I7M1K4	TTHERM_00191790
21.3414	21.4242	21.5114	21.3634		0.232412	0.595651	-0.0546274	I7M1L3	TTHERM_00476510
20.2098	20.2941	20.7163	20.7951	+	1.89058	0.00880277	-0.503713	I7M1M3	TTHERM_00479080
24.1809	24.2546	24.2992	24.3614		0.839831	0.271985	-0.11259	I7M1M7	TTHERM_00481290
23.793	23.8257	23.842	23.8922		0.712923	0.539819	-0.0577402	I7M1N4	TTHERM_00483660
27.3537	27.6362	27.6042	27.8303		0.463341	0.129097	-0.222304	I7M1N7	TTHERM_00334290
18.9551	19.0777	19.186	18.8765		0.0281749	0.908717	-0.0148134	I7M1N8	TTHERM_00334340
25.1163	25.361	25.8924	25.7691	+	1.30471	0.00949254	-0.592092	I7M1P1	TTHERM_00334500
20.9088	21.1032	21.3255	21.4804	+	1.06743	0.020381	-0.396975	I7M1P5	TTHERM_00335720
18.3038	18.1371	18.4025	18.3384		0.628834	0.191416	-0.149987	I7M1P7	TTHERM_00335820
18.0799	18.3607	18.3826	18.0777		0.01488	0.945206	-0.0098772	I7M1Q3	TTHERM_00338210
21.8019	21.9637	22.2499	22.2515	+	1.34586	0.0219324	-0.367894	I7M1Q4	TTHERM_00338280
23.8857	23.8518	23.7707	23.7713		1.54043	0.300906	0.0977459	I7M1R0	TTHERM_00339610
20.1981	20.3243	20.1283	20.2191		0.423278	0.393922	0.0874863	I7M1R1	TTHERM_00339670
25.901	25.8526	25.8299	25.8475		0.557424	0.685944	0.0381365	I7M1R2	TTHERM_00339720
20.2354	20.4081	20.4415	20.4934		0.606619	0.202212	-0.145731	I7M1R3	TTHERM_00339770
19.8384	19.6419	19.7966	20.1157		0.434093	0.136821	-0.216074	I7M1R5	TTHERM_00339870
19.4014	18.8342	18.7498	18.8446		0.419299	0.0732743	0.320645	I7M1S2	TTHERM_00436230
23.424	23.4998	23.3015	23.4846		0.252301	0.519527	0.0687857	I7M1T4	TTHERM_00438870
19.7786	19.6389	19.7535	19.8578		0.417689	0.357702	-0.0968943	I7M1T6	TTHERM_00438990
24.7645	24.7223	24.7328	24.7353		0.153559	0.928558	0.00934219	I7M1T7	TTHERM_00439040
23.5286	23.5185	23.4397	23.5104		0.512689	0.607159	0.0485334	I7M1V6	TTHERM_00277490
22.7813	22.8646	22.9	22.7954		0.126684	0.814585	-0.0247316	I7M1W2	TTHERM_00279840
23.6108	23.4989	23.5449	23.5753		0.02879	0.964073	-0.0052681	I7M1W3	TTHERM_00279900
19.1579	19.0392	19.5425	19.4329	+	1.39279	0.0189216	-0.389117	I7M1X0	TTHERM_00283340
18.7934	19.0887	19.0281	19.1868		0.371279	0.198329	-0.166455	I7M1X7	TTHERM_00283720
22.8679	22.8648	22.893	22.7924		0.164442	0.817823	0.0236359	I7M1X8	TTHERM_00283790
23.0362	23.3227	23.8751	24.4116	+	1.06159	0.0111145	-0.963915	I7M1X9	TTHERM_00283840
24.032	23.7526	22.7917	22.8688	+	1.74201	0	1.06208	I7M1Y5	TTHERM_00284180
22.3209	22.2088	22.2773	22.2985		0.139657	0.823955	-0.0230846	I7M1Y9	TTHERM_00343440
20.1042	19.9825	20.1246	19.9157		0.0628254	0.840553	0.023242	I7M1Z0	TTHERM_00343500
21.092	20.8696	20.9237	20.9114		0.202589	0.561682	0.0632868	I7M220	TTHERM_00285550
22.002	22.2867	21.9524	22.1334		0.215597	0.393229	0.101452	I7M242	TTHERM_00290670
18.6359	18.6798	18.6795	18.7261		0.530043	0.634712	-0.0449734	I7M245	TTHERM_00290830
25.5382	25.3017	25.2254	25.321		0.433227	0.219453	0.14677	I7M246	TTHERM_00290880
23.4761	23.7045	23.5133	23.6981		0.0334726	0.900251	-0.0154552	I7M251	TTHERM_00292140
21.8006	21.7858	21.7495	21.8038		0.210258	0.869191	0.0165472	I7M253	TTHERM_00131090
17.2994	17.4403	17.0445	16.9591	+	1.33111	0.0218218	0.368081	I7M268	TTHERM_00134910
17.0031	17.388	17.2993	17.1477		0.0434403	0.833809	-0.0279655	I7M272	TTHERM_00136180
28.1841	28.1253	28.2997	28.3691		1.23254	0.127783	-0.179664	I7M279	TTHERM_00137550
26.5528	26.5769	26.724	26.6274		0.807727	0.277423	-0.110862	I7M294	TTHERM_00138340
22.5239	22.5041	22.4702	22.4973		0.671085	0.744257	0.0302515	I7M299	TTHERM_00138610
23.9264	23.9348	23.9324	24.0314		0.386784	0.595442	-0.0513153	I7M2A3	TTHERM_00586610
22.5363	22.5328	22.618	22.7261		0.899442	0.200142	-0.137531	I7M2A5	TTHERM_00586720
26.8775	26.7527	26.8911	26.8434		0.286494	0.601626	-0.0521326	I7M2A9	TTHERM_00589960
25.0355	25.0012	25.1299	25.0837		1.03889	0.34937	-0.0884895	I7M2B1	TTHERM_00590060
19.9245	19.8354	19.167	19.0463	+	2.03252	0.00495652	0.773296	I7M2B5	TTHERM_00590270
17.7241	17.8785	17.7131	17.983		0.101259	0.691974	-0.0467405	I7M2B7	TTHERM_00590370
24.121	24.129	24.1525	24.1874		0.891128	0.624036	-0.04498	I7M2B9	TTHERM_00590480
20.0972	20.0216	20.0809	19.9215		0.238851	0.575107	0.0582304	I7M2C1	TTHERM_00591580
24.9597	24.873	25.1397	25.0269		0.843435	0.153741	-0.166965	I7M2C6	TTHERM_00660320
20.3722	20.4049	20.5254	20.4926		1.45546	0.224229	-0.120403	I7M2D0	TTHERM_00661530
26.0938	26.477	25.634	25.8382	+	0.895892	0.0165926	0.549319	I7M2D2	TTHERM_00661650
25.0672	25.0859	25.0008	25.0182		1.46383	0.459191	0.0670757	I7M2E2	TTHERM_00215960
29.626	29.6838	29.8319	29.7608		1.04201	0.188961	-0.141458	I7M2E3	TTHERM_00216010
21.9128	22.1029	22.4117	22.495	+	1.29934	0.0155196	-0.445499	I7M2E5	TTHERM_00216120
27.9736	27.7461	27.6404	27.59		0.767911	0.0818197	0.244658	I7M2E8	TTHERM_00218270
18.2607	18.0087	18.309	18.3677		0.591465	0.130435	-0.20366	I7M2F6	TTHERM_00218690
29.0531	28.7078	28.4135	28.3638	+	0.973918	0.0151011	0.491751	I7M2F8	TTHERM_00218790
28.0349	27.9806	28.0841	28.0587		0.774763	0.502544	-0.063612	I7M2G0	TTHERM_00218910
24.0642	24.0517	24.1883	24.262		1.33225	0.138407	-0.167183	I7M2G4	TTHERM_00219140
19.6188	19.6245	19.2854	19.5555		0.561087	0.134553	0.201221	I7M2G5	TTHERM_00219190
25.1718	25.0879	25.0723	25.0458		0.603799	0.460187	0.0707998	I7M2G7	TTHERM_00219300
20.9302	20.8669	21.1078	21.1842		1.42104	0.0620389	-0.24747	I7M2H1	TTHERM_00219510
21.8791	21.942	21.897	21.9589		0.136328	0.866051	-0.0174627	I7M2H9	TTHERM_00220950
22.7808	22.8858	23.3587	23.5182	+	1.61945	0.00717241	-0.605181	I7M2J5	TTHERM_00410270
23.7739	23.6788	23.8805	23.8047		0.70789	0.26669	-0.116275	I7M2K5	TTHERM_00411830
15.2313	15.093	15.4052	15.1546		0.303427	0.311785	-0.1177	I7M2N0	TTHERM_00310220
20.3751	20.4151	20.462	20.482		1.12441	0.407249	-0.0768938	I7M2N7	TTHERM_00310670
24.6318	24.5989	24.7744	24.8103		1.7349	0.123001	-0.176974	I7M2P5	TTHERM_00316050
21.4801	21.5786	21.3457	21.3834		1.05097	0.148369	0.164811	I7M2P6	TTHERM_00316100
21.7689	21.8381	21.4766	21.5979		1.20479	0.0559918	0.266269	I7M2Q1	TTHERM_00316360
29.1549	29.1521	29.2638	29.2796		2.33778	0.22149	-0.118191	I7M2R5	TTHERM_00317200
18.4935	18.484	18.1725	18.3445		0.935159	0.0839445	0.230267	I7M2T0	TTHERM_00147510
19.5166	19.6719	19.6796	19.7293		0.510119	0.300131	-0.110213	I7M2T2	TTHERM_00147620
23.409	23.4497	23.5041	23.52		1.1977	0.376394	-0.0827169	I7M2T8	TTHERM_00148940
18.3785	18.3244	18.4875	18.5818		1.10869	0.127863	-0.18323	I7M2U4	TTHERM_00149260
24.1539	24.0054	24.3098	24.2061		0.72627	0.143323	-0.178258	I7M2U5	TTHERM_00149310
23.1867	23.0027	23.056	23.1782		0.0666735	0.844902	-0.022459	I7M2V0	TTHERM_00149590
20.9021	20.5789	20.1818	20.4069	+	0.81895	0.0197582	0.446091	I7M2W0	TTHERM_00151140
23.6302	23.5794	23.6954	23.7185		1.17191	0.292674	-0.102176	I7M2W1	TTHERM_00151190
20.6409	20.6484	20.395	20.8812		0.00828352	0.966356	0.00649738	I7M2W6	TTHERM_00151450
26.12	25.9813	25.7467	25.8344		1.06175	0.0623446	0.260109	I7M2X8	TTHERM_00152110
24.7076	24.6774	24.61	24.7016		0.278991	0.708301	0.0367088	I7M2Y1	TTHERM_00931970
24.5428	24.4978	24.6594	24.5821		0.81337	0.308941	-0.100481	I7M303	TTHERM_00564540
26.8324	26.8462	26.8077	26.8445		0.244237	0.894284	0.0132408	I7M304	TTHERM_00565600
21.0411	20.9513	21.1848	21.0726		0.68489	0.222252	-0.132447	I7M305	TTHERM_00565650
27.2515	27.2378	27.282	27.3815		0.647609	0.377171	-0.0871096	I7M308	TTHERM_00566810
24.8368	24.774	24.7782	24.7503		0.451793	0.666134	0.041194	I7M312	TTHERM_00499310
26.544	26.448	25.8705	25.7763	+	2.00689	0.0108657	0.672617	I7M314	TTHERM_00499420
28.2753	28.2936	28.2167	28.2102		1.74265	0.430688	0.0710087	I7M317	TTHERM_00499570
20.033	19.5592	19.6397	19.4361		0.37462	0.119803	0.258224	I7M318	TTHERM_00499620
23.5672	23.6427	23.8473	23.852		1.63732	0.0612181	-0.24467	I7M321	TTHERM_00500790
25.9421	26.0078	26.0571	26.0221		0.648271	0.501879	-0.0646105	I7M323	TTHERM_00500890
22.9299	23.0224	23.0827	23.1736		0.842408	0.179303	-0.151986	I7M325	TTHERM_00501000
26.835	26.7675	26.8545	26.9188		0.681216	0.382322	-0.0854101	I7M328	TTHERM_00502220
22.2996	21.5688	21.9031	21.401		0.229437	0.147627	0.282179	I7M329	TTHERM_00502270
27.3955	27.3126	27.3752	27.3511		0.0692956	0.933062	-0.0091095	I7M335	TTHERM_00502590
19.5384	19.5655	19.7716	19.6891		1.26399	0.129408	-0.178418	I7M340	TTHERM_00557780
19.3256	19.5882	20.3573	19.6904	+	0.594389	0.0192265	-0.566946	I7M344	TTHERM_00557980
24.0157	24.1336	24.1578	24.1717		0.571174	0.366541	-0.0901394	I7M345	TTHERM_00558030
21.3665	21.6418	21.8191	22.1531	+	0.807359	0.0189579	-0.48195	I7M346	TTHERM_00558090
26.6853	26.5991	26.5414	26.5662		0.727112	0.363576	0.0883722	I7M350	TTHERM_00558300
26.8388	26.7492	26.8151	26.7741		0.0040308	0.997521	-0.00064373	I7M351	TTHERM_00558360
18.1045	17.9576	17.9713	18.3649		0.235661	0.293784	-0.136997	I7M355	TTHERM_00558580
24.7743	24.8075	24.7592	24.7075		0.695535	0.541919	0.0575504	I7M356	TTHERM_00558630
15.8884	16.1597	16.1663	16.4598		0.545131	0.0714061	-0.289002	I7M361	TTHERM_00727660
18.9555	18.827	18.8655	18.6708		0.395766	0.281023	0.123071	I7M362	TTHERM_00727710
21.9278	21.9086	22.4121	22.4968	+	2.18696	0.00635808	-0.536229	I7M369	TTHERM_00729070
21.7744	21.8932	21.8843	21.8979		0.357973	0.565482	-0.0573292	I7M370	TTHERM_00729120
15.0004	15.2728	15.4986	15.1734		0.350255	0.164391	-0.199396	I7M387	TTHERM_00579210
24.9045	24.8756	24.9425	24.9425		1.16522	0.566499	-0.0524387	I7M395	TTHERM_00348090
19.9405	19.7797	19.6255	19.4956	+	0.994609	0.0446264	0.299603	I7M3A2	TTHERM_00348450
23.1701	23.2907	23.1116	23.2434		0.21207	0.608807	0.0529032	I7M3A3	TTHERM_00348520
21.2518	21.2555	21.3201	21.1585		0.0579137	0.89743	0.0143871	I7M3B2	TTHERM_00349000
21.4079	21.5034	21.6222	21.7068		1.08599	0.0995434	-0.208825	I7M3B5	TTHERM_00351160
22.1529	22.2735	22.4064	22.4322		1.102	0.10279	-0.206115	I7M3B6	TTHERM_00352210
20.4341	20.7493	20.7031	21.195		0.461148	0.0618359	-0.357326	I7M3C4	TTHERM_00492390
22.7357	22.5889	22.6743	22.8193		0.301852	0.428359	-0.0844584	I7M3C5	TTHERM_00492440
25.8874	25.8476	25.7516	25.7804		1.26938	0.292801	0.101542	I7M3D3	TTHERM_00492850
18.7148	18.5481	18.4938	18.5747		0.393177	0.35993	0.0971556	I7M3E6	TTHERM_00494590
26.331	26.3248	26.4406	26.5711		0.949317	0.136119	-0.177931	I7M3F3	TTHERM_00444180
19.7788	19.7891	19.6975	19.8251		0.120645	0.83045	0.0226364	I7M3F6	TTHERM_00444330
18.8082	18.8081	19.2055	18.8815		0.547489	0.110496	-0.235358	I7M3F7	TTHERM_00444410
22.3186	22.2739	21.6701	21.4646	+	1.69495	0.0112	0.728896	I7M3G1	TTHERM_00444670
19.1113	19.1871	19.1243	19.1245		0.23607	0.801393	0.0247841	I7M3G3	TTHERM_00444770
25.7499	25.8381	25.583	25.6774		0.897453	0.156941	0.163787	I7M3G7	TTHERM_00445980
24.5124	24.6453	24.4916	24.4797		0.527033	0.358333	0.0932589	I7M3G9	TTHERM_00446090
18.928	18.7145	18.9493	18.7897		0.123705	0.670717	-0.0482187	I7M3H1	TTHERM_00446210
23.9138	23.9555	24.0174	24.0819		1.01913	0.257119	-0.115005	I7M3I9	TTHERM_00535690
22.6252	22.6178	22.6186	22.5552		0.407331	0.714517	0.0346327	I7M3J0	TTHERM_00535740
17.5881	17.7046	17.691	17.5085		0.149624	0.666672	0.0466452	I7M3J9	TTHERM_00537140
18.0096	18.3771	18.4524	18.2608		0.289729	0.222696	-0.163319	I7M3K1	TTHERM_00537240
22.4193	22.4523	22.7146	22.6632		1.84557	0.0511102	-0.253126	I7M3K3	TTHERM_00537340
22.7625	22.6588	22.837	22.8947		0.919651	0.167188	-0.155192	I7M3K4	TTHERM_00537400
25.733	25.7541	25.7678	25.8397		0.603685	0.52721	-0.0602322	I7M3K6	TTHERM_00473030
21.6282	21.791	21.6326	21.6266		0.366868	0.436948	0.0800123	I7M3K7	TTHERM_00473080
21.7417	21.6141	21.2288	21.2106	+	1.71624	0.015388	0.458141	I7M3L9	TTHERM_00474780
23.4243	23.7028	24.0828	24.1083	+	1.20287	0.0161839	-0.531985	I7M3M0	TTHERM_00474830
22.848	22.7365	22.5356	22.6041		1.11536	0.0840131	0.222394	I7M3P1	TTHERM_00658730
22.9462	22.9258	22.7047	22.6635	+	2.08415	0.0488917	0.251856	I7M3P3	TTHERM_00658830
22.1616	22.0527	22.0234	22.0171		0.598494	0.381327	0.0869007	I7M3P5	TTHERM_00658930
21.269	21.2723	21.4514	21.3662		1.07815	0.191518	-0.138141	I7M3P7	TTHERM_00659030
21.5853	21.5317	21.6911	21.7208		1.39194	0.167067	-0.147409	I7M3P8	TTHERM_00659080
21.108	21.3255	20.9592	21.0393		0.69592	0.111959	0.217495	I7M3Q1	TTHERM_00455190
21.4384	21.5201	21.5625	21.6109		0.818126	0.288687	-0.10744	I7M3Q3	TTHERM_00455290
24.3016	24.3163	24.4978	24.3308		0.474219	0.319005	-0.105344	I7M3Q8	TTHERM_00455550
26.8895	26.8201	26.5985	26.6204		1.67135	0.0604462	0.245373	I7M3S2	TTHERM_00459310
15.3677	15.1722	15.2152	15.2339		0.161412	0.670956	0.0453458	I7M3V1	TTHERM_00300650
22.8747	22.979	22.8713	22.8213		0.525743	0.415664	0.0805893	I7M3V3	TTHERM_00301760
16.3615	16.7235	17.6574	17.5691	+	1.53822	0	-1.0707	I7M3V5	TTHERM_00301870
25.8558	25.6635	25.5677	25.5621		0.744204	0.129183	0.194742	I7M3W6	TTHERM_00616050
20.5967	20.7037	20.783	20.5744		0.0806511	0.801526	-0.0285082	I7M3X6	TTHERM_00616590
26.772	26.6285	26.5828	26.6253		0.484623	0.349413	0.0961723	I7M3Y8	TTHERM_00238810
21.4227	21.3915	21.4079	21.5071		0.361998	0.604655	-0.0504217	I7M3Z1	TTHERM_00238990
15.007	15.4556	16.098	16.0027	+	1.15347	0.00945455	-0.819026	I7M402	TTHERM_00241640
21.8137	21.8061	21.6562	21.5575		1.26283	0.0994277	0.203048	I7M403	TTHERM_00241700
27.1499	27.0588	26.7772	26.7998	+	1.67064	0.0255818	0.315848	I7M407	TTHERM_00241900
24.0075	23.9163	23.7535	23.7223		1.36326	0.0724528	0.22401	I7M435	TTHERM_00467760
19.078	19.1168	19.2278	19.2137		1.57215	0.214094	-0.123346	I7M443	TTHERM_00469170
22.2703	22.3805	22.3136	22.3303		0.0194128	0.979766	0.00344658	I7M444	TTHERM_00469230
19.6613	19.8372	19.965	19.9255		0.790807	0.126784	-0.195957	I7M447	TTHERM_00469380
15.2403	15.5853	15.3152	15.2203		0.29869	0.25724	0.14502	I7M454	TTHERM_00684750
25.2674	24.8849	24.4947	24.4645	+	1.04703	0.0128553	0.596509	I7M463	TTHERM_00686220
24.5416	24.4457	24.6162	24.7461		0.835737	0.130364	-0.187465	I7M465	TTHERM_00836630
23.6963	23.699	23.6929	23.7548		0.312618	0.788771	-0.0261822	I7M474	TTHERM_00840140
24.4834	24.5125	24.6366	24.7309		1.1941	0.122732	-0.18578	I7M486	TTHERM_00766430
22.4299	22.3831	22.7088	22.7789	+	1.81676	0.0236228	-0.33737	I7M487	TTHERM_00766490
27.9527	27.8877	27.9389	27.9523		0.28079	0.796544	-0.0254021	I7M488	TTHERM_00780430
22.265	22.2883	22.0783	22.0866		2.39272	0.093108	0.194231	I7M489	TTHERM_00780480
22.365	22.407	22.2741	22.272		1.4825	0.250586	0.112959	I7M490	TTHERM_00780530
24.5297	24.58	24.2493	24.2878	+	1.9199	0.0324904	0.286236	I7M491	TTHERM_00780580
25.2443	25.2887	25.2569	25.3163		0.192615	0.840635	-0.0201168	I7M492	TTHERM_00780630
24.5519	24.4062	24.3993	24.411		0.378485	0.46238	0.0738802	I7M499	TTHERM_00781000
20.8879	20.9228	21.0455	20.8667		0.198312	0.628123	-0.0507631	I7M4A3	TTHERM_00670220
24.4427	24.528	24.445	24.4877		0.137374	0.854227	0.0190001	I7M4C6	TTHERM_00327060
25.7195	25.7902	25.6083	25.6471		1.05759	0.216975	0.127114	I7M4D8	TTHERM_00329700
25.075	25.1505	25.0559	25.0915		0.348366	0.688476	0.0390234	I7M4E7	TTHERM_00332160
25.4626	25.3974	25.2892	25.2825		1.31869	0.176377	0.144189	I7M4E9	TTHERM_00688300
19.9312	20.3112	20.5727	20.8495	+	0.890021	0.0150588	-0.589841	I7M4F4	TTHERM_00688580
20.7734	20.7485	19.71	19.71	+	3.85131	0	1.05096	I7M4G2	TTHERM_00689990
21.3836	21.3938	21.2241	21.3433		0.655092	0.304994	0.104954	I7M4G5	TTHERM_00841230
19.0054	18.7473	18.6622	18.77		0.431157	0.196356	0.160247	I7M4G7	TTHERM_00841340
26.0548	25.9823	25.8972	25.8667		1.13162	0.193555	0.136559	I7M4I6	TTHERM_00683230
19.9527	20.0635	20.0541	20.1354		0.475534	0.392327	-0.0866165	I7M4I7	TTHERM_00683280
27.1433	27.1031	27.0344	27.0481		1.21573	0.381113	0.0819769	I7M4K0	TTHERM_00647400
23.6466	23.4417	23.2479	23.2029	+	1.02986	0.0350037	0.318765	I7M4K2	TTHERM_00647500
24.3173	24.258	24.3933	24.3064		0.445493	0.525828	-0.0621901	I7M4K6	TTHERM_00678080
17.6507	17.6538	17.7977	17.8974		1.22559	0.110749	-0.195301	I7M4M6	TTHERM_00497390
19.8157	19.6146	19.9974	19.7089		0.288381	0.272895	-0.137981	I7M4N1	TTHERM_00497660
17.5912	18.0068	17.9098	17.7453		0.0409409	0.833877	-0.028554	I7M4N4	TTHERM_00497820
20.7076	20.7544	20.8818	20.8087		0.924648	0.260743	-0.114256	I7M4P6	TTHERM_00526240
22.6183	22.6634	22.5526	22.5854		0.90889	0.440506	0.0718441	I7M4Q4	TTHERM_00526760
23.3316	23.1588	23.5008	23.4625		0.934883	0.0781307	-0.236448	I7M4Q7	TTHERM_00526990
20.1416	20.1241	20.004	20.1131		0.507032	0.448492	0.0742636	I7M4Q8	TTHERM_00527110
23.7213	23.7609	23.8989	23.9375		1.62803	0.125189	-0.177084	I7M4R2	TTHERM_00527320
16.4005	16.4727	17.0194	17.116	+	2.04585	0.00957895	-0.631067	I7M5W3	TTHERM_00947500
21.0286	20.9128	20.7696	20.7255		1.15998	0.0819553	0.223168	I7M5W6	TTHERM_00825070
20.9708	20.9563	19.9809	20.0192	+	3.34662	0	0.96349	I7M5W7	TTHERM_00825130
23.4811	23.5251	23.497	23.5395		0.173409	0.883449	-0.01509	I7M5W9	TTHERM_00825230
15.5538	15.8541	15.2227	15.3321	+	0.934227	0.018348	0.426543	I7M5X6	TTHERM_00825610
21.1052	21.2974	21.3278	21.3714		0.566476	0.200933	-0.148268	I7M5Y8	TTHERM_00823910
25.5967	25.7019	25.1471	25.0014	+	1.62764	0.00843882	0.575065	I7M5Z1	TTHERM_00824070
23.3043	23.1476	23.1395	23.0024		0.560743	0.188924	0.154982	I7M5Z3	TTHERM_00773160
25.4063	25.3938	25.4094	25.3953		0.082696	0.987481	-0.00233746	I7M5Z4	TTHERM_00773210
24.8194	24.9445	24.8761	24.7767		0.253049	0.585911	0.055603	I7M5Z6	TTHERM_00773330
26.8123	26.7483	26.7021	26.6274		0.843446	0.2604	0.115516	I7M5Z8	TTHERM_00773430
16.6577	17.0231	17.0189	17.0527		0.399742	0.161364	-0.195457	I7M5Z9	TTHERM_00773480
23.7903	23.9585	23.8384	23.9084		0.00355148	0.994996	0.00104904	I7M600	TTHERM_00773540
20.431	20.3176	19.9491	20.116	+	1.11249	0.0287507	0.341717	I7M603	TTHERM_00773690
26.357	26.3098	26.2527	26.376		0.0967356	0.859494	0.0190268	I7M609	TTHERM_00760390
20.5711	20.5345	20.3106	20.0727	+	1.02033	0.0252565	0.361116	I7M627	TTHERM_00756350
22.8151	22.8019	22.8998	22.8587		1.0875	0.441845	-0.0707407	I7M641	TTHERM_00723450
21.8657	21.8682	21.5256	21.4941	+	2.70994	0.0170798	0.357065	I7M653	TTHERM_00716050
23.071	22.8799	22.7224	22.7482		0.884623	0.0783933	0.240119	I7M666	TTHERM_00691440
26.7158	26.7923	26.8088	26.8179		0.57852	0.535701	-0.0592556	I7M670	TTHERM_00691650
22.7456	22.7319	22.9552	22.915		1.93943	0.0949837	-0.196314	I7M676	TTHERM_00648540
27.648	27.5984	27.5963	27.6168		0.222656	0.868217	0.0166235	I7M688	TTHERM_00649260
20.6632	20.5483	20.6012	20.4393		0.318905	0.419629	0.0855017	I7M689	TTHERM_00649310
22.652	22.5621	22.5746	22.6201		0.0626849	0.929771	0.00966644	I7M691	TTHERM_00649440
18.6803	19.014	17.1952	17.5554	+	1.57334	0	1.47186	I7M6A0	TTHERM_00600150
22.3792	22.1475	22.2134	22.0854		0.318599	0.319516	0.113896	I7M6A4	TTHERM_00600370
21.8418	22.1177	22.6291	22.7861	+	1.35224	0.0091	-0.72784	I7M6A5	TTHERM_00600430
24.6796	24.5332	24.2908	24.3512	+	1.16056	0.0459889	0.28539	I7M6C1	TTHERM_00584930
18.852	18.8734	19.0026	18.7271		0.00472944	0.99048	-0.00211716	I7M6C3	TTHERM_00585030
20.8533	20.7033	20.8476	20.7428		0.0603422	0.882497	-0.0169277	I7M6D2	TTHERM_00585500
24.9745	24.948	25.0174	24.9984		0.986016	0.607956	-0.0466824	I7M6D5	TTHERM_00529590
27.4006	27.3418	27.4572	27.4613		1.01737	0.354725	-0.088027	I7M6D6	TTHERM_00529650
26.9868	26.8258	26.7515	26.7536		0.70688	0.18259	0.153708	I7M6E0	TTHERM_00529860
24.9263	24.9065	24.7993	24.899		0.499283	0.494211	0.0672493	I7M6E4	TTHERM_00530060
19.3786	19.3189	19.5507	19.5043		1.37705	0.126645	-0.178707	I7M6E7	TTHERM_00530210
19.7795	19.764	19.6581	19.6625		2.28688	0.246777	0.111443	I7M6F2	TTHERM_00530540
21.0616	21.1724	21.1751	21.2702		0.545294	0.309196	-0.105653	I7M6F8	TTHERM_00485760
22.9275	22.9643	23.5059	23.5277	+	2.85361	0.00887805	-0.57092	I7M6G5	TTHERM_00486130
29.7339	29.6757	29.6579	29.7003		0.260449	0.795809	0.0257034	I7M6H4	TTHERM_00486600
21.414	21.3637	21.6893	21.4123		0.433091	0.193814	-0.161958	I7M6H5	TTHERM_00486650
22.3385	22.2712	21.652	21.7424	+	2.07136	0.00882424	0.607682	I7M6H8	TTHERM_00486810
26.2169	26.0881	26.0475	26.066		0.554553	0.345316	0.0957499	I7M6I2	TTHERM_00487020
24.8885	24.624	23.9713	23.9782	+	1.56072	0.00819672	0.781491	I7M6I4	TTHERM_00487140
20.6853	20.8101	20.7967	20.7728		0.208604	0.712369	-0.0370808	I7M6I7	TTHERM_00470530
21.7122	21.666	21.9672	21.9696	+	2.16821	0.0326023	-0.279346	I7M6J0	TTHERM_00470690
24.4391	24.3553	24.082	24.3		0.658469	0.124869	0.206151	I7M6J7	TTHERM_00471060
25.5781	25.6939	25.8536	25.9368		1.16757	0.061158	-0.259214	I7M6K2	TTHERM_00471380
23.6917	23.5996	23.5383	23.5314		0.857777	0.274527	0.110765	I7M6K5	TTHERM_00471530
21.2512	21.2124	21.211	21.2147		0.363376	0.846584	0.0189514	I7M6L0	TTHERM_00471830
15.492	15.4914	15.1177	14.9858	+	1.66224	0.0156354	0.43995	I7M6L2	TTHERM_00471950
25.7047	25.6321	25.7005	25.7154		0.400223	0.680132	-0.0395374	I7M6L8	TTHERM_00441970
22.6446	22.5154	22.2957	22.3351		1.22622	0.0563774	0.264646	I7M6M1	TTHERM_00442120
18.1605	18.016	18.0345	18.2995		0.184519	0.499755	-0.0787325	I7M6M4	TTHERM_00442290
21.0609	21.147	20.9914	20.8672		0.832506	0.142864	0.174685	I7M6M7	TTHERM_00442450
24.6903	24.6179	24.8666	24.8442		1.47271	0.0954973	-0.201272	I7M6N0	TTHERM_00442600
23.2094	23.1508	23.0515	23.0975		0.978557	0.288628	0.105582	I7M6N1	TTHERM_00442650
23.8548	23.8725	23.9145	23.9033		1.30283	0.614693	-0.0452366	I7M6N2	TTHERM_00442700
24.2431	24.2546	24.2163	24.1904		1.06997	0.615113	0.0454607	I7M6N8	TTHERM_00443000
21.7553	21.8668	21.6535	21.6694		0.930963	0.179712	0.149609	I7M6P0	TTHERM_00443100
19.6737	19.2708	18.6133	18.3996	+	1.28838	0.00456	0.96581	I7M6Q0	TTHERM_00420210
25.6952	25.7484	25.9368	25.8995		1.58007	0.100024	-0.1964	I7M6R0	TTHERM_00420710
18.8185	18.9176	18.8612	18.8238		0.169417	0.801754	0.0255556	I7M6R2	TTHERM_00420810
23.1881	23.1943	23.443	23.4521	+	3.33567	0.04175	-0.256334	I7M6R5	TTHERM_00420960
22.2668	22.5585	22.5336	22.5492		0.326936	0.281537	-0.128769	I7M6S7	TTHERM_00545820
23.8705	23.7317	23.6855	23.6956		0.59696	0.29215	0.110553	I7M6T2	TTHERM_00548130
19.4201	19.3374	19.1341	19.0513	+	1.40465	0.0401792	0.286042	I7M6U2	TTHERM_00053780
24.3265	24.2685	24.1297	24.1447		1.47946	0.143484	0.160309	I7M6U3	TTHERM_00053830
24.7568	24.6551	24.5445	24.5587		1.02164	0.164296	0.154324	I7M6U5	TTHERM_00053930
23.3833	22.9753	22.9054	22.9886		0.419636	0.129513	0.23231	I7M6U6	TTHERM_00055970
25.1436	25.0972	25.1456	25.2261		0.531103	0.503905	-0.0654144	I7M6U9	TTHERM_00056140
15.0215	15.2838	15.1529	15.1905		0.0463451	0.875332	-0.0190649	I7M6V0	TTHERM_00057200
20.4562	20.6112	20.2722	20.1635	+	1.10054	0.0323184	0.315843	I7M6V6	TTHERM_00058520
20.653	20.7911	20.6513	20.6639		0.345933	0.524067	0.0644245	I7M6X3	TTHERM_00059410
23.0556	23.1635	23.1429	23.0127		0.128713	0.765	0.0317221	I7M6Y6	TTHERM_00068110
18.048	18.0191	18.2842	18.34	+	1.90279	0.0347479	-0.278578	I7M6Y9	TTHERM_00069210
18.0444	18.2755	18.0706	18.1378		0.161816	0.609197	0.0557003	I7M6Z2	TTHERM_00069320
25.6006	25.6318	26.0245	25.9977	+	2.57063	0.0163504	-0.394906	I7M701	TTHERM_00070820
25.5359	25.4481	25.502	25.5425		0.225739	0.760159	-0.0303011	I7M706	TTHERM_00071090
20.6333	20.7086	20.7727	20.7393		0.757423	0.381176	-0.0850744	I7M733	TTHERM_00371030
23.1273	23.123	23.091	22.9017		0.513162	0.250683	0.128804	I7M741	TTHERM_00372480
25.3006	25.2281	24.9349	24.9656	+	1.81377	0.0253295	0.314119	I7M742	TTHERM_00372530
19.8562	19.5445	18.7924	18.6053	+	1.50311	0	1.00145	I7M746	TTHERM_00373770
21.6214	21.8698	21.7379	21.755		0.00199649	0.997154	-0.000807762	I7M748	TTHERM_00374870
19.7045	19.6048	20.1722	20.0527	+	1.55786	0.0160833	-0.457851	I7M753	TTHERM_00375140
25.7092	25.7673	25.9649	25.8542		0.953284	0.140582	-0.171276	I7M772	TTHERM_00561710
19.6558	19.825	19.9275	20.0915		0.824763	0.0682432	-0.269124	I7M776	TTHERM_00705150
26.1207	26.1509	26.0566	26.1572		0.195572	0.772756	0.0289192	I7M777	TTHERM_00705200
19.7368	19.5996	19.5533	19.6678		0.233076	0.57728	0.0576649	I7M780	TTHERM_00706380
21.5765	21.3924	21.3813	21.2998		0.539082	0.210345	0.14396	I7M790	TTHERM_00140890
18.4368	18.3118	18.1144	18.4504		0.180872	0.443108	0.0918512	I7M791	TTHERM_00140950
22.499	22.4179	22.4422	22.5447		0.189465	0.727998	-0.0349321	I7M792	TTHERM_00141000
20.7459	20.5945	21.2764	21.0227	+	1.0795	0.0156279	-0.47937	I7M7A4	TTHERM_00143630
15.2782	15.1957	15.4095	15.2083		0.239452	0.508769	-0.0719275	I7M7A9	TTHERM_00144900
19.4222	19.6456	19.9372	19.769	+	0.824243	0.044	-0.319192	I7M7B1	TTHERM_00145010
21.0138	21.468	21.2065	21.3789		0.0700835	0.698291	-0.0517769	I7M7B9	TTHERM_00145440
23.0814	23.1382	23.1574	23.0008		0.12631	0.771231	0.0307236	I7M7C5	TTHERM_00145750
21.8487	21.7754	22.0313	22.1274		1.32357	0.0510561	-0.26733	I7M7D6	TTHERM_00146390
19.5943	19.6918	19.7137	19.5804		0.0153457	0.97499	-0.00405788	I7M7E1	TTHERM_00293450
20.655	20.675	19.8853	19.9327	+	2.93686	0	0.755976	I7M7E3	TTHERM_00294560
24.5493	24.5667	24.6439	24.6145		1.27566	0.437107	-0.0711813	I7M7F0	TTHERM_00294930
25.7884	25.7668	25.3913	25.4483	+	2.14509	0.0190674	0.357816	I7M7F8	TTHERM_00295340
20.8523	20.9068	21.22	21.0563		1.01934	0.0657062	-0.258579	I7M7F9	TTHERM_00295390
23.5094	23.4692	23.6242	23.5405		0.737408	0.343591	-0.0930281	I7M7H3	TTHERM_00297130
20.7216	20.5785	21.0118	21.0169	+	1.43774	0.0195556	-0.364277	I7M7J6	TTHERM_00404240
25.3064	25.2988	25.1561	25.2186		1.17346	0.250845	0.115286	I7M7K1	TTHERM_00405520
25.3256	25.2777	25.2124	25.2354		1.00136	0.406133	0.0777731	I7M7K2	TTHERM_00405570
23.6312	23.6197	23.6999	23.6846		1.70083	0.456723	-0.0668468	I7M7K8	TTHERM_00522060
20.9179	21.0731	21.1338	21.1122		0.610495	0.244443	-0.127492	I7M7L6	TTHERM_00522460
24.0904	24.0413	24.1314	24.2264		0.77211	0.272566	-0.113052	I7M7L8	TTHERM_00522560
23.6101	23.5291	24.0905	23.7887	+	0.84935	0.031116	-0.370034	I7M7M5	TTHERM_00522940
14.9288	14.7591	15.313	15.3442	+	1.51919	0.0159096	-0.484687	I7M7N4	TTHERM_00509120
24.0221	23.937	23.7538	23.9384		0.495237	0.242319	0.133441	I7M7P5	TTHERM_00519750
24.1661	24.0377	24.0356	24.1149		0.120595	0.801382	0.0266676	I7M7P6	TTHERM_00519810
21.416	21.3919	21.2075	21.3369		0.737178	0.2216	0.131774	I7M7Q0	TTHERM_00266330
25.286	25.2117	25.2272	25.203		0.319548	0.725423	0.0337133	I7M7Q3	TTHERM_00266490
22.5575	22.5861	22.6195	22.556		0.160543	0.876644	-0.0159998	I7M7R0	TTHERM_00267860
24.4422	24.3881	24.1922	24.2041		1.79755	0.0718543	0.21696	I7M7R1	TTHERM_00267910
18.3659	18.3727	18.8467	18.7418	+	1.82471	0.0167164	-0.42494	I7M7R4	TTHERM_00268070
18.6396	18.7298	19.7186	19.6106	+	2.29064	0	-0.979902	I7M7R6	TTHERM_00268190
19.0486	19.2882	19.0834	19.0025		0.370783	0.279661	0.125397	I7M7S3	TTHERM_00274550
19.8528	20.0294	19.998	20.008		0.254403	0.554408	-0.0618935	I7M7S8	TTHERM_00275810
17.4527	17.4904	17.5243	17.7083		0.579921	0.203728	-0.144778	I7M7U0	TTHERM_00125540
19.816	19.7109	19.4866	19.5518		1.23245	0.0679888	0.244209	I7M7U9	TTHERM_00127110
15.3536	15.4104	15.462	15.1012		0.195412	0.407438	0.100418	I7M7W2	TTHERM_00128840
22.2603	22.2189	22.6101	22.4347	+	1.05388	0.049738	-0.282823	I7M7W4	TTHERM_00128950
15.3637	15.4385	15.5845	15.5255		1.07563	0.163613	-0.153881	I7M7W6	TTHERM_00129050
22.9153	22.6657	22.7508	22.761		0.0925918	0.75948	0.0345583	I7M7W9	TTHERM_00129330
21.3447	21.2307	21.0278	21.0261		1.35032	0.0561072	0.260715	I7M7Y5	TTHERM_00188370
26.5864	26.5233	26.1765	26.1544	+	2.13802	0.0151693	0.389356	I7M7Z1	TTHERM_00188670
15.7425	15.6417	16.0481	15.8614		0.880634	0.0678623	-0.262721	I7M805	TTHERM_00189400
25.0482	25.0462	24.9236	24.8636		1.44185	0.157403	0.153576	I7M812	TTHERM_00190760
22.6721	22.652	22.8103	22.8985		1.29165	0.111797	-0.192353	I7M827	TTHERM_00191560
18.8585	19.0309	18.9577	18.8986		0.059106	0.884835	0.0165253	I7M828	TTHERM_00191620
24.9251	24.9185	24.9466	24.8904		0.0372879	0.979483	0.00330639	I7M836	TTHERM_00192060
22.3697	22.3128	22.8858	23.0905	+	1.58607	0.00827273	-0.646897	I7M844	TTHERM_00476740
24.5564	24.5091	24.3245	24.3881		1.32888	0.129357	0.17649	I7M846	TTHERM_00476840
25.3792	25.5455	26.2167	26.1637	+	1.85147	0.00833333	-0.727827	I7M849	TTHERM_00476990
21.3609	21.3836	22.4226	22.5585	+	2.42274	0	-1.11825	I7M853	TTHERM_00481230
18.7382	18.4084	18.6919	18.3095		0.0964574	0.584665	0.0725718	I7M855	TTHERM_00481330
23.5104	23.4789	23.778	23.7962	+	2.41498	0.0312022	-0.292441	I7M861	TTHERM_00483650
24.8293	24.8192	24.8611	24.8874		1.15031	0.579932	-0.0500374	I7M863	TTHERM_00333230
21.5354	21.3959	21.1363	21.1549	+	1.34632	0.0309026	0.320085	I7M865	TTHERM_00334330
23.7287	23.9778	23.7268	23.9377		0.0411656	0.868157	0.0209589	I7M866	TTHERM_00334380
22.9698	22.9417	23.045	23.1049		1.16084	0.23786	-0.119162	I7M878	TTHERM_00338080
24.8489	24.5032	24.1809	24.0553	+	1.02865	0.0154725	0.557951	I7M880	TTHERM_00338200
25.0502	24.8066	24.6266	24.5491	+	0.932842	0.0308278	0.340522	I7M882	TTHERM_00338320
23.592	23.1977	22.761	22.7712	+	1.06602	0.00877241	0.628728	I7M895	TTHERM_00340040
19.926	19.9331	19.6027	19.8487		0.620823	0.129443	0.203841	I7M8C1	TTHERM_00440470
20.1371	20.1204	20.1879	20.1566		0.872396	0.6381	-0.0434589	I7M8D7	TTHERM_00279700
25.1314	25.0417	25.4653	25.3324	+	1.22154	0.0324076	-0.312288	I7M8D8	TTHERM_00279780
22.4251	22.5447	22.322	22.4296		0.511901	0.303513	0.109099	I7M8E2	TTHERM_00281010
25.6087	25.6524	25.7073	25.7273		1.16298	0.355509	-0.0867891	I7M8F7	TTHERM_00283830
17.2463	17.3791	17.1028	16.8575	+	0.854172	0.0348785	0.332586	I7M8J2	TTHERM_00346800
22.8663	22.8013	22.8017	22.8516		0.0571096	0.949339	0.00719452	I7M8J8	TTHERM_00285490
23.1725	23.2865	23.0948	23.1694		0.539005	0.339648	0.0974073	I7M8K4	TTHERM_00286790
17.4656	17.5185	17.6392	17.4178		0.108409	0.740119	-0.0364532	I7M8M1	TTHERM_00290660
15.3501	15.148	15.5271	15.391		0.644098	0.122708	-0.21001	I7M8N4	TTHERM_00131200
22.2079	22.2776	22.4792	22.5776	+	1.37897	0.0410199	-0.285664	I7M8N5	TTHERM_00131250
20.387	20.1112	20.3656	20.3197		0.242297	0.409045	-0.0935307	I7M8P0	TTHERM_00133510
20.8416	20.9916	19.3909	19.3632	+	2.61171	0	1.53957	I7M8P7	TTHERM_00134900
20.6069	20.9306	20.3444	20.5805		0.575212	0.0670301	0.306254	I7M8Q0	TTHERM_00136060
15.459	15.112	15.153	15.1883		0.238064	0.343672	0.114799	I7M8Q3	TTHERM_00136220
21.6464	21.9846	21.3993	21.6068		0.591846	0.0625251	0.312454	I7M8Q5	TTHERM_00136330
22.2549	22.0175	22.199	22.177		0.151075	0.6397	-0.0518188	I7M8Q7	TTHERM_00136440
21.3713	21.5505	21.4477	21.4957		0.0372366	0.926472	-0.0108128	I7M8R4	TTHERM_00137810
22.2601	22.3784	22.2647	22.2695		0.326626	0.595023	0.0521288	I7M8S3	TTHERM_00138280
24.0696	23.87	23.6058	23.6375	+	1.12541	0.0257282	0.348189	I7M8S5	TTHERM_00138400
25.6507	25.7168	25.8629	25.815		1.20298	0.159706	-0.155213	I7M8S8	TTHERM_00138550
25.842	25.8529	26.3507	26.2753	+	2.17831	0.0129367	-0.465594	I7M8S9	TTHERM_00138600
19.1272	19.121	19.3092	19.2843		2.26277	0.124172	-0.172636	I7M8U1	TTHERM_00590050
18.4253	18.5192	18.2642	18.2449		1.34489	0.0821595	0.217688	I7M8W4	TTHERM_00661740
19.6643	19.6372	19.473	19.5833		0.786423	0.244688	0.122551	I7M8W6	TTHERM_00663840
21.8074	21.8839	21.6722	21.6861		1.29751	0.139197	0.166518	I7M8W9	TTHERM_00664000
25.0609	25.1591	25.2772	25.3744		1.05016	0.0931809	-0.215746	I7M8X9	TTHERM_00218310
24.5849	24.491	24.5535	24.4902		0.0952365	0.88227	0.0160761	I7M8Y1	TTHERM_00218410
20.2599	20.2848	20.4434	20.3818		1.28504	0.184669	-0.140248	I7M8Y2	TTHERM_00218470
19.4866	19.9482	20.0216	20.4295	+	0.618394	0.0222886	-0.508163	I7M8Y9	TTHERM_00218840
14.9048	14.9102	15.413	15.4252	+	3.7684	0.00713725	-0.511646	I7M8Z6	TTHERM_00219230
28.2372	28.1593	28.0802	28.1219		0.798713	0.323864	0.097146	I7M8Z8	TTHERM_00219350
21.9742	22.0406	21.8354	21.8762		1.22114	0.163803	0.15158	I7M901	TTHERM_00219500
22.8674	23.1341	23.6049	23.8881	+	1.20909	0.00846512	-0.745793	I7M905	TTHERM_00220730
22.0227	21.9053	22.4752	22.3073	+	1.2759	0.0166482	-0.427231	I7M906	TTHERM_00220780
24.7793	24.6511	24.4625	24.4079	+	1.24635	0.0458873	0.280054	I7M910	TTHERM_00220990
25.5691	25.3404	25.4546	25.4138		0.0575446	0.860709	0.0205412	I7M912	TTHERM_00221090
25.5119	25.4182	25.3806	25.4668		0.234238	0.681497	0.0413055	I7M913	TTHERM_00221140
25.0703	25.3407	26.2614	26.2655	+	1.79728	0	-1.05791	I7M917	TTHERM_00408840
18.9742	19.1596	19.0242	18.8888		0.358815	0.320573	0.110385	I7M923	TTHERM_00410160
21.1312	21.1871	21.1264	21.1689		0.111194	0.911781	0.0115147	I7M933	TTHERM_00411710
23.5914	23.4268	23.2072	23.2294	+	1.13792	0.0439504	0.290792	I7M936	TTHERM_00411870
23.8	23.8962	23.7734	23.812		0.401238	0.57174	0.0554104	I7M937	TTHERM_00411920
22.8818	22.8227	22.7048	22.7528		1.07968	0.225839	0.123464	I7M949	TTHERM_00305580
21.6224	21.6146	21.5552	21.6107		0.478298	0.706969	0.0355272	I7M967	TTHERM_00310660
22.2811	22.2721	22.3025	22.343		0.805152	0.614816	-0.0461006	I7M978	TTHERM_00316190
21.2437	21.4309	21.3924	21.3921		0.210104	0.598657	-0.0549803	I7M980	TTHERM_00316290
21.5436	21.364	21.4266	21.4126		0.130356	0.746105	0.0342045	I7M985	TTHERM_00316600
27.8128	27.8343	27.9	27.9287		1.43391	0.33135	-0.090806	I7M989	TTHERM_00316930
17.4574	17.4477	17.9365	17.6415	+	0.823294	0.0348365	-0.336471	I7M998	TTHERM_00317400
21.6539	21.6748	21.6604	21.7855		0.344224	0.558973	-0.0586643	I7M9A1	TTHERM_00318550
22.7587	22.7487	22.5764	22.5901		2.60626	0.125245	0.17043	I7M9B0	TTHERM_00147560
25.432	25.3612	24.9628	25.1471	+	1.12883	0.0289127	0.341638	I7M9C4	TTHERM_00149300
22.8397	22.84	22.8298	22.7638		0.492055	0.651779	0.0430527	I7M9C8	TTHERM_00149510
15.2493	15.2695	15.4827	15.2538		0.353166	0.327429	-0.108826	I7M9D2	TTHERM_00149750
23.8505	23.8891	23.7982	23.8297		0.81252	0.550988	0.0558681	I7M9D6	TTHERM_00149980
25.3087	25.2645	23.9479	24.0674	+	2.60718	0	1.27892	I7M9E4	TTHERM_00151390
20.4753	20.3613	20.1932	20.2844		0.875969	0.137317	0.17951	I7M9F7	TTHERM_00152100
25.627	25.5268	25.5566	25.5769		0.0650089	0.926488	0.0101433	I7M9H5	TTHERM_00564090
23.7186	23.61	23.4619	23.5721		0.70492	0.190844	0.147318	I7M9H7	TTHERM_00564190
27.1805	27.175	27.4972	27.4514	+	2.22313	0.0292256	-0.296527	I7M9I4	TTHERM_00565590
29.6543	29.6446	29.5822	29.6548		0.312221	0.747015	0.0309401	I7M9J2	TTHERM_00499300
20.8304	20.7899	20.5824	20.5707		2.09483	0.062646	0.233638	I7M9J6	TTHERM_00499510
15.3341	15.2485	15.4137	15.3513		0.643931	0.357994	-0.0912013	I7M9K3	TTHERM_00500880
22.2858	22.3519	22.3171	22.2756		0.205783	0.824068	0.0225	I7M9L0	TTHERM_00502310
26.4688	26.3531	26.3989	26.419		0.0107998	0.989503	0.00203991	I7M9L5	TTHERM_00502580
15.1908	15.3056	15.3375	15.2906		0.398444	0.511779	-0.0658274	I7M9M9	TTHERM_00558240
22.0419	21.8274	21.4221	21.6994	+	0.77854	0.0312457	0.373917	I7M9N1	TTHERM_00558350
32.7281	32.6625	32.5934	32.5954		1.03877	0.300303	0.10091	I7M9N6	TTHERM_00558620
21.0376	21.1954	21.2071	21.2415		0.503409	0.307592	-0.10777	I7M9N8	TTHERM_00727500
24.414	24.4761	24.3166	24.3295		1.21125	0.225728	0.121973	I7M9Q5	TTHERM_00578520
20.8292	20.7085	21.0347	20.9423		0.992108	0.0914818	-0.219668	I7M9Q9	TTHERM_00578790
20.4146	20.5276	20.4082	20.3597		0.53445	0.385288	0.0871305	I7M9R6	TTHERM_00579200
23.1588	23.1095	23.0521	23.0637		1.02325	0.414402	0.0762453	I7M9S2	TTHERM_00347980
28.9253	28.821	28.8619	28.8253		0.189606	0.769476	0.0295525	I7M9T0	TTHERM_00348390
24.7859	24.5623	23.8258	23.6896	+	1.7034	0	0.916376	I7M9T1	TTHERM_00348440
21.8232	21.6437	21.5108	21.3642	+	0.902306	0.048735	0.295966	I7M9T3	TTHERM_00348570
22.4769	22.5734	22.6044	22.6639		0.711312	0.289374	-0.10905	I7M9T7	TTHERM_00348780
24.237	24.1835	23.9903	23.9326		1.61872	0.0601088	0.248802	I7M9V0	TTHERM_00353490
19.5003	19.5487	20.1313	19.9649	+	1.57995	0.0103624	-0.523658	I7M9W0	TTHERM_00492740
26.9427	26.9628	26.708	26.6977	+	2.69191	0.0471316	0.249896	I7M9W2	TTHERM_00492840
18.6972	18.8189	18.7167	18.9983		0.234188	0.392384	-0.0994596	I7M9W5	TTHERM_00492990
22.6396	22.8979	22.7634	23.0337		0.252393	0.300647	-0.129804	I7M9X0	TTHERM_00494240
19.6955	19.5679	19.9899	20.1241	+	1.3539	0.0148018	-0.425291	I7M9X3	TTHERM_00494480
20.1664	20.2733	20.4133	20.6582	+	0.848174	0.0439009	-0.315882	I7M9X6	TTHERM_00494630
17.5263	17.5677	17.9975	18.1911	+	1.50567	0.00905338	-0.547312	I7M9X7	TTHERM_00494690
23.5392	23.5835	23.6739	23.6172		0.840716	0.381235	-0.0841923	I7M9Y5	TTHERM_00444320
19.8131	19.945	19.6954	19.7374		0.844318	0.160984	0.162715	I7M9Y7	TTHERM_00444450
21.2318	21.042	20.9796	20.9866		0.607723	0.189135	0.15377	I7M9Y8	TTHERM_00444500
21.3471	21.3012	21.0548	21.0597	+	2.1315	0.0404309	0.266915	I7M9Z0	TTHERM_00444610
24.5176	24.4659	24.3866	24.4526		0.642913	0.451223	0.0721149	I7M9Z2	TTHERM_00444710
22.0655	22.272	22.195	22.3592		0.303055	0.339692	-0.108381	I7M9Z5	TTHERM_00444870
18.143	18.2333	18.2116	18.3685		0.423778	0.338276	-0.101953	I7M9Z6	TTHERM_00445920
23.8596	24.1127	24.1008	24.1376		0.389997	0.258928	-0.133072	I7MA02	TTHERM_00446250
25.3265	25.165	25.2738	25.2654		0.0992733	0.826837	-0.02386	I7MA03	TTHERM_00446300
25.6578	25.6564	25.7065	25.7201		1.84232	0.531565	-0.0562305	I7MA06	TTHERM_00446450
24.4402	24.3693	24.4855	24.3574		0.075365	0.881112	-0.0166998	I7MA07	TTHERM_00446510
20.9669	21.0148	21.0469	21.0648		0.899085	0.486795	-0.0650282	I7MA16	TTHERM_00535530
15.168	15.281	15.3832	15.2836		0.545148	0.300174	-0.108912	I7MA22	TTHERM_00535830
20.515	20.4483	20.2861	20.2378		1.47671	0.0748615	0.219715	I7MA33	TTHERM_00537380
19.8329	20.0304	20.0298	20.0787		0.453944	0.273511	-0.122563	I7MA34	TTHERM_00537440
18.7858	18.5255	18.6151	18.3508		0.346703	0.194405	0.1727	I7MA35	TTHERM_00473020
21.8231	21.9236	21.8381	21.809		0.354741	0.609094	0.0497561	I7MA40	TTHERM_00473280
17.3502	17.2749	17.5253	17.6866	+	1.0912	0.0438515	-0.293357	I7MA41	TTHERM_00473330
23.3533	23.8701	22.5939	22.9356	+	0.951606	0.00782796	0.846947	I7MA52	TTHERM_00474970
23.0901	22.9996	22.8002	22.7577	+	1.47412	0.0479828	0.265919	I7MA58	TTHERM_00475270
21.3109	21.576	21.5547	21.5456		0.296239	0.34763	-0.106682	I7MA64	TTHERM_00657390
24.4182	24.4369	24.3848	24.4501		0.100492	0.925008	0.0101328	I7MA66	TTHERM_00657510
19.0262	19.1999	19.2774	18.8457		0.0729143	0.697438	0.0514803	I7MA77	TTHERM_00659070
25.0697	25.2861	25.3762	25.5322		0.759013	0.0673515	-0.276289	I7MA78	TTHERM_00659130
23.5432	23.5111	23.4988	23.6146		0.173018	0.77119	-0.029563	I7MA82	TTHERM_00455280
15.5747	15.8	15.5803	15.4667		0.489984	0.184557	0.163852	I7MA86	TTHERM_00455490
25.8783	26.082	26.5929	26.5662	+	1.551	0.00652915	-0.599389	I7MA87	TTHERM_00455540
15.2137	15.3771	15.4025	15.2464		0.0855348	0.796686	-0.0290337	I7MA92	TTHERM_00456800
26.9648	26.912	26.7358	26.7228		1.78293	0.0817521	0.209054	I7MA93	TTHERM_00456850
17.5049	17.6634	17.5379	17.9966		0.276348	0.201581	-0.183086	I7MAA5	TTHERM_00298270
22.6257	22.6288	22.9363	23.0285	+	1.78339	0.0185765	-0.355132	I7MAB1	TTHERM_00299600
22.9944	23.0394	22.8184	22.8683		1.44927	0.130161	0.173519	I7MAB4	TTHERM_00299840
20.8307	20.9078	20.6705	20.7433		1.03607	0.151865	0.162415	I7MAB9	TTHERM_00300090
22.7912	22.7085	22.9541	22.8494		0.822595	0.179116	-0.151899	I7MAC5	TTHERM_00300390
17.7455	17.7298	18.1527	18.0083	+	1.3761	0.0259694	-0.342841	I7MAC6	TTHERM_00300440
21.3144	21.1976	20.9136	20.966	+	1.41337	0.0306921	0.316241	I7MAD0	TTHERM_00300640
26.3883	26.6267	27.843	27.7719	+	2.04412	0	-1.29991	I7MAD4	TTHERM_00301860
20.706	20.5468	20.6042	20.5936		0.117459	0.797083	0.0275211	I7MAD9	TTHERM_00614720
17.4945	17.4983	17.5609	17.4037		0.0585503	0.89863	0.0141325	I7MAF0	TTHERM_00616320
20.1775	20.2674	20.4034	20.3958		1.22787	0.129988	-0.177144	I7MAF3	TTHERM_00616480
20.0868	19.9234	20.1587	20.1102		0.571343	0.242744	-0.129392	I7MAF6	TTHERM_00616630
18.6223	18.7777	19.2206	19.0898	+	1.33407	0.0163107	-0.455263	I7MAH7	TTHERM_00239360
28.7766	28.7396	28.7813	28.8086		0.600486	0.696849	-0.0368023	I7MAI3	TTHERM_00241740
21.1566	21.5532	20.6947	20.6226	+	1.12766	0.00644248	0.696308	I7MAI4	TTHERM_00241790
22.6169	22.607	22.6875	22.8093		0.809052	0.204277	-0.136496	I7MAI9	TTHERM_00242040
21.4099	21.3728	21.1922	21.241		1.53168	0.127697	0.174744	I7MAL0	TTHERM_00467500
21.4367	21.3414	21.0534	20.9269	+	1.42885	0.0178994	0.398894	I7MAL3	TTHERM_00467660
21.0684	21.2516	21.2419	21.2476		0.344416	0.418353	-0.0847788	I7MAL9	TTHERM_00468010
20.0649	19.9991	20.2944	20.4063	+	1.40678	0.0310303	-0.318312	I7MAM9	TTHERM_00684540
21.4214	21.3726	21.2278	21.3878		0.399961	0.390758	0.0891581	I7MAP4	TTHERM_00836620
22.2463	22.1929	22.2018	22.2624		0.104875	0.904363	-0.012537	I7MAQ4	TTHERM_00840180
24.5657	24.1929	24.0235	24.2052		0.482108	0.0957909	0.264996	I7MAQ5	TTHERM_00762890
23.0878	23.2096	23.2133	23.1989		0.348801	0.565915	-0.0574064	I7MAR7	TTHERM_00766530
21.6055	21.905	21.9236	21.9949		0.500025	0.138419	-0.204005	I7MAR8	TTHERM_00780470
18.0436	18.0216	18.2952	18.1696		1.05282	0.111261	-0.199749	I7MAR9	TTHERM_00780520
22.3842	22.2669	22.4274	22.4611		0.71874	0.259285	-0.118714	I7MAU8	TTHERM_00326680
22.7319	22.8564	22.4494	22.4334	+	1.51912	0.022069	0.352783	I7MAV6	TTHERM_00327100
15.963	16.2461	16.4788	16.3811	+	0.790827	0.0437818	-0.325438	I7MAW2	TTHERM_00327420
19.3128	19.2521	19.1467	19.0716		1.15739	0.135381	0.173315	I7MAW8	TTHERM_00329740
21.4882	21.388	21.5814	21.6359		1.01775	0.139571	-0.170532	I7MAX1	TTHERM_00329900
20.9275	20.8858	20.7171	20.9212		0.310527	0.415382	0.0875187	I7MAX6	TTHERM_00332150
20.3578	20.4622	20.3716	20.4233		0.0708492	0.90777	0.012537	I7MAX8	TTHERM_00688290
28.2505	28.2227	28.2208	28.2604		0.0541775	0.97248	-0.00404263	I7MAY1	TTHERM_00688470
23.9643	23.8763	23.865	23.8318		0.574662	0.45627	0.0718632	I7MAY3	TTHERM_00688570
22.0433	22.031	22.3447	22.5712	+	1.18297	0.0177211	-0.420805	I7MAY5	TTHERM_00688670
23.7767	23.7584	24.075	23.938		1.12852	0.069605	-0.238955	I7MAY9	TTHERM_00689880
23.6857	23.7718	23.787	23.8291		0.620093	0.415818	-0.0793142	I7MAZ3	TTHERM_00690080
19.7974	19.8701	19.8239	19.8298		0.0615342	0.952727	0.00687885	I7MB00	TTHERM_00842530
22.1079	22.1364	21.7422	21.6179	+	1.69474	0.0159175	0.442066	I7MB12	TTHERM_00683060
21.4018	21.3992	21.2048	21.0872		1.30552	0.0613386	0.254536	I7MB13	TTHERM_00683120
23.609	23.4661	23.6012	23.5584		0.201642	0.68026	-0.0422106	I7MB25	TTHERM_00647150
22.1569	22.3172	22.255	22.42		0.323728	0.361667	-0.100464	I7MB26	TTHERM_00647220
18.6627	18.8867	18.9968	18.8014		0.309137	0.296649	-0.124361	I7MB36	TTHERM_00678120
24.1637	24.0636	24.074	24.0218		0.438829	0.508593	0.0657387	I7MB37	TTHERM_00678170
27.2148	27.0481	26.8138	26.8222	+	1.19294	0.0322843	0.313486	I7MB38	TTHERM_00678220
22.5055	22.478	22.3807	22.3552		1.65351	0.211587	0.123722	I7MB48	TTHERM_00497020
25.9628	25.9953	25.9063	25.9304		1.02077	0.512915	0.0606537	I7MB53	TTHERM_00497270
23.4949	23.5362	23.8884	23.7443	+	1.24542	0.0351748	-0.30077	I7MB54	TTHERM_00497320
21.9339	21.9803	21.2477	21.3717	+	1.98756	0.00983784	0.647402	I7MB55	TTHERM_00497380
21.7748	22.0762	22.0576	22.0135		0.263543	0.347771	-0.110036	I7MB56	TTHERM_00497440
25.7617	25.8983	26.0038	26.0077		0.907253	0.13894	-0.175746	I7MB59	TTHERM_00497600
22.0355	21.5715	21.4844	21.4503		0.544765	0.0601118	0.336195	I7MB70	TTHERM_00498240
26.0015	25.9141	26.0011	26.0803		0.530044	0.404909	-0.0829248	I7MB72	TTHERM_00525130
17.2925	17.5691	17.7541	17.6162		0.617174	0.0863651	-0.254383	I7MB80	TTHERM_00526570
19.0743	19.4976	19.239	19.5412		0.138182	0.43798	-0.104162	I7MB85	TTHERM_00526910
19.5811	19.5824	19.5851	19.5806		0.162649	0.994736	-0.00109482	I7MB86	TTHERM_00526980
18.4841	18.5257	18.603	18.4788		0.195508	0.720875	-0.036006	I7MB88	TTHERM_00527150
24.5642	24.4177	24.0917	23.9678	+	1.39106	0.0155176	0.461193	I7MCD3	TTHERM_00947370
22.8289	22.8214	23.2359	23.1868	+	2.38711	0.0153075	-0.386208	I7MCE0	TTHERM_00825150
21.6668	21.8595	22.3072	22.2753	+	1.48772	0.0100586	-0.52811	I7MCE3	TTHERM_00825300
25.0225	24.9124	25.1463	25.1034		0.932484	0.163582	-0.157391	I7MCE9	TTHERM_00825630
21.4651	21.3769	21.3331	21.193		0.706479	0.175757	0.157934	I7MCF2	TTHERM_00823410
22.2512	22.3313	22.6157	22.3914		0.664375	0.118211	-0.212313	I7MCF6	TTHERM_00823650
21.2763	21.3731	21.3796	21.433		0.556475	0.407508	-0.0816374	I7MCF9	TTHERM_00823800
24.088	24.0777	24.2631	24.3027		1.98832	0.0902584	-0.20003	I7MCG1	TTHERM_00823930
20.6814	20.7271	20.7875	20.9318		0.753499	0.177663	-0.15545	I7MCG4	TTHERM_00773080
22.7708	22.7123	22.6488	22.7659		0.184756	0.734348	0.0341883	I7MCH1	TTHERM_00773450
22.618	22.6454	23.1757	23.3545	+	1.70371	0.00841618	-0.633403	I7MCH4	TTHERM_00773610
24.5759	24.3896	24.291	24.2744		0.780609	0.123674	0.200073	I7MCH7	TTHERM_00773760
18.3773	18.3927	18.3728	18.3862		0.191079	0.959963	0.00547886	I7MCI1	TTHERM_00760360
25.783	25.715	25.7353	25.7676		0.0205419	0.986979	-0.00246048	I7MCI4	TTHERM_00760510
20.8606	20.8509	20.6333	20.8058		0.592569	0.221933	0.136208	I7MCI6	TTHERM_00760610
20.8049	21.0789	20.7834	20.9917		0.106796	0.651127	0.0543623	I7MCK4	TTHERM_00723010
24.3543	24.3581	24.2906	24.3511		0.43959	0.709486	0.0353603	I7MCL6	TTHERM_00723620
23.7433	23.6288	23.5445	23.5519		0.859809	0.201557	0.137834	I7MCL9	TTHERM_00715730
18.2127	18.3164	18.1163	18.3123		0.158158	0.644505	0.0502386	I7MCM3	TTHERM_00715970
24.9375	24.8522	24.5223	24.5704	+	1.71738	0.0203119	0.3485	I7MCM4	TTHERM_00716020
25.7354	25.7408	25.8452	25.8088		1.39389	0.340917	-0.0888596	I7MCM8	TTHERM_00716250
19.8839	19.8685	20.1058	19.7222		0.0644075	0.762985	-0.0377712	I7MCN0	TTHERM_00716350
20.8115	21.0208	20.7149	20.8531		0.395199	0.259641	0.132131	I7MCN7	TTHERM_00691410
24.2944	24.2481	24.233	24.2575		0.371988	0.786785	0.0260277	I7MCP6	TTHERM_00691890
23.1147	22.8673	22.9389	22.8359		0.283809	0.361773	0.103596	I7MCP7	TTHERM_00691940
24.3524	24.3749	24.5295	24.5706		1.81092	0.110179	-0.186366	I7MCQ5	TTHERM_00649010
21.0247	20.9613	21.0851	20.892		0.0137678	0.972991	0.00448608	I7MCQ6	TTHERM_00649060
21.9855	22.0864	22.0903	22.3408		0.50174	0.162552	-0.179606	I7MCR2	TTHERM_00649400
22.5978	22.8059	23.0822	23.1532	+	1.19837	0.0176158	-0.41581	I7MCR5	TTHERM_00599770
21.9833	21.9293	22.4751	22.5957	+	1.89396	0.00731658	-0.579083	I7MCR6	TTHERM_00599820
22.8458	22.6631	22.5151	22.4812		0.958141	0.0675481	0.256289	I7MCS1	TTHERM_00600120
15.3246	15.171	15.3635	15.2702		0.281821	0.51179	-0.0690556	I7MCS9	TTHERM_00600590
23.9579	23.9162	23.9882	24.0445		0.818517	0.405052	-0.0792484	I7MCT8	TTHERM_00584690
29.2076	29.1183	29.1305	29.1499		0.175069	0.82427	0.022727	I7MCU1	TTHERM_00584850
25.6253	25.4697	25.6058	25.5842		0.217013	0.645244	-0.0475216	I7MCU6	TTHERM_00585100
21.9547	21.9808	21.802	21.8648		1.23299	0.19483	0.134351	I7MCU7	TTHERM_00585170
24.5332	24.534	24.4169	24.5438		0.309914	0.592502	0.0532198	I7MCV2	TTHERM_00585420
25.4174	25.5295	25.7821	25.7931	+	1.51398	0.0312455	-0.314174	I7MCV5	TTHERM_00529510
27.0383	26.9021	26.8642	26.9531		0.277107	0.552046	0.0615139	I7MCW2	TTHERM_00529880
21.0717	21.1416	20.5535	20.5941	+	2.24306	0.00633043	0.532865	I7MCX7	TTHERM_00530710
20.3141	20.4441	20.5168	20.8563		0.6329	0.0617154	-0.3074	I7MCX8	TTHERM_00530760
22.8702	23.0382	22.8808	23.0109		0.024885	0.945061	0.00837898	I7MCZ0	TTHERM_00486310
21.2094	21.1283	21.2028	21.2976		0.49179	0.416033	-0.0813341	I7MCZ2	TTHERM_00486410
21.9548	21.8182	21.8394	21.7587		0.414235	0.3949	0.0874071	I7MCZ5	TTHERM_00486570
24.4993	24.3405	24.5129	24.4743		0.335005	0.473389	-0.073679	I7MCZ9	TTHERM_00486780
25.5254	25.4508	25.4079	25.4468		0.544011	0.527346	0.060709	I7MD03	TTHERM_00486990
18.0589	17.9824	18.1074	18.1143		0.843622	0.348854	-0.0902004	I7MD04	TTHERM_00487040
21.0959	21.1056	21.2822	21.1066		0.399755	0.372543	-0.0936852	I7MD11	TTHERM_00470660
20.2554	20.3669	20.4276	20.3046		0.239626	0.591984	-0.0549593	I7MD12	TTHERM_00470710
25.0895	24.807	24.4737	24.5302	+	1.04443	0.0171499	0.446269	I7MD14	TTHERM_00470810
25.7951	25.8528	25.6405	25.6721		1.43887	0.135855	0.16768	I7MD19	TTHERM_00471090
19.5834	19.4221	20.1975	19.6085	+	0.494555	0.0447265	-0.400234	I7MD23	TTHERM_00471340
19.4481	19.2393	19.3629	19.1751		0.188403	0.513111	0.0746899	I7MD26	TTHERM_00471500
26.5959	26.5622	26.3585	26.2768	+	1.56282	0.048683	0.261411	I7MD32	TTHERM_00471850
23.715	23.6631	23.5517	23.5349		1.47828	0.168838	0.145823	I7MD33	TTHERM_00471920
18.5868	18.8541	18.7534	18.7797		0.116721	0.685263	-0.0460577	I7MD37	TTHERM_00441810
24.9974	25.1602	25.1934	25.3378		0.641625	0.14001	-0.186789	I7MD43	TTHERM_00442140
22.6933	22.8336	22.8324	22.8818		0.475127	0.361491	-0.0936852	I7MD50	TTHERM_00442520
24.1259	24.1292	24.23	24.2476		2.19257	0.247592	-0.111233	I7MD55	TTHERM_00442770
24.6889	24.7912	24.7655	24.7983		0.285991	0.670979	-0.0418615	I7MD58	TTHERM_00442920
20.4808	20.7319	20.3863	20.6051		0.240367	0.354517	0.110606	I7MD60	TTHERM_00443020
24.5188	24.4325	24.5437	24.5924		0.691879	0.348164	-0.0923491	I7MD62	TTHERM_00443120
19.5759	19.5831	19.6611	19.4138		0.115576	0.707045	0.0420475	I7MD65	TTHERM_00419800
27.0605	26.9687	27.3072	27.4107	+	1.4194	0.0264137	-0.344372	I7MD81	TTHERM_00420680
17.5075	17.4982	18.1742	17.8962	+	1.20788	0.0162775	-0.532397	I7MD83	TTHERM_00420780
18.7341	19.2748	19.2757	19.085		0.220454	0.237976	-0.175899	I7MD86	TTHERM_00420930
25.2271	25.2245	24.9944	25.0859		1.2537	0.120315	0.185645	I7MD89	TTHERM_00421090
22.593	22.5178	22.8592	22.8877	+	1.80648	0.0259674	-0.318005	I7MD90	TTHERM_00421140
25.3151	25.1966	24.972	24.9115	+	1.3762	0.0312872	0.314034	I7MD94	TTHERM_00543590
23.502	23.4765	23.5994	23.5904		1.79443	0.270826	-0.105647	I7MDA2	TTHERM_00548020
25.6975	25.8119	26.0912	26.1795	+	1.466	0.0186015	-0.380589	I7MDA9	TTHERM_00549500
22.8495	22.9138	22.6864	22.6704		1.59239	0.0921229	0.203215	I7MDB2	TTHERM_00549650
16.9657	16.8036	17.5268	16.9512		0.446392	0.0631985	-0.354326	I7MDB4	TTHERM_00053800
27.3424	27.0125	26.8127	26.7598	+	0.841544	0.0257386	0.391195	I7MDC9	TTHERM_00058590
15.3312	15.3138	15.0564	14.9352	+	1.47678	0.0252929	0.326723	I7MDD0	TTHERM_00058640
22.7822	22.7945	22.8566	22.9842		0.755895	0.217695	-0.132071	I7MDE4	TTHERM_00059380
25.2586	25.1964	25.1402	25.1964		0.532351	0.539014	0.0591717	I7MDF9	TTHERM_00069180
14.7849	15.1556	15.5663	15.692	+	1.1077	0.00986047	-0.658931	I7MDG4	TTHERM_00069440
18.361	18.4887	18.361	18.2923		0.511055	0.33983	0.098196	I7MDH2	TTHERM_00070890
25.4463	25.2675	25.2884	25.3881		0.0594468	0.87164	0.0186739	I7MDI3	TTHERM_00538810
22.7656	22.8526	22.8606	22.8589		0.438825	0.595216	-0.050684	I7MDI4	TTHERM_00538860
21.0015	20.6819	20.8362	20.5783		0.236691	0.297723	0.134459	I7MDI5	TTHERM_00538920
26.3567	26.4358	26.6864	26.7138	+	1.73429	0.030734	-0.303843	I7MDI8	TTHERM_00540090
24.7983	24.7825	24.7169	24.7673		0.68075	0.60239	0.048295	I7MDJ7	TTHERM_00370740
24.6401	24.2428	24.3461	24.3215		0.191987	0.387989	0.107676	I7MDK2	TTHERM_00371000
22.2941	22.2432	22.3985	22.4209		1.43559	0.179529	-0.1411	I7MDK7	TTHERM_00371260
23.1548	23.2058	23.2635	23.3747		0.820183	0.201663	-0.138803	I7MDK8	TTHERM_00371310
18.6677	18.6982	19.2666	19.1543	+	1.92261	0.00982239	-0.527519	I7MDN3	TTHERM_00561250
15.1146	15.2576	15.3775	15.2465		0.48994	0.259491	-0.125923	I7MDN4	TTHERM_00561300
20.0479	20.146	20	19.9861		0.767275	0.300777	0.103862	I7MDP1	TTHERM_00561670
23.5974	23.4954	23.6377	23.6771		0.745632	0.279739	-0.110982	I7MDP2	TTHERM_00561730
21.3604	21.5416	21.5646	21.5195		0.364237	0.388259	-0.0910358	I7MDR0	TTHERM_00140920
21.2058	21.3498	21.1238	21.1249		0.777918	0.179415	0.153432	I7MDR8	TTHERM_00142330
19.9976	20.1394	20.0256	20.0403		0.175462	0.727131	0.0355349	I7MDS6	TTHERM_00143760
22.0053	21.9542	21.969	22.0658		0.249573	0.705674	-0.0376024	I7MDT1	TTHERM_00145040
25.2544	25.1608	24.8124	24.8561	+	1.73035	0.0172738	0.373376	I7MDT2	TTHERM_00145090
24.2128	24.1541	23.6856	23.7558	+	2.01606	0.0158773	0.46274	I7MDT5	TTHERM_00145260
15.4492	15.2159	15.3466	15.5215		0.252957	0.381383	-0.101455	I7MDU0	TTHERM_00145510
18.5075	18.446	18.363	18.3742		1.12849	0.273633	0.10815	I7MDU7	TTHERM_00145880
24.0297	24.0633	23.9183	23.8913		1.65055	0.174781	0.141689	I7MDU8	TTHERM_00145930
25.0648	25.0535	24.9561	25.0618		0.351785	0.607297	0.0501785	I7MDV7	TTHERM_00146410
19.6215	20.8231	20.3226	18.6995		0.256356	0.0552667	0.711254	I7MDW1	TTHERM_00293420
19.5121	19.4616	19.622	19.6324		1.49293	0.179931	-0.140385	I7MDW5	TTHERM_00294640
18.9924	18.8652	18.9488	18.6977		0.274551	0.357822	0.105565	I7MDW7	TTHERM_00294750
26.8251	26.6901	26.8976	26.8674		0.671972	0.246753	-0.124902	I7MDX8	TTHERM_00295310
24.4326	24.4726	24.5479	24.56		1.39889	0.290911	-0.101374	I7MDY7	TTHERM_00295780
20.4711	20.4662	20.9465	20.8761	+	2.20152	0.0159547	-0.442643	I7MDZ0	TTHERM_00295930
25.6718	25.6831	25.8846	25.8802		3.052	0.0759255	-0.20498	I7MDZ5	TTHERM_00297200
23.5768	23.5372	23.5155	23.5607		0.225932	0.850583	0.0188789	I7ME11	TTHERM_00401930
18.5708	18.2539	18.1433	17.9932	+	0.724344	0.0409242	0.344121	I7ME16	TTHERM_00404210
21.9025	21.8635	21.6623	21.6665		2.09819	0.0697904	0.218566	I7ME17	TTHERM_00404270
29.6057	29.6224	29.5797	29.5867		1.11244	0.733164	0.030859	I7ME23	TTHERM_00406590
18.53	18.6557	18.608	18.7911		0.358327	0.333069	-0.106652	I7ME26	TTHERM_00520930
22.9867	22.9772	22.9952	22.9758		0.112193	0.975239	-0.00356102	I7ME30	TTHERM_00522130
22.7768	22.7319	23.0433	22.9848	+	1.70918	0.0480345	-0.259705	I7ME33	TTHERM_00522280
23.2972	23.282	23.1832	23.1826		2.29649	0.260682	0.106639	I7ME34	TTHERM_00522330
25.687	25.6908	25.5654	25.6687		0.524058	0.460189	0.071846	I7ME36	TTHERM_00522430
25.3932	25.2865	25.004	25.1313		1.08703	0.0564933	0.272223	I7ME40	TTHERM_00522630
25.8571	25.8306	25.516	25.5524	+	2.28053	0.0263183	0.309701	I7ME41	TTHERM_00522700
17.8314	17.7173	17.4768	17.3155	+	1.20785	0.0217124	0.378143	I7ME52	TTHERM_00508990
23.148	23.3645	23.9075	23.606	+	0.941563	0.0152036	-0.500469	I7ME65	TTHERM_00518720
22.8038	22.6616	22.6229	22.4909		0.674178	0.151336	0.175754	I7ME76	TTHERM_00266610
28.2901	28.2624	28.3535	28.2923		0.523762	0.621153	-0.0466318	I7ME81	TTHERM_00267880
20.9151	21.0372	20.9016	20.9161		0.411307	0.503922	0.067297	I7ME83	TTHERM_00267990
23.1372	23.0431	23.0145	22.8244		0.604195	0.163242	0.170715	I7ME87	TTHERM_00268210
23.5419	23.5524	23.5498	23.5025		0.321704	0.830218	0.0210314	I7ME90	TTHERM_00270360
24.4448	24.7734	24.2749	24.6455		0.215531	0.281732	0.148883	I7ME93	TTHERM_00274520
25.606	25.6466	25.5729	25.5841		0.821279	0.601754	0.0478477	I7MEA3	TTHERM_00125140
24.4548	24.5168	24.2911	24.3407		1.2957	0.136031	0.169884	I7MEA6	TTHERM_00125290
20.5098	20.5857	20.6461	20.6618		0.95302	0.287371	-0.106173	I7MEB2	TTHERM_00125620
18.9568	18.9906	18.9637	19.0904		0.299954	0.592265	-0.0533524	I7MEB3	TTHERM_00125680
23.4397	23.2377	23.1543	23.3667		0.189147	0.499739	0.0782175	I7MEB8	TTHERM_00126950
20.631	20.7138	20.4322	20.6422		0.451409	0.244198	0.135198	I7MEB9	TTHERM_00127020
22.7628	22.641	22.8226	22.8844		0.805388	0.180084	-0.151586	I7MEF7	TTHERM_00188390
19.4625	19.6035	19.5301	19.4413		0.20268	0.649663	0.0473423	I7MEF9	TTHERM_00188490
21.7376	21.6522	21.686	21.6727		0.122592	0.8828	0.0155096	I7MEG2	TTHERM_00188640
22.2628	22.3378	22.6507	22.5855	+	1.62708	0.0256182	-0.317794	I7MEG3	TTHERM_00188700
24.0698	24.1618	24.3343	24.3518		1.39805	0.0703494	-0.227204	I7MEG9	TTHERM_00189020
19.5427	19.6638	19.7116	19.7017		0.636448	0.309258	-0.103379	I7MEH1	TTHERM_00189120
17.5853	17.66	18.1237	17.8817	+	1.02041	0.0250141	-0.380027	I7MEI0	TTHERM_00190630
21.5564	21.5336	21.4252	21.3506		1.24871	0.154795	0.157095	I7MEI2	TTHERM_00190730
23.7401	23.5918	23.7297	23.6439		0.0808923	0.850819	-0.0208874	I7MEI4	TTHERM_00190830
25.5551	25.5214	25.5592	25.5532		0.391725	0.854267	-0.0179119	I7MEJ0	TTHERM_00191160
25.8544	25.8288	25.8288	25.823		0.450854	0.873273	0.0156736	I7MEJ5	TTHERM_00191430
20.8521	20.724	20.8145	20.6051		0.229921	0.476835	0.0782804	I7MEJ6	TTHERM_00191480
19.8348	19.8325	19.7845	19.8692		0.0514491	0.954218	0.00673866	I7MEK0	TTHERM_00191690
28.2958	28.1973	28.1888	28.2331		0.238883	0.71723	0.0356503	I7MEK2	TTHERM_00191800
28.2567	28.182	28.193	28.2089		0.169309	0.85607	0.0184202	I7MEK6	TTHERM_00192030
26.1216	26.0608	25.7659	25.959		0.817429	0.0926918	0.22874	I7MEL3	TTHERM_00476710
21.4549	21.4007	21.6095	21.6422		1.60969	0.0978457	-0.198063	I7MEL7	TTHERM_00476910
23.9273	23.9783	23.9418	24.0182		0.212099	0.786053	-0.0272188	I7MEN0	TTHERM_00483620
20.6037	20.6708	20.5875	20.4688		0.600617	0.295406	0.109065	I7MEN3	TTHERM_00334250
24.6046	24.5985	24.5897	24.5901		1.20762	0.904734	0.0116072	I7MEN4	TTHERM_00334300
21.6459	21.6952	21.6683	21.625		0.266113	0.809703	0.0238886	I7MEN8	TTHERM_00334510
18.0556	18.2488	18.5976	18.528	+	1.24271	0.017581	-0.410621	I7MEP6	TTHERM_00335950
21.7398	21.7249	21.2874	22.0324		0.0635786	0.643041	0.072423	I7MEQ4	TTHERM_00338450
23.9459	24.1194	23.8922	23.8286		0.692129	0.155751	0.17229	I7MER1	TTHERM_00339830
21.4226	21.4025	21.3879	21.3863		0.891411	0.785828	0.0254278	I7MES6	TTHERM_00437620
24.0389	23.8673	23.3809	23.387	+	1.65714	0.0106	0.569152	I7MEU3	TTHERM_00440600
23.795	23.7811	23.5574	23.7099		0.741541	0.17907	0.154362	I7MEV6	TTHERM_00279670
15.3179	15.5296	15.3886	15.389		0.112132	0.746807	0.0349865	I7MEV7	TTHERM_00279720
18.3239	17.9108	17.9047	17.6975		0.516418	0.0677363	0.316288	I7MEW5	TTHERM_00283190
20.4596	20.6013	20.7052	20.5064		0.221756	0.499724	-0.0753231	I7MEX7	TTHERM_00283850
23.3868	23.3774	23.7144	23.6744	+	2.36522	0.0260491	-0.312277	I7MF05	TTHERM_00346450
23.3404	23.2916	23.8008	23.6625	+	1.52671	0.0149002	-0.415598	I7MF06	TTHERM_00346500
15.2694	15.2782	15.382	15.4981		0.98343	0.148195	-0.166211	I7MF14	TTHERM_00285280
18.3281	18.5767	18.5866	18.5448		0.333871	0.318893	-0.1133	I7MF19	TTHERM_00285560
21.642	21.7889	21.8949	21.8525		0.758575	0.170889	-0.158221	I7MF32	TTHERM_00289220
25.9713	26.0011	26.2203	26.2493		2.15894	0.0511644	-0.248614	I7MF51	TTHERM_00292250
19.405	19.5333	19.7939	19.5933		0.69868	0.103779	-0.224419	I7MF56	TTHERM_00131330
20.3206	20.2939	20.3006	20.1936		0.40936	0.542933	0.0600901	I7MF62	TTHERM_00133640
24.5489	24.6379	24.6105	24.6413		0.250702	0.740337	-0.0324993	I7MF63	TTHERM_00133690
26.0591	26.0056	26.1086	26.1858		0.871815	0.260442	-0.114903	I7MF67	TTHERM_00134870
24.4325	24.3909	24.2918	24.3114		1.38684	0.259926	0.110101	I7MF70	TTHERM_00134970
21.5733	21.59	21.5708	21.6337		0.227692	0.836441	-0.0205736	I7MF72	TTHERM_00947440
24.6094	24.7242	24.3259	24.408	+	1.29077	0.0348753	0.299849	I7MF81	TTHERM_00136360
24.7886	24.7807	24.7719	24.7318		0.602412	0.722514	0.0328312	I7MF84	TTHERM_00136460
25.5514	25.5549	25.3763	25.5068		0.639217	0.286628	0.111588	I7MF85	TTHERM_00136510
25.1755	25.0727	25.4337	25.352		1.26123	0.052616	-0.268775	I7MF99	TTHERM_00825370
21.8208	21.76	21.5791	21.7577		0.487903	0.271862	0.122023	I7MFA1	TTHERM_00138030
20.3853	20.317	20.5395	20.4191		0.687317	0.235195	-0.128134	I7MFA3	TTHERM_00138080
18.9922	18.8222	18.8647	18.7104		0.390492	0.290656	0.119599	I7MFC0	TTHERM_00139680
15.1475	15.3569	15.1076	15.2968		0.121006	0.664395	0.0500364	I7MFC2	TTHERM_00139730
26.1494	26.0884	25.8118	25.6896	+	1.48556	0.0184452	0.368217	I7MFD1	TTHERM_00823670
25.5183	25.3938	25.1407	25.1001	+	1.444	0.0263976	0.335672	I7MFE4	TTHERM_00590280
17.1657	17.3862	17.5779	17.403		0.573568	0.125214	-0.214498	I7MFE7	TTHERM_00590380
19.3839	19.37	19.8494	19.867	+	3.26558	0.00970992	-0.481277	I7MFG0	TTHERM_00660270
21.3631	21.4015	21.1057	21.0924	+	2.29132	0.0310272	0.283229	I7MFG2	TTHERM_00660330
19.508	19.7269	19.0511	19.2839	+	0.973214	0.0176508	0.449969	I7MFH2	TTHERM_00661660
21.1242	21.1549	21.3152	21.4288		1.23345	0.0704112	-0.232453	I7MFH3	TTHERM_00773580
15.6451	15.215	15.2614	14.9207		0.465916	0.0670931	0.338976	I7MFH8	TTHERM_00773680
24.0827	23.696	23.8236	23.6023		0.291146	0.203808	0.176378	I7MFI3	TTHERM_00760270
15.25	15.1676	15.3809	15.0669		0.0294948	0.905586	-0.0151067	I7MFK5	TTHERM_00218380
19.3824	19.6368	19.9954	20.0661	+	1.23229	0.0158202	-0.521173	I7MFK8	TTHERM_00218490
23.4371	23.3115	23.3584	23.3951		0.0116763	0.987629	-0.00245571	I7MFL5	TTHERM_00218870
20.6854	20.6086	21.0374	20.5968		0.278882	0.216649	-0.170145	I7MFM0	TTHERM_00760800
18.1771	18.3179	18.1821	18.1474		0.429427	0.415819	0.082716	I7MFM4	TTHERM_00755770
21.3744	21.4562	21.5127	21.3488		0.054758	0.893062	-0.0154572	I7MFM9	TTHERM_00219370
27.408	27.316	27.3799	27.3604		0.0563109	0.941956	-0.00815201	I7MFN3	TTHERM_00219470
18.5638	18.6596	18.6769	18.5681		0.0480647	0.925335	-0.0107975	I7MFN9	TTHERM_00220640
22.9878	22.7071	22.4641	22.28	+	0.977603	0.0156552	0.475385	I7MFP3	TTHERM_00220750
23.3612	23.3332	23.6523	23.5938	+	1.86901	0.0365167	-0.275848	I7MFP6	TTHERM_00220800
24.6867	24.6339	24.6436	24.7035		0.112197	0.898725	-0.013196	I7MFQ1	TTHERM_00723030
18.6116	18.8471	18.9676	18.7099		0.225716	0.363505	-0.109424	I7MFQ3	TTHERM_00723080
21.7887	21.8145	21.7493	21.9221		0.134134	0.746324	-0.034049	I7MFQ6	TTHERM_00221060
24.3792	24.3431	24.4362	24.4345		1.265	0.418198	-0.074192	I7MFR4	TTHERM_00408760
22.0402	21.8411	21.7376	21.6806		0.809794	0.0909085	0.231543	I7MFR5	TTHERM_00723390
20.4734	20.6579	20.7537	20.6866		0.591856	0.189326	-0.154532	I7MFR6	TTHERM_00723440
23.2507	23.3306	23.3838	23.3329		0.53864	0.486623	-0.0677137	I7MFS0	TTHERM_00723540
23.3996	23.3971	23.5071	23.529		2.07759	0.217804	-0.119722	I7MFS4	TTHERM_00723640
24.3086	24.2677	23.1848	23.1189	+	2.93397	0	1.13629	I7MFS9	TTHERM_00410130
20.6779	20.7853	21.0153	20.9683		1.32641	0.056262	-0.260267	I7MFT0	TTHERM_00715750
24.3233	24.317	24.446	24.3446		0.556708	0.440291	-0.0751028	I7MFU2	TTHERM_00411500
24.2614	24.3026	24.32	24.2501		0.0241704	0.981094	-0.00311184	I7MFU3	TTHERM_00716090
19.0671	19.1119	19.1735	19.2259		1.06849	0.270072	-0.110239	I7MFU4	TTHERM_00411550
25.7077	25.3913	25.2572	25.3803		0.512813	0.117691	0.230758	I7MFU9	TTHERM_00716270
23.3268	23.6717	23.842	23.9679	+	0.802059	0.0263579	-0.405655	I7MFZ6	TTHERM_00309970
22.7895	22.8211	23.0048	23.1534		1.16114	0.0526716	-0.273813	I7MG35	TTHERM_00316010
19.4759	21.1177	20.7904	20.2137		0.0780872	0.399891	-0.205282	I7MG41	TTHERM_00316210
27.2606	27.2914	27.2572	27.3631		0.222475	0.72935	-0.0341196	I7MG46	TTHERM_00316370
24.8707	24.856	24.7999	24.8245		1.15089	0.574517	0.0511417	I7MG47	TTHERM_00600480
21.9901	22.0516	22.2276	22.2375		1.67873	0.0810791	-0.211728	I7MG63	TTHERM_00317000
23.7703	23.6782	23.5572	23.5497		1.18034	0.137783	0.170798	I7MG70	TTHERM_00317210
21.6828	21.4243	21.2771	21.4156		0.53307	0.131832	0.207253	I7MG72	TTHERM_00584660
15.2877	15.3752	15.5123	15.2243		0.081291	0.751228	-0.0368695	I7MG78	TTHERM_00318570
19.5242	19.5945	19.6219	19.7243		0.681377	0.275998	-0.113796	I7MG79	TTHERM_00318620
19.8753	19.9883	19.8276	19.8275		0.685207	0.304732	0.104206	I7MG83	TTHERM_00318770
19.7939	19.9699	20.2874	20.0273		0.654427	0.0699629	-0.275403	I7MG87	TTHERM_00147470
17.1761	17.4387	17.4979	17.499		0.548418	0.143573	-0.191031	I7MG93	TTHERM_00147630
22.8263	22.8167	22.5805	22.5029	+	1.72179	0.0360576	0.279775	I7MGA0	TTHERM_00148790
25.9769	25.789	26.0327	26.0042		0.537631	0.230731	-0.135487	I7MGA3	TTHERM_00585240
23.3162	23.387	23.2385	23.3871		0.165258	0.709563	0.0388327	I7MGB2	TTHERM_00149110
22.6611	22.6501	22.8073	22.8327		2.1559	0.132372	-0.164393	I7MGB8	TTHERM_00529580
22.4927	22.3622	22.37	22.4061		0.208328	0.699138	0.0394564	I7MGC5	TTHERM_00529790
23.3301	23.2251	23.1216	23.269		0.338165	0.430446	0.082303	I7MGC6	TTHERM_00149430
27.0289	26.9857	26.9017	26.9043		1.39268	0.280296	0.10427	I7MGC9	TTHERM_00529900
21.2331	21.2241	21.2741	21.2662		1.6981	0.645041	-0.0415573	I7MGD1	TTHERM_00149550
24.0801	24.1327	24.6415	24.5734	+	2.13687	0.00938745	-0.501084	I7MGD9	TTHERM_00530200
18.5806	18.4754	18.5927	18.4644		0.00211731	0.996498	-0.000570297	I7MGE3	TTHERM_00530360
17.4918	17.5303	17.6133	17.4144		0.00869114	0.987613	-0.00284004	I7MGE7	TTHERM_00530480
25.5917	25.5045	25.1241	25.1301	+	1.97429	0.0155567	0.42099	I7MGF4	TTHERM_00530680
17.5114	17.823	18.0591	18.1837	+	0.944261	0.0174774	-0.45421	I7MGG0	TTHERM_00485750
18.5445	18.6279	18.8657	18.4513		0.116452	0.566864	-0.0723391	I7MGG2	TTHERM_00485800
17.3637	17.2148	17.5123	17.3831		0.60342	0.182389	-0.158474	I7MGG3	TTHERM_00485850
22.4669	22.3227	22.1864	22.0852		1.00543	0.0660965	0.259025	I7MGG4	TTHERM_00151360
21.9871	21.8165	21.6441	21.6868		0.939121	0.0781961	0.236291	I7MGG8	TTHERM_00151470
22.0218	22.0813	22.2214	22.1307		0.828175	0.236204	-0.12455	I7MGH0	TTHERM_00486060
22.1519	22.1259	21.9964	21.9675		1.82332	0.143218	0.156904	I7MGI2	TTHERM_00151810
25.3418	25.0971	24.8419	24.7532	+	1.0787	0.0188495	0.421911	I7MGI5	TTHERM_00486480
22.0905	22.1084	22.3623	22.1189		0.435496	0.232859	-0.141149	I7MGI9	TTHERM_00486590
21.0465	20.9792	21.3245	21.1381		0.800654	0.103671	-0.21844	I7MGJ6	TTHERM_00486800
21.7785	21.7725	21.9259	21.9207		3.14595	0.15201	-0.147839	I7MGJ9	TTHERM_00486910
23.8155	23.7245	23.5755	23.5509		1.31719	0.0945805	0.206867	I7MGK0	TTHERM_00152190
19.6559	19.7308	19.8245	19.9401		0.953971	0.126558	-0.188921	I7MGK2	TTHERM_00931930
25.3524	25.2645	25.2932	25.3066		0.063111	0.938433	0.00858116	I7MGK7	TTHERM_00487130
24.1697	24.1439	24.1146	24.1387		0.639569	0.745156	0.03018	I7MGK9	TTHERM_00933080
23.0201	23.0518	23.0795	23.119		0.887042	0.501024	-0.0633183	I7MGM4	TTHERM_00933280
26.8863	26.6527	26.5144	26.2366	+	0.790295	0.0256548	0.394015	I7MGM5	TTHERM_00471040
21.3514	21.4829	21.2611	21.3168		0.669011	0.236789	0.128225	I7MGM8	TTHERM_00471120
15.8171	15.5876	15.3785	15.3768	+	0.976836	0.0339852	0.324693	I7MGN0	TTHERM_00563900
21.0789	20.7993	21.1025	20.9781		0.239289	0.384816	-0.101197	I7MGN2	TTHERM_00563950
28.2055	28.2454	28.5217	28.5876	+	1.87176	0.0253312	-0.32922	I7MGN3	TTHERM_00471260
25.2782	25.3237	25.3419	25.2352		0.0703987	0.908837	0.0124159	I7MGN7	TTHERM_00564110
23.0135	22.8983	23.0582	22.9756		0.318542	0.549	-0.0609713	I7MGN8	TTHERM_00471370
19.9563	20.123	20.0246	20.028		0.0521247	0.905026	0.0134211	I7MGP2	TTHERM_00564280
23.6614	23.973	23.1718	23.3595	+	1.0282	0.0152629	0.551497	I7MGP3	TTHERM_00471470
22.5863	22.5969	22.6483	22.6197		0.964711	0.644564	-0.0424404	I7MGP5	TTHERM_00471520
18.3488	18.5799	18.2523	18.2058		0.735184	0.0924094	0.235309	I7MGQ4	TTHERM_00566660
22.1519	22.2188	22.0708	22.1736		0.385376	0.526804	0.0630856	I7MGQ5	TTHERM_00471770
26.2022	26.1906	26.1744	26.2284		0.0588152	0.964321	-0.00499153	I7MGS3	TTHERM_00499580
22.2148	22.1509	22.1229	22.1665		0.369108	0.694447	0.0381956	I7MGS6	TTHERM_00500740
24.0248	24.218	23.99	23.9315		0.597678	0.179429	0.160637	I7MGS8	TTHERM_00500850
22.4153	22.3537	22.5569	22.3333		0.184743	0.575716	-0.0605822	I7MGU2	TTHERM_00502380
17.6613	17.6725	17.855	17.7004		0.538934	0.295948	-0.110811	I7MGV0	TTHERM_00502600
23.6723	23.8081	23.7886	23.683		0.0159808	0.973123	0.00439739	I7MGV5	TTHERM_00502720
23.3657	23.5927	23.6498	23.5864		0.444064	0.236319	-0.138879	I7MGW7	TTHERM_00442840
20.5363	20.63	20.6934	20.5898		0.308962	0.565004	-0.0584307	I7MGX7	TTHERM_00419670
17.8589	18.1954	18.0102	18.1812		0.124208	0.574076	-0.0685368	I7MGX8	TTHERM_00558150
19.4157	19.6549	19.697	19.7788		0.601628	0.130263	-0.2026	I7MGY2	TTHERM_00419820
26.5436	26.5745	26.5178	26.5674		0.200818	0.871184	0.0164518	I7MGY5	TTHERM_00558310
24.6153	24.6039	23.0738	23.2175	+	2.61705	0	1.46388	I7MGY8	TTHERM_00558370
25.4639	25.4107	25.7617	25.7813	+	2.14673	0.0218954	-0.334199	I7MGZ7	TTHERM_00558590
26.9491	26.949	26.893	26.8822		2.11906	0.497587	0.0614634	I7MH00	TTHERM_00558640
25.0191	25.0047	24.8258	24.7243		1.35844	0.067989	0.236828	I7MH10	TTHERM_00420700
18.7293	18.7479	19.3559	19.1443	+	1.39248	0.0171707	-0.511481	I7MH13	TTHERM_00727720
23.474	23.5228	23.9174	23.9396	+	2.41201	0.0155152	-0.430097	I7MH18	TTHERM_00420900
28.1241	28.0864	28.0902	28.1533		0.15681	0.872456	-0.0165348	I7MH22	TTHERM_00421060
23.6032	23.625	23.5815	23.5868		0.937503	0.744535	0.0299654	I7MH28	TTHERM_00421210
20.4111	20.3775	20.3424	20.2473		0.727022	0.319044	0.0994129	I7MH33	TTHERM_00543610
15.2953	15.6005	15.4194	15.4243		0.0554797	0.831177	0.0260763	I7MH37	TTHERM_00543710
23.7681	23.4493	23.7362	23.8731		0.425009	0.155023	-0.195976	I7MH42	TTHERM_00545860
27.5956	27.4207	27.2798	27.3362		0.792374	0.122646	0.200141	I7MH43	TTHERM_00578550
18.2514	18.1807	18.5376	18.4143		1.17216	0.0612783	-0.259898	I7MH54	TTHERM_00548360
24.3552	24.3117	24.094	24.117		1.94093	0.0679255	0.227901	I7MH68	TTHERM_00053820
23.7863	23.4739	23.3887	23.504		0.41488	0.170071	0.183765	I7MH83	TTHERM_00579320
27.5686	27.5233	27.1775	27.1457	+	2.28907	0.0150336	0.38433	I7MH91	TTHERM_00058610
18.1943	18.0616	18.1272	18.1601		0.0756859	0.884961	-0.0156651	I7MH93	TTHERM_00058660
27.2775	27.4104	27.5629	27.5473		1.05866	0.097771	-0.211181	I7MHB1	TTHERM_00348650
22.7053	22.7961	22.7336	22.7485		0.0686465	0.929896	0.00960827	I7MHB2	TTHERM_00348700
20.1346	20.0044	19.9618	19.8797		0.714836	0.189211	0.148773	I7MHB3	TTHERM_00348750
24.251	24.5206	23.9989	24.1777		0.683619	0.0623612	0.297487	I7MHB9	TTHERM_00349060
15.4495	15.3737	15.2951	15.2536		1.06295	0.193711	0.13727	I7MHC1	TTHERM_00349120
24.2002	24.1117	24.0155	23.9628		1.07791	0.143395	0.166803	I7MHC3	TTHERM_00352220
20.5699	20.2222	20.6584	20.5048		0.36451	0.179511	-0.185527	I7MHC6	TTHERM_00353330
23.9115	23.8852	24.2431	24.2311	+	2.74071	0.0190859	-0.338735	I7MHC8	TTHERM_00059190
23.9746	23.8789	23.5677	23.5815	+	1.7367	0.0189167	0.35215	I7MHC9	TTHERM_00353450
22.3846	22.4633	22.4357	22.5037		0.326418	0.642982	-0.0457678	I7MHD0	TTHERM_00059240
25.0517	24.9537	24.721	24.7276	+	1.5271	0.0417017	0.27838	I7MHD4	TTHERM_00059340
21.5923	21.5973	21.6989	21.5523		0.145746	0.76783	-0.0308466	I7MHD6	TTHERM_00059400
21.7109	21.6101	21.7509	21.5569		0.0189637	0.959531	0.00661182	I7MHE4	TTHERM_00492550
23.6481	23.6703	23.7867	23.7567		1.57825	0.250942	-0.11247	I7MHF0	TTHERM_00492710
26.1469	26.0885	26.3526	26.4063	+	1.65346	0.0476017	-0.261754	I7MHF2	TTHERM_00492760
18.1683	18.1142	18.2897	18.2454		1.1629	0.215891	-0.126306	I7MHF8	TTHERM_00492910
18.9639	18.924	18.9165	18.9125		0.554111	0.751009	0.0294685	I7MHG2	TTHERM_00068150
23.0381	23.0406	23.3039	23.4898	+	1.21126	0.0262099	-0.357502	I7MHG8	TTHERM_00069310
17.1032	17.2959	17.5163	17.2841		0.50184	0.139333	-0.20067	I7MHG9	TTHERM_00494160
24.5402	24.5162	24.349	24.3833		1.79031	0.138495	0.162074	I7MHH0	TTHERM_00069360
20.2222	20.1569	20.3383	20.1422		0.172644	0.636408	-0.0507441	I7MHH3	TTHERM_00494260
25.1456	25.1539	25.6199	25.5929	+	3.02117	0.0101914	-0.456611	I7MHI4	TTHERM_00070740
21.2678	21.3719	21.3801	21.4605		0.57461	0.326551	-0.100429	I7MHK8	TTHERM_00444470
20.6369	21.0581	21.0339	20.205		0.172428	0.21577	0.228031	I7MHL0	TTHERM_00444520
25.4941	25.4582	25.0567	25.1734	+	1.56215	0.0181882	0.36116	I7MHL9	TTHERM_00540050
23.0312	23.0563	22.584	22.6616	+	2.03436	0.015715	0.420956	I7MHM6	TTHERM_00445940
22.4191	21.9163	21.9559	22.0162		0.261575	0.208759	0.181663	I7MHM9	TTHERM_00540330
18.6319	18.5948	18.988	18.7268		0.687021	0.0894551	-0.24405	I7MHN7	TTHERM_00370710
21.2337	21.5988	21.9456	21.8512	+	0.903502	0.0173638	-0.482148	I7MHN9	TTHERM_00446320
20.5216	20.3777	20.493	20.6066		0.410383	0.345765	-0.100152	I7MHP0	TTHERM_00370760
26.819	26.7221	26.6369	26.6442		0.936199	0.214202	0.129979	I7MHP2	TTHERM_00370820
22.6164	22.6996	22.2509	22.0751	+	1.438	0.0160456	0.495041	I7MHQ4	TTHERM_00371120
19.3837	19.2991	19.1417	19.1741		1.25279	0.123914	0.183518	I7MHR9	TTHERM_00535500
19.853	19.9643	19.7686	20.1101		0.0554902	0.807551	-0.0306873	I7MHS0	TTHERM_00373760
20.4885	20.5928	20.5319	20.1497		0.377522	0.160563	0.199848	I7MHS7	TTHERM_00374970
24.3882	24.3683	24.542	24.6717		1.13453	0.0761282	-0.228656	I7MHS8	TTHERM_00535700
26.8773	26.6428	26.3642	26.3317	+	1.13336	0.0186365	0.412094	I7MHT4	TTHERM_00375130
22.9309	23.0417	23.5127	23.5462	+	1.95273	0.0083682	-0.543156	I7MHT9	TTHERM_00559750
25.3895	25.3912	25.5929	25.6798		1.52552	0.0614247	-0.245971	I7MHV6	TTHERM_00561170
21.4133	21.4057	21.3954	21.2625		0.455793	0.421606	0.0805416	I7MHW2	TTHERM_00473250
22.6222	22.6233	22.8389	22.8929		1.91743	0.0601694	-0.243176	I7MHX2	TTHERM_00474550
23.2373	23.025	22.2706	22.392	+	1.64632	0.00934579	0.799889	I7MHY1	TTHERM_00561590
24.713	24.5937	23.654	23.6889	+	2.3997	0	0.981824	I7MHY7	TTHERM_00475140
25.2593	25.1457	24.809	24.8552	+	1.57985	0.019156	0.370439	I7MHZ7	TTHERM_00706300
24.4478	24.2214	24.0605	24.1634		0.667133	0.110248	0.222671	I7MI18	TTHERM_00140940
21.3198	21.2468	21.459	21.4706		1.40885	0.122475	-0.181471	I7MI32	TTHERM_00142350
22.2702	22.4263	22.6604	22.5146		0.811147	0.0838426	-0.239265	I7MI61	TTHERM_00145230
22.4497	22.6381	22.5819	22.6546		0.269128	0.486967	-0.0743656	I7MI64	TTHERM_00455660
25.6835	25.5775	25.6489	25.6758		0.208337	0.747371	-0.0318718	I7MI66	TTHERM_00456720
18.6855	18.6978	19.5054	19.3101	+	1.74073	0.0110303	-0.716091	I7MI75	TTHERM_00456920
22.326	22.243	22.2994	22.3369		0.270295	0.728188	-0.0336695	I7MI81	TTHERM_00145790
22.1822	22.1047	22.1324	22.0789		0.295158	0.700979	0.0377789	I7MI85	TTHERM_00145900
22.8723	22.7941	22.6646	22.6266		1.30378	0.117639	0.187576	I7MI96	TTHERM_00146220
23.4315	23.4305	23.3412	23.3095		1.6629	0.272731	0.105666	I7MIA8	TTHERM_00293380
19.1507	19.1482	19.3494	19.1896		0.565643	0.267407	-0.120051	I7MIB0	TTHERM_00293440
15.4637	15.3797	15.4619	15.332		0.10831	0.81795	0.0247588	I7MIB1	TTHERM_00294490
19.2308	19.4712	19.4622	19.065		0.129165	0.504629	0.0874071	I7MIB5	TTHERM_00294610
24.3144	24.32	23.9473	24.1398		0.980094	0.0601718	0.273626	I7MIB6	TTHERM_00299760
19.4445	19.4232	19.6397	19.5078		0.766192	0.202001	-0.13987	I7MIC2	TTHERM_00294820
18.5399	18.4019	18.6263	18.4106		0.127147	0.671225	-0.0475168	I7MIC7	TTHERM_00295080
26.0609	26.0095	26.2073	26.1328		1.01521	0.201768	-0.134873	I7MIC8	TTHERM_00299910
21.1196	21.1854	21.0312	21.2278		0.0730045	0.838113	0.0229635	I7MIE0	TTHERM_00295430
18.9574	19.1546	19.0759	19.0309		0.00792376	0.987497	0.00258636	I7MIE6	TTHERM_00300360
26.7077	26.7707	26.6882	26.7712		0.0594785	0.931434	0.00950336	I7MIE8	TTHERM_00300410
23.1603	23.0786	23.0819	23.1344		0.0772601	0.916357	0.0113449	I7MIF0	TTHERM_00295650
24.7939	24.6437	24.3901	24.459	+	1.15146	0.0426605	0.294266	I7MIF3	TTHERM_00295700
21.9268	21.9651	22.2095	22.28	+	1.75547	0.0310806	-0.298802	I7MIF8	TTHERM_00295800
24.538	24.5521	24.2407	24.2355	+	3.22274	0.0263727	0.30702	I7MIG3	TTHERM_00302040
26.4191	26.4171	26.511	26.523		2.42647	0.289632	-0.0989141	I7MIG8	TTHERM_00614840
21.8817	21.99	21.8384	21.987		0.083674	0.835252	0.0231438	I7MIH3	TTHERM_00616060
20.0675	20.4091	20.4309	20.2888		0.237668	0.326416	-0.121572	I7MIH5	TTHERM_00295900
25.2408	25.4031	25.6503	25.5845	+	1.10917	0.0435606	-0.295418	I7MII2	TTHERM_00616340
20.4565	20.5054	20.774	20.6788		1.35276	0.0632588	-0.245502	I7MII4	TTHERM_00616400
22.5125	22.303	22.0229	21.8249	+	1.10554	0.0160766	0.483817	I7MIJ4	TTHERM_00616650
21.4211	21.5532	21.5637	21.4643		0.110255	0.801298	-0.0269032	I7MIJ7	TTHERM_00399360
22.3101	22.2347	22.2638	22.2778		0.0127493	0.993935	0.0015707	I7MIL7	TTHERM_00401950
20.0611	19.9074	20.156	20.1319		0.753078	0.169313	-0.15971	I7MIM0	TTHERM_00402070
26.2634	26.1956	26.026	26.1018		1.08232	0.145071	0.165571	I7MIM2	TTHERM_00402120
22.5203	22.4665	22.7058	22.7288		1.77884	0.069628	-0.223934	I7MIM3	TTHERM_00238950
20.4163	20.2736	20.4442	20.404		0.40043	0.436323	-0.0791178	I7MIM8	TTHERM_00404290
20.955	20.9739	21.0004	21.1142		0.604102	0.353594	-0.0928526	I7MIN3	TTHERM_00405450
15.758	15.6764	15.1848	15.0678	+	1.84605	0.00754404	0.590924	I7MIP1	TTHERM_00239380
21.6065	21.641	21.6774	21.9511		0.52085	0.147877	-0.190497	I7MIP7	TTHERM_00241590
22.8306	22.7437	22.518	22.6273		1.03786	0.0949102	0.214536	I7MIQ5	TTHERM_00522250
20.917	20.9472	20.7107	20.7582		1.7059	0.0955706	0.197641	I7MIR7	TTHERM_00522550
19.6059	19.3786	19.7295	19.8433		0.833418	0.0558097	-0.294159	I7MIR8	TTHERM_00522600
24.2468	24.1942	24.2582	24.2261		0.255502	0.828331	-0.0216494	I7MIS9	TTHERM_00522930
23.4285	22.83	21.8079	21.6633	+	1.34201	0	1.39362	I7MIT3	TTHERM_00242430
23.0024	23.0745	22.4327	22.3725	+	2.26705	0.0104748	0.635851	I7MIT8	TTHERM_00506900
18.8996	19.0631	18.3607	18.512	+	1.40533	0.0102933	0.545033	I7MIT9	TTHERM_00242590
24.035	24.0394	23.9718	23.9887		1.64428	0.527526	0.0569763	I7MIU2	TTHERM_00242650
19.8784	19.8238	19.7782	19.8041		0.731358	0.524177	0.0599108	I7MIU5	TTHERM_00509110
23.9655	24.0206	24.5031	24.4431	+	2.14709	0.0101579	-0.480064	I7MIU8	TTHERM_00466090
21.0415	20.9966	21.1754	21.1021		0.9654	0.244299	-0.119739	I7MIU9	TTHERM_00515210
23.2044	23.0838	23.1347	23.2061		0.128497	0.80162	-0.0262661	I7MIV5	TTHERM_00467310
21.9734	22.0728	21.5746	21.6082	+	1.84057	0.0157954	0.431708	I7MIV6	TTHERM_00516420
24.5276	24.5117	24.3819	24.4586		0.898414	0.308997	0.0993862	I7MIW5	TTHERM_00518740
20.1385	20.1146	20.2251	20.1102		0.254668	0.680258	-0.0411024	I7MIX4	TTHERM_00266320
17.6424	17.7861	18.1852	18.0374	+	1.21253	0.0190511	-0.396993	I7MIX6	TTHERM_00266420
18.4344	18.4575	18.4787	18.4019		0.045376	0.960498	0.00565243	I7MIY3	TTHERM_00266740
22.9018	22.9017	22.9351	22.9606		1.16258	0.609267	-0.0460901	I7MIY6	TTHERM_00467930
26.8745	26.9175	26.9349	27.0782		0.556612	0.293836	-0.110538	I7MIZ2	TTHERM_00469080
22.6093	22.6264	22.7023	22.7513		1.28123	0.267402	-0.108961	I7MIZ4	TTHERM_00469130
23.1431	23.1804	23.3684	23.5152	+	1.18041	0.047313	-0.280028	I7MJ02	TTHERM_00469400
21.7146	21.5531	21.1588	21.132	+	1.56969	0.0168119	0.48846	I7MJ10	TTHERM_00684770
22.7103	22.7617	22.7845	22.9742		0.549585	0.210238	-0.143307	I7MJ14	TTHERM_00685930
17.3176	17.5568	17.474	17.4711		0.0993675	0.749323	-0.0353441	I7MJ15	TTHERM_00685980
15.1252	15.4478	15.2814	15.1755		0.116418	0.624474	0.058085	I7MJ19	TTHERM_00686180
26.3806	26.3449	26.2837	26.2802		1.3372	0.383041	0.0807781	I7MJ23	TTHERM_00836640
23.0094	22.9797	23.0236	23.0182		0.653022	0.7776	-0.0263729	I7MJ25	TTHERM_00836690
20.2563	20.1167	20.4372	20.2935		0.66508	0.148098	-0.178855	I7MJ29	TTHERM_00837840
22.8054	22.9433	22.1555	21.9659	+	1.69625	0.00442718	0.813629	I7MJ35	TTHERM_00275750
21.5351	21.5785	21.4962	21.5732		0.175871	0.829451	0.0220957	I7MJ36	TTHERM_00840000
18.335	18.5006	18.667	18.515		0.579816	0.162741	-0.173258	I7MJ45	TTHERM_00762860
23.1311	23.1348	23.2265	23.24		2.31285	0.285036	-0.100343	I7MJ48	TTHERM_00125210
18.2193	18.3898	18.3322	18.4068		0.253855	0.537712	-0.0649633	I7MJ55	TTHERM_00125430
27.6059	27.4907	27.4204	27.4235		0.796411	0.232735	0.126299	I7MJ59	TTHERM_00125530
24.8578	24.7852	25.2389	25.278	+	2.05608	0.0151398	-0.436931	I7MJ66	TTHERM_00765390
17.4758	17.606	17.8578	17.5837		0.446616	0.170265	-0.179842	I7MJ76	TTHERM_00127040
23.2839	23.2108	23.4481	23.3973		1.23052	0.130465	-0.175379	I7MJ80	TTHERM_00127150
24.9712	24.931	25.0848	25.0678		1.53597	0.210033	-0.125228	I7MJ81	TTHERM_00780640
20.9511	20.9807	21.0006	21.0223		0.881809	0.618157	-0.0455103	I7MJ84	TTHERM_00127260
21.874	21.9713	21.8601	21.8033		0.605465	0.36163	0.0908937	I7MJ89	TTHERM_00780850
25.4842	24.564	24.8329	24.2913		0.320491	0.0622846	0.461965	I7MJ94	TTHERM_00780960
20.0734	20.3659	20.6165	20.7757	+	0.984997	0.014577	-0.476489	I7MJ99	TTHERM_00128700
22.6987	22.6737	23.0337	22.949	+	1.69303	0.030776	-0.305156	I7MJA2	TTHERM_00670180
26.1097	25.9129	25.9529	25.8667		0.35187	0.350555	0.101429	I7MJC0	TTHERM_00670590
20.2073	20.2202	20.0426	20.1388		0.896828	0.236823	0.123	I7MJC8	TTHERM_00129710
19.3527	19.5353	19.5741	19.6371		0.626611	0.175964	-0.161604	I7MJD0	TTHERM_00129760
23.8073	23.7568	23.5556	23.5747		1.81933	0.0719791	0.216917	I7MJE0	TTHERM_00130010
21.0967	21.1713	21.4143	21.2819		0.973682	0.0993562	-0.214049	I7MJJ4	TTHERM_00190800
28.5747	28.4657	28.3273	28.3886		0.913959	0.158586	0.162245	I7MJK1	TTHERM_00190950
26.438	26.3899	26.4213	26.4817		0.362612	0.698079	-0.0375156	I7MJK3	TTHERM_00687260
21.0584	21.1776	21.215	21.2492		0.683429	0.274817	-0.11407	I7MJK9	TTHERM_00688590
21.7175	21.7743	21.7353	21.7751		0.0897274	0.930794	-0.00931549	I7MJL2	TTHERM_00191000
23.2526	23.2427	23.2548	23.325		0.448556	0.660702	-0.0421972	I7MJL4	TTHERM_00688800
22.6798	22.6124	22.6801	22.8092		0.510904	0.339021	-0.0986061	I7MJL8	TTHERM_00690000
20.152	20.2446	20.0406	20.1368		0.615776	0.29302	0.109619	I7MJM0	TTHERM_00690050
21.1083	21.1921	20.9626	21.108		0.516774	0.287873	0.114932	I7MJM5	TTHERM_00191240
18.5437	18.7604	18.7093	18.797		0.32025	0.3604	-0.101089	I7MJN1	TTHERM_00842450
19.8503	19.9099	20.1006	19.8521		0.276038	0.388408	-0.0963268	I7MJN9	TTHERM_00842650
17.714	17.9005	17.6896	17.6387		0.557624	0.21022	0.143071	I7MJP1	TTHERM_00842700
27.1682	27.0421	26.8688	26.7248	+	1.07409	0.0371231	0.308376	I7MJP9	TTHERM_00681790
21.7451	21.7896	21.6161	21.6295		1.60446	0.169527	0.144589	I7MJQ9	TTHERM_00683080
14.8316	15.2291	15.3557	15.2684		0.522146	0.0804474	-0.281687	I7MJR7	TTHERM_00476610
26.2421	26.1209	25.8501	25.7867	+	1.47223	0.0196902	0.363117	I7MJR9	TTHERM_00476670
21.689	21.6538	21.4711	21.4431		1.96655	0.0724211	0.214284	I7MJS0	TTHERM_00683350
24.7146	24.7109	24.8415	24.7502		0.676787	0.391747	-0.0831385	I7MJT9	TTHERM_00481220
22.0951	22.1183	21.9688	22.1881		0.0852363	0.801568	0.0282364	I7MJU1	TTHERM_00481270
18.2417	17.9438	18.1721	18.2519		0.283888	0.313346	-0.119274	I7MJU3	TTHERM_00481320
15.2168	14.9358	15.4298	14.8318		0.0535352	0.712839	-0.0545506	I7MJW1	TTHERM_00334270
15.7173	15.7855	15.2225	15.1021	+	1.86884	0.00758333	0.589092	I7MJW3	TTHERM_00334320
18.8204	18.7394	18.7589	18.7425		0.257119	0.767182	0.0291929	I7MJX0	TTHERM_00678450
20.8307	21.1301	21.8381	21.8632	+	1.54457	0.00475	-0.870295	I7MJX6	TTHERM_00678600
23.7623	24.0199	23.8501	23.8566		0.0985121	0.735679	0.037756	I7MJZ3	TTHERM_00338180
24.0929	23.9833	24.0786	24.1035		0.350651	0.589265	-0.052928	I7MK01	TTHERM_00338410
20.0879	20.039	20.0232	19.8678		0.545758	0.274693	0.117964	I7MK03	TTHERM_00338470
27.5765	27.4547	27.3023	27.2713		1.16863	0.0744626	0.2288	I7MK09	TTHERM_00339640
22.2363	22.0723	21.7123	21.6696	+	1.49711	0.0161253	0.463327	I7MK11	TTHERM_00339700
21.255	21.1961	21.1286	21.3456		0.0325853	0.925091	-0.0115232	I7MK12	TTHERM_00497830
25.5738	25.4359	24.9827	24.9872	+	1.76525	0.00902128	0.519887	I7MK14	TTHERM_00497880
22.5939	22.5718	22.5715	22.6679		0.272564	0.707886	-0.0368195	I7MK15	TTHERM_00339800
25.1656	25.2746	25.3019	25.3874		0.669467	0.247394	-0.12451	I7MK20	TTHERM_00340080
21.0635	20.4637	19.4773	18.9148	+	1.20463	0	1.56751	I7MK24	TTHERM_00340240
24.9967	25.0217	24.7587	24.8542		1.26372	0.0992774	0.202785	I7MK25	TTHERM_00497990
25.7267	25.6732	25.7719	25.685		0.198936	0.77534	-0.0285177	I7MK35	TTHERM_00498260
21.9433	21.9421	22.1739	22.0165		0.715903	0.183882	-0.152456	I7MK47	TTHERM_00526410
18.3042	18.5994	18.3652	18.4399		0.109514	0.671443	0.049222	I7MK51	TTHERM_00438850
21.1955	21.1761	21.0168	21.1304		0.71965	0.277538	0.11225	I7MK52	TTHERM_00526590
24.5084	24.9384	24.6351	24.7673		0.0313127	0.873015	0.0221834	I7MK56	TTHERM_00526720
24.3056	24.7282	26.1771	25.8883	+	1.56319	0	-1.51582	I7MK67	TTHERM_00527280
26.2561	26.2401	26.2599	26.2823		0.624691	0.809782	-0.0230122	I7MK78	TTHERM_00440620
21.9231	21.7738	22.4436	22.623	+	1.55541	0.00927389	-0.684849	I7MK87	TTHERM_00277470
18.5779	18.807	18.818	18.6451		0.0910621	0.73279	-0.039093	I7MK90	TTHERM_00278640
23.6987	23.7104	23.7278	23.6427		0.156638	0.850625	0.01929	I7MK94	TTHERM_00279880
21.3734	21.46	21.6685	21.6746		1.55592	0.0557521	-0.254869	I7MKA9	TTHERM_00283700
26.7328	26.6445	26.5152	26.3878		1.03519	0.0716678	0.237149	I7MKB2	TTHERM_00283870
21.7841	21.9558	21.7916	21.7681		0.389999	0.388419	0.0901403	I7MKB4	TTHERM_00283980
22.2899	22.0961	21.9206	21.9391		0.943256	0.0661591	0.263143	I7MKB5	TTHERM_00284030
20.1675	20.181	19.9732	20.36		0.0123138	0.958384	0.00765419	I7MKD2	TTHERM_00344030
24.0311	23.9652	24.09	24.1309		0.993521	0.264707	-0.112295	I7MKE8	TTHERM_00285250
22.5986	22.7491	22.8584	23.1738	+	0.723006	0.0418469	-0.342296	I7MKG3	TTHERM_00289040
18.013	18.1176	18.134	18.3624		0.548961	0.153177	-0.182957	I7MKG9	TTHERM_00289340
22.4055	22.3354	22.7248	22.6079	+	1.30791	0.0349205	-0.295888	I7MKH0	TTHERM_00289390
24.6222	24.5886	24.7165	24.6704		1.0419	0.353878	-0.0880127	I7MKH6	TTHERM_00290700
20.7489	21.2062	18.5825	19.0044	+	1.70563	0	2.18408	I7MKI1	TTHERM_00290960
23.9679	23.9197	23.8868	23.9432		0.285204	0.76752	0.0288305	I7MKI5	TTHERM_00292170
26.0902	26.0469	25.9374	25.8425		1.12054	0.130349	0.178604	I7MKI8	TTHERM_00131180
22.7056	22.759	22.3148	22.3404	+	2.27425	0.0165111	0.404734	I7MKJ4	TTHERM_00133500
21.2206	21.293	21.283	21.191		0.115188	0.85039	0.0198345	I7MKJ5	TTHERM_00133560
27.612	27.5493	27.5641	27.5566		0.231742	0.838513	0.020277	I7MKK1	TTHERM_00134890
24.6249	24.8134	25.3599	25.3926	+	1.68744	0.00904348	-0.657087	I7MKL7	TTHERM_00137850
18.4695	18.3952	18.1554	18.032	+	1.3726	0.0261612	0.338587	I7MKL8	TTHERM_00137900
24.7738	24.7866	24.5597	24.597		2.02723	0.0862258	0.201833	I7MKM3	TTHERM_00138170
28.0331	27.8908	27.9456	27.9385		0.093682	0.853241	0.0199146	I7MKN3	TTHERM_00139700
19.114	19.1993	18.9463	18.974		1.31651	0.105755	0.196553	I7MKP1	TTHERM_00589930
20.6924	20.742	20.7205	20.7518		0.233239	0.850183	-0.0189342	I7MKP3	TTHERM_00590040
21.7162	21.7522	21.3751	21.4817	+	1.49176	0.0308766	0.305758	I7MKP7	TTHERM_00590250
24.1916	24.3072	24.2121	24.2888		0.00487158	0.9949	-0.00109386	I7MKQ5	TTHERM_00660130
20.6964	21.0278	20.7264	20.8295		0.170261	0.479513	0.0841484	I7MKR6	TTHERM_00661730
24.6196	24.3531	23.8024	23.7548	+	1.45981	0.00933333	0.707747	I7MKR8	TTHERM_00663830
20.6547	20.8228	20.4587	20.3705	+	1.11882	0.0311077	0.324132	I7MKT0	TTHERM_00218250
19.7803	19.6586	19.6072	19.5537		0.765726	0.202922	0.13903	I7MKT3	TTHERM_00218400
24.9458	25.0019	24.9617	24.9497		0.227647	0.85578	0.0181217	I7MKT5	TTHERM_00218510
21.3357	21.4644	21.1072	21.1467	+	1.25421	0.0488394	0.273073	I7MKT8	TTHERM_00218670
22.3106	22.5649	22.3641	22.3877		0.169874	0.575606	0.0617886	I7MKU6	TTHERM_00219120
23.4534	23.3224	23.1879	23.1138		1.05706	0.0716934	0.237036	I7MKU9	TTHERM_00219280
24.0065	24.0301	24.0525	24.1241		0.689664	0.460353	-0.0700245	I7MKV0	TTHERM_00219330
19.6168	19.6803	19.6162	19.4686		0.498304	0.312457	0.106112	I7MKV3	TTHERM_00219490
20.5642	20.3336	19.2268	19.3948	+	1.81398	0	1.1381	I7MKW5	TTHERM_00221130
26.6923	26.7251	26.5256	26.6635		0.604504	0.280546	0.114127	I7MKW7	TTHERM_00408720
22.7704	22.6663	22.5982	22.6561		0.576367	0.361563	0.0912418	I7MKX4	TTHERM_00409100
21.1852	21.1232	21.3816	21.336		1.47435	0.0929004	-0.204578	I7MKZ2	TTHERM_00412080
21.7107	21.7238	21.9519	21.7645		0.565229	0.21332	-0.140941	I7ML18	TTHERM_00310560
20.502	20.8892	20.2502	20.2174	+	0.851894	0.0185666	0.461747	I7ML23	TTHERM_00310900
15.6201	15.1069	15.5124	14.9766		0.108566	0.43968	0.118982	I7ML24	TTHERM_00314860
20.3096	20.2513	20.0672	20.1064		1.50374	0.105664	0.193663	I7ML27	TTHERM_00316030
25.8161	25.8458	25.5407	25.7611		0.60758	0.150874	0.18004	I7ML31	TTHERM_00316280
25.6312	25.6973	25.757	25.7617		0.986927	0.324577	-0.0950823	I7ML36	TTHERM_00316540
21.151	21.1207	20.8374	20.8909	+	1.90246	0.0401319	0.271711	I7ML47	TTHERM_00317230
25.012	25.0089	25.5706	25.5122	+	2.52052	0.00693333	-0.530899	I7ML51	TTHERM_00317440
24.1052	24.1981	23.0037	23	+	2.78797	0	1.14977	I7ML53	TTHERM_00318540
21.4352	21.4887	21.4429	21.4638		0.100514	0.935895	0.00857735	I7ML58	TTHERM_00318790
18.4983	18.5317	18.4222	18.5908		0.0314884	0.943037	0.00851917	I7ML63	TTHERM_00147600
21.7357	21.5984	21.9223	21.7809		0.694923	0.139421	-0.184577	I7ML66	TTHERM_00148760
22.4812	22.49	22.6185	22.4669		0.275547	0.575307	-0.0571375	I7ML70	TTHERM_00148970
20.9459	21.0859	21.0241	20.983		0.0547222	0.911684	0.0123034	I7ML74	TTHERM_00149190
24.1534	24.1317	24.1646	24.1714		0.80969	0.786307	-0.0254545	I7ML76	TTHERM_00149290
24.0133	24.0445	24.038	24.0848		0.435859	0.729107	-0.0325089	I7ML77	TTHERM_00149340
23.7472	23.6948	23.2372	23.1859	+	2.28912	0.0099375	0.509472	I7ML79	TTHERM_00149450
25.074	25.072	25.1862	25.2355		1.51458	0.184367	-0.137796	I7ML82	TTHERM_00149620
19.3999	19.453	19.4547	19.4114		0.0629303	0.95462	-0.00659657	I7ML95	TTHERM_00151330
22.3736	22.5905	22.3762	22.3327		0.434178	0.26331	0.12758	I7ML96	TTHERM_00151380
22.3757	22.3569	22.7077	22.6252	+	1.71459	0.0312042	-0.300149	I7MLA1	TTHERM_00151670
21.9315	21.6947	21.6204	21.4857		0.706709	0.072515	0.260006	I7MLA5	TTHERM_00151890
28.4906	28.402	28.5872	28.523		0.732223	0.288784	-0.108783	I7MLA8	TTHERM_00152040
19.6631	19.5956	19.9789	19.7029		0.560826	0.127501	-0.211545	I7MLB3	TTHERM_00931950
22.5814	22.7842	22.6847	22.6776		0.00481793	0.994172	0.0015831	I7MLB8	TTHERM_00933200
22.1228	22.2858	22.3225	22.3904		0.644244	0.189045	-0.152177	I7MLB9	TTHERM_00933250
22.1189	22.1027	22.4278	22.4648	+	2.44361	0.0182837	-0.335505	I7MLC5	TTHERM_00563970
23.1172	23.0668	23.2729	23.3319		1.49025	0.0854631	-0.210431	I7MLD0	TTHERM_00564250
21.8206	21.9721	22.0725	22.1253		0.894465	0.114239	-0.202579	I7MLD2	TTHERM_00564370
23.8882	23.8143	23.6734	23.6523		1.4067	0.113868	0.188405	I7MLD7	TTHERM_00565630
23.9579	24.127	24.1206	24.1424		0.391414	0.392409	-0.0890102	I7MLD8	TTHERM_00566680
19.7415	20.106	19.9564	19.8515		0.0331516	0.882852	0.0197697	I7MLE5	TTHERM_00499340
23.9702	23.8412	24.0636	24.0375		0.799331	0.188865	-0.144829	I7MLE8	TTHERM_00499500
20.8373	21.3093	21.8291	21.6648	+	0.94135	0.00868259	-0.673613	I7MLF3	TTHERM_00500760
23.8417	23.9248	23.7823	23.7686		0.903899	0.28233	0.107813	I7MLF6	TTHERM_00500930
21.7141	21.6713	21.4791	21.5837		0.983589	0.157498	0.161368	I7MLG0	TTHERM_00502200
17.7895	17.7825	17.7866	18.022		0.37583	0.296825	-0.118301	I7MLG5	TTHERM_00502460
24.9515	25.1204	25.7619	25.7441	+	1.86214	0.0115556	-0.71699	I7MLH4	TTHERM_00557860
28.0791	27.9754	27.8188	27.7744		1.26063	0.070641	0.230621	I7MLH8	TTHERM_00558060
14.9521	15.2252	15.7064	15.6832	+	1.32349	0.0100157	-0.606119	I7MLH9	TTHERM_00558120
25.1163	25.1066	25.1575	25.2338		0.795837	0.382197	-0.0841837	I7MLI1	TTHERM_00558230
25.3998	25.3437	25.6349	25.8644	+	1.06874	0.0253714	-0.37788	I7MLI6	TTHERM_00558500
19.8615	19.7832	19.7561	19.7107		0.725605	0.361634	0.0889597	I7MLI9	TTHERM_00558660
18.7058	18.7125	18.8726	19.1322		0.816724	0.0560898	-0.293254	I7MLJ8	TTHERM_00728890
21.3491	21.2683	21.1481	21.1689		1.1602	0.167404	0.150223	I7MLJ9	TTHERM_00728950
23.256	23.2427	23.2845	23.3549		0.725228	0.456497	-0.0703526	I7MLL3	TTHERM_00578830
20.665	20.5401	20.4739	20.3719		0.807543	0.139117	0.179684	I7MLL4	TTHERM_00578890
23.189	23.2032	22.8948	22.8748	+	2.8104	0.0251321	0.31128	I7MLL5	TTHERM_00578940
25.108	24.9975	24.844	24.9388		0.804039	0.163412	0.161307	I7MLL7	TTHERM_00579060
21.8161	21.9014	21.8992	21.996		0.519173	0.380986	-0.0888338	I7MLM8	TTHERM_00348130
21.3155	21.5276	21.5515	21.4896		0.332774	0.363289	-0.0989962	I7MLN3	TTHERM_00348380
21.2297	21.3809	21.6773	21.6002	+	1.22846	0.0288315	-0.333446	I7MLP0	TTHERM_00348770
25.4931	25.4117	25.4784	25.4887		0.278487	0.747089	-0.0311699	I7MLP6	TTHERM_00349080
25.2994	25.0937	24.9181	24.9608		0.872505	0.0698459	0.257139	I7MLQ3	TTHERM_00353480
22.0069	21.9356	22.0687	22.1497		0.903549	0.198464	-0.137971	I7MLQ5	TTHERM_00492310
21.2775	21.3423	21.304	21.3349		0.0890262	0.928577	-0.00958157	I7MLR3	TTHERM_00492730
26.3508	26.3613	26.3801	26.3656		0.69638	0.863341	-0.0167952	I7MLR5	TTHERM_00492830
18.9729	19.01	19.0975	18.9555		0.167453	0.73091	-0.035058	I7MLR9	TTHERM_00494030
23.2224	23.3903	23.4112	23.6619		0.574081	0.111971	-0.230168	I7MLS2	TTHERM_00494180
27.4861	27.5	27.6808	27.6758		2.7979	0.103407	-0.185279	I7MLS4	TTHERM_00494280
21.0326	21.1082	21.112	20.9621		0.137083	0.748957	0.0333757	I7MLT5	TTHERM_00444160
23.0507	22.9694	22.7172	22.7827		1.42027	0.0552092	0.260119	I7MLU0	TTHERM_00444440
22.6322	22.6242	22.5977	22.6		1.71165	0.745868	0.0293493	I7MLU1	TTHERM_00444490
22.7436	22.8409	22.9936	23.0599		1.23977	0.0695434	-0.234538	I7MLU4	TTHERM_00444650
19.4163	19.644	19.8348	19.8562	+	0.957765	0.0403219	-0.31534	I7MLV0	TTHERM_00445960
25.2532	25.0827	25.204	25.2472		0.237071	0.575995	-0.0576658	I7MLV5	TTHERM_00446240
28.7459	28.7726	28.7725	28.7794		0.456339	0.864651	-0.0167141	I7MLV6	TTHERM_00446290
20.9158	20.8466	20.6479	20.6762		1.55523	0.073135	0.21918	I7MLV7	TTHERM_00446340
22.2885	22.2657	22.3085	22.5512		0.472814	0.202095	-0.152794	I7MLW2	TTHERM_00535160
26.6951	26.7668	27.11	27.1637	+	1.92203	0.0158118	-0.405914	I7MLW3	TTHERM_00535210
23.4736	23.4474	23.3987	23.3848		1.36205	0.449675	0.0687523	I7MLW4	TTHERM_00535260
19.0772	19.0115	19.1913	19.1852		1.31275	0.177762	-0.143921	I7MLX2	TTHERM_00535670
20.0294	20.3416	20.1554	19.8996		0.287695	0.235159	0.158011	I7MLX5	TTHERM_00535820
24.6213	25.1263	25.7019	26.1873	+	1.0343	0.00892857	-1.07076	I7MLY3	TTHERM_00537220
24.0982	24.0813	24.2004	24.1656		1.39381	0.32084	-0.0932837	I7MLY6	TTHERM_00537370
21.4834	21.3617	21.4905	21.3568		0.00368166	0.994995	-0.00107956	I7MLY7	TTHERM_00537430
24.0487	23.9996	24.2291	24.2785		1.65285	0.068345	-0.229673	I7MLZ0	TTHERM_00473110
27.4822	27.3822	27.3971	27.3911		0.278382	0.700091	0.0380754	I7MLZ4	TTHERM_00473320
23.8935	23.9545	23.7133	23.9078		0.418377	0.302304	0.113444	I7MLZ6	TTHERM_00474420
22.6894	22.5743	22.3521	22.1547	+	1.095	0.0256977	0.378424	I7MLZ8	TTHERM_00474520
15.4213	15.4268	15.6546	15.622		2.22789	0.0707649	-0.214291	I7MM00	TTHERM_00474650
19.2684	19.3588	19.571	19.4243		0.779117	0.137144	-0.183987	I7MM01	TTHERM_00474750
20.3829	20.5408	20.1274	20.1842	+	1.16989	0.0347056	0.306002	I7MM04	TTHERM_00474910
20.1199	20.4292	20.0942	20.1934		0.296453	0.286501	0.130748	I7MM05	TTHERM_00474960
24.4262	24.4206	24.399	24.4521		0.025283	0.988725	-0.00213718	I7MM07	TTHERM_00475060
24.9633	25.0032	24.969	25.0563		0.220563	0.76774	-0.0294533	I7MM11	TTHERM_00475260
26.3812	26.4378	26.5762	26.5045		0.986544	0.210157	-0.130889	I7MM14	TTHERM_00657230
16.5953	16.7419	16.9153	16.8893		1.05429	0.074063	-0.233653	I7MM17	TTHERM_00657380
17.2645	17.3545	17.2399	17.1483		0.669232	0.272854	0.115421	I7MM22	TTHERM_00657650
26.2205	26.1348	26.3647	26.3015		0.999907	0.163708	-0.155487	I7MM26	TTHERM_00658860
19.0703	19.1147	18.7908	18.7922	+	2.2685	0.0262809	0.301023	I7MM28	TTHERM_00658960
19.9641	19.8594	19.9256	20.0807		0.364891	0.388049	-0.0914135	I7MM29	TTHERM_00659010
21.7431	22.0313	22.0371	22.3281		0.543733	0.0699011	-0.295381	I7MM32	TTHERM_00455120
15.9214	15.7295	15.167	15.1439	+	1.69533	0.00951634	0.670034	I7MM38	TTHERM_00455430
23.3015	23.4632	23.4206	23.5109		0.334458	0.4278	-0.0833769	I7MM39	TTHERM_00455480
19.9141	19.9028	19.8464	20.0297		0.10906	0.78568	-0.0295696	I7MM44	TTHERM_00456740
24.1845	24.3678	24.3764	24.4415		0.514942	0.24096	-0.132752	I7MM54	TTHERM_00459290
22.0022	21.7464	21.8666	21.7265		0.188881	0.501706	0.0777283	I7MM56	TTHERM_00459390
26.5322	26.54	26.64	26.622		1.97617	0.306932	-0.0948792	I7MM63	TTHERM_00298510
25.3453	25.2368	24.9635	25.0106	+	1.44559	0.0309871	0.304017	I7MM64	TTHERM_00299570
22.3217	22.4146	22.546	22.4885		0.950788	0.179411	-0.149081	I7MM66	TTHERM_00299780
17.8628	17.8945	18.4309	18.4015	+	2.79276	0.00742857	-0.537505	I7MM68	TTHERM_00299880
17.5041	17.4593	17.3477	17.608		0.00903842	0.980077	0.00384712	I7MM79	TTHERM_00300430
22.3718	22.6791	22.2448	22.2641		0.656868	0.0705792	0.271006	I7MM83	TTHERM_00300630
25.7407	25.6984	25.7286	25.6621		0.220735	0.809261	0.0242052	I7MMA3	TTHERM_00616310
22.3635	22.2425	21.5441	21.7313	+	1.56964	0.00871856	0.665282	I7MMA5	TTHERM_00616420
22.8409	22.9878	23.2096	23.1798	+	1.18965	0.0475197	-0.280348	I7MMA8	TTHERM_00616570
20.565	20.7745	20.9204	20.9908		0.911453	0.0561651	-0.285818	I7MMC0	TTHERM_00238790
21.1061	21.4151	21.3712	21.4974		0.390119	0.186617	-0.173695	I7MMC5	TTHERM_00239090
23.0986	22.8993	22.58	22.7011	+	1.03836	0.0251478	0.358425	I7MMC6	TTHERM_00239150
24.0046	24.0789	24.1057	24.1366		0.728076	0.407781	-0.0793657	I7MMD7	TTHERM_00241780
23.9127	23.977	23.9189	23.8785		0.457714	0.628504	0.0461512	I7MMD9	TTHERM_00241880
23.2862	23.1993	23.3545	23.2192		0.194711	0.670854	-0.0440521	I7MME4	TTHERM_00242130
26.6434	26.5603	26.6721	26.6438		0.481404	0.563179	-0.0560732	I7MMF1	TTHERM_00242510
20.924	20.99	20.9903	21.0413		0.531926	0.541241	-0.0588264	I7MMF6	TTHERM_00465060
23.4343	23.2989	23.2949	23.2819		0.433012	0.4371	0.0781984	I7MMG8	TTHERM_00467790
21.2583	21.3946	21.4213	21.2928		0.110568	0.776069	-0.0305586	I7MMG9	TTHERM_00467850
27.4299	27.366	27.4506	27.4214		0.40678	0.693023	-0.0380497	I7MMH1	TTHERM_00467950
24.2864	24.3071	24.179	24.0977		1.19687	0.153648	0.158428	I7MMH4	TTHERM_00469100
20.5599	20.7733	20.6026	20.4586		0.39626	0.251966	0.13599	I7MMI2	TTHERM_00684530
21.6862	21.6142	21.4179	21.4728		1.34129	0.0953889	0.204865	I7MMI6	TTHERM_00684730
25.6815	25.8	25.8264	25.9115		0.655643	0.237827	-0.128195	I7MMI9	TTHERM_00685900
24.6142	24.5963	24.4449	24.5951		0.423908	0.404899	0.0852413	I7MMJ4	TTHERM_00686150
21.1979	21.0669	21.0116	20.944		0.76739	0.179148	0.154593	I7MMJ8	TTHERM_00836660
15.1426	15.188	15.4201	15.2474		0.699322	0.160889	-0.168421	I7MMK8	TTHERM_00762880
24.8173	24.8008	24.5851	24.687		1.10424	0.137055	0.173005	I7MMK9	TTHERM_00762930
23.6934	23.5728	23.7158	23.7751		0.626162	0.284276	-0.112337	I7MML0	TTHERM_00762990
24.096	24.0167	24.0664	24.0504		0.0155182	0.989498	-0.00200844	I7MMM1	TTHERM_00780460
26.1231	26.1586	26.2189	26.2537		1.21082	0.316453	-0.0954723	I7MMM2	TTHERM_00780510
25.6374	25.5625	25.7437	25.7152		1.07709	0.210327	-0.129512	I7MMM4	TTHERM_00780610
21.2468	21.5777	21.2343	21.4748		0.0945599	0.646407	0.0576973	I7MMN1	TTHERM_00780980
26.0054	25.9747	25.9822	25.9525		0.399184	0.815151	0.0226717	I7MMN2	TTHERM_00781030
19.967	20.0485	20.0523	20.3191		0.481112	0.166059	-0.177942	I7MMN8	TTHERM_00670350
21.8122	21.9881	21.669	21.7122		0.833511	0.11092	0.209557	I7MMP0	TTHERM_00670450
27.682	27.4678	28.0174	27.711		0.581899	0.0699768	-0.289227	I7MMP3	TTHERM_00670610
19.5962	19.4988	18.6621	18.59	+	2.3671	0	0.921474	I7MMQ3	TTHERM_00326770
21.5424	21.6143	21.5837	21.3556		0.337743	0.331211	0.108668	I7MMQ4	TTHERM_00326830
21.5419	21.5148	21.4131	21.4132		1.86556	0.236938	0.115202	I7MMQ6	TTHERM_00326940
21.6559	21.631	21.2366	21.1065	+	1.71858	0.0163246	0.471896	I7MMS9	TTHERM_00332140
24.0758	23.9374	24.0094	23.9695		0.0790688	0.87591	0.0171967	I7MMT4	TTHERM_00688460
22.0229	22.1193	21.9177	22.0993		0.218681	0.560211	0.0625982	I7MMT7	TTHERM_00688610
21.6712	21.6482	21.7252	21.4232		0.201283	0.456333	0.0855246	I7MMT8	TTHERM_00688660
22.5882	22.5929	22.448	22.3425		1.18093	0.112122	0.195282	I7MMU4	TTHERM_00689970
26.6508	26.776	26.5215	26.5564		0.938259	0.139221	0.174399	I7MMU7	TTHERM_00841210
20.6868	20.6072	20.7078	20.6869		0.461109	0.595637	-0.0503674	I7MMU8	TTHERM_00841260
17.685	17.9053	17.522	17.8625		0.178869	0.408449	0.102846	I7MMV0	TTHERM_00842370
20.5821	20.4228	20.7661	20.5222		0.36313	0.246635	-0.141673	I7MMV7	TTHERM_00680600
22.2166	22.1323	22.6072	22.5239	+	1.65368	0.0173278	-0.391105	I7MMW4	TTHERM_00682990
26.4303	26.3616	26.4219	26.3653		0.0165578	0.987516	0.00235367	I7MMW6	TTHERM_00683100
22.0386	21.9585	21.6914	21.8245		1.04382	0.0701799	0.240563	I7MMX0	TTHERM_00683310
21.7263	21.7882	21.9437	21.7928		0.513395	0.297852	-0.110965	I7MMX2	TTHERM_00645780
23.9459	24.0529	24.0654	24.2293		0.568888	0.201635	-0.14793	I7MMY1	TTHERM_00647310
27.6645	27.6842	28.1534	28.1884	+	2.78786	0.010176	-0.496561	I7MMZ2	TTHERM_00678260
23.5294	23.3533	23.1976	23.2673		0.80094	0.112936	0.208895	I7MMZ4	TTHERM_00678360
19.5665	19.5817	19.677	19.6323		1.11769	0.387952	-0.0805569	I7MMZ8	TTHERM_00678570
18.4348	18.751	18.5647	18.6605		0.0380225	0.878727	-0.0196533	I7MMZ9	TTHERM_00495910
27.7401	27.6496	27.6499	27.6559		0.344295	0.666222	0.0419378	I7MN06	TTHERM_00497260
21.7203	21.6572	21.7318	21.686		0.182257	0.841025	-0.020133	I7MN07	TTHERM_00497310
23.2015	23.1861	23.05	23.0433		2.49369	0.158787	0.147132	I7MN08	TTHERM_00497370
23.6531	23.6658	23.6195	23.614		1.59782	0.636034	0.0426846	I7MN19	TTHERM_00497960
19.8398	19.8669	19.9295	19.9153		1.34093	0.447728	-0.0690117	I7MN20	TTHERM_00498020
24.4005	24.2651	24.0139	23.8663	+	1.22679	0.0188108	0.392648	I7MN24	TTHERM_00498230
22.2048	22.3292	22.2325	22.316		0.0305178	0.953781	-0.00720692	I7MN26	TTHERM_00525120
19.3699	19.2226	19.4552	19.3192		0.337197	0.393898	-0.0909452	I7MN31	TTHERM_00526370
18.9172	18.9637	18.9461	18.992		0.324644	0.767675	-0.0286274	I7MN48	TTHERM_00528450
17.4921	17.8179	17.4891	18.022		0.108984	0.486786	-0.10053	P08992	TTHERM_00143660
24.7107	24.6485	23.9104	24.2628	+	1.09557	0.011641	0.593	P0DJ22	TTHERM_00992730
22.7367	22.7018	21.9338	22.167	+	1.52696	0.00866667	0.668834	P0DJ24	TTHERM_01068180
24.0685	24.2278	24.0183	23.9769		0.680156	0.189237	0.150558	P0DJ51	TTHERM_00561680
26.9671	26.8055	26.3195	26.355	+	1.65793	0.00974713	0.549051	P0DJ52	TTHERM_00716240
22.5495	22.4365	22.3726	22.1908		0.727763	0.115957	0.211258	P0DJ53	TTHERM_00227270
24.7337	24.3377	24.2604	24.1179	+	0.61743	0.0475716	0.346542	P0DJ54	TTHERM_00476640
27.0251	27.0244	26.6568	26.6092	+	2.43501	0.016	0.391766	P0DJ55	TTHERM_00333210
26.7146	26.6794	26.4563	26.5148		1.60105	0.0826096	0.211449	P0DJ56	TTHERM_00136120
25.3827	25.3091	24.7437	24.7097	+	2.37087	0.0099726	0.619147	P0DJ57	TTHERM_00134940
23.2198	22.9164	22.7959	22.7163		0.732968	0.0530779	0.312021	P0DJ58	TTHERM_00578640
24.8377	24.7453	24.4662	24.3941	+	1.59663	0.0183803	0.361357	P0DJ59	TTHERM_00446280
23.9782	23.9171	23.6836	23.6685	+	1.87967	0.0405734	0.27161	P0DJ60	TTHERM_00444510
22.0362	22.3546	21.7526	21.9429	+	0.695282	0.0417984	0.347696	P69152	TTHERM_00498190
25.2967	25.0024	24.8122	24.8038	+	0.835169	0.0344631	0.341508	Q225Q9	TTHERM_000999150
22.3804	22.5297	22.4836	22.3994		0.0512174	0.904318	0.013566	Q228B1	TTHERM_01609750
23.5896	23.6202	23.516	23.4988		1.51046	0.302838	0.0974855	Q228N4	TTHERM_01528510
18.4447	18.7541	18.7418	18.2272		0.131444	0.418058	0.11487	Q228R3	TTHERM_01624900
25.9897	25.9907	26.2174	26.1492		1.52574	0.105586	-0.193088	Q228X0	TTHERM_01474510
21.2692	21.2292	21.1799	21.2201		0.648119	0.595006	0.0492353	Q229B8	TTHERM_01443850
19.9255	19.602	18.7897	18.7497	+	1.58765	0	0.994057	Q229C5	TTHERM_01436750
20.0213	20.104	20.2439	20.3042		1.268	0.0908362	-0.211405	Q229D2	TTHERM_01435690
26.2453	26.2239	26.0911	26.0494		1.70587	0.137232	0.164382	Q229D4	TTHERM_01435670
23.8486	23.7742	23.5286	23.5526	+	1.69473	0.0435109	0.270775	Q229J5	TTHERM_01394370
20.2375	20.1462	20.2322	19.9837		0.228392	0.452211	0.0839128	Q229M7	TTHERM_01372820
25.003	24.9607	24.9091	24.8965		1.15552	0.393772	0.0790501	Q229P0	TTHERM_01362500
23.8368	23.9132	24.7865	24.7859	+	2.75667	0	-0.911199	Q229Q2	TTHERM_01347930
19.8774	20.1314	19.2547	19.1246	+	1.53283	0.00900901	0.814758	Q229Q3	TTHERM_01347920
23.4795	23.4978	23.2853	23.25		2.0974	0.0694156	0.220999	Q229Q4	TTHERM_01347910
21.7498	22.0088	22.0914	21.8865		0.240381	0.358068	-0.109662	Q229R4	TTHERM_01345820
24.8125	24.707	24.6872	24.7254		0.35555	0.584894	0.0534954	Q229R5	TTHERM_01345810
23.1707	23.2203	23.2716	23.3179		1.00135	0.307097	-0.099247	Q229R6	TTHERM_01345800
20.6605	20.7581	20.6131	20.68		0.398079	0.526917	0.0627766	Q229R8	TTHERM_01345780
24.2323	24.3311	23.6969	23.7605	+	1.95432	0.00638596	0.552994	Q229R9	TTHERM_01345770
26.8841	26.8967	27.0791	27.0893		2.76054	0.0915542	-0.193825	Q229S0	TTHERM_01345760
26.9195	26.9337	26.9261	26.8654		0.370469	0.746531	0.0308838	Q229S1	TTHERM_01345750
15.7751	15.7156	15.4289	15.3518	+	1.73719	0.0184127	0.354975	Q229U4	TTHERM_01337360
14.7844	15.386	15.2466	15.2496		0.192185	0.273632	-0.16289	Q229U7	TTHERM_01337330
18.3824	18.6405	18.498	18.4609		0.0813788	0.781013	0.0319738	Q229W5	TTHERM_01326880
20.5451	20.6722	20.2415	20.181	+	1.52331	0.0172562	0.397434	Q229Y5	TTHERM_01309110
21.2001	21.0926	20.7923	20.909	+	1.18716	0.0404783	0.295704	Q229Y6	TTHERM_01309100
21.9115	21.9787	22.3302	22.2757	+	1.84487	0.0191209	-0.357874	Q229Y7	TTHERM_01309090
19.9859	19.5895	19.4602	19.3941	+	0.668335	0.0398195	0.360547	Q229Z2	TTHERM_01308050
24.173	24.1109	24.2247	24.2227		0.922953	0.387926	-0.0817623	Q229Z8	TTHERM_01307970
25.4082	25.3161	25.3732	25.3928		0.154354	0.83828	-0.0208673	Q22A09	TTHERM_01298560
22.9365	22.7565	22.7775	22.5822		0.473321	0.183781	0.166623	Q22A11	TTHERM_01298540
27.7088	27.7164	27.8975	27.9072		2.97647	0.095661	-0.189737	Q22A13	TTHERM_01298520
15.7635	15.4181	15.4663	15.5382		0.176735	0.45913	0.0884938	Q22A14	TTHERM_01298510
21.7061	21.6209	21.7397	21.6635		0.241433	0.703707	-0.0381231	Q22A18	TTHERM_01298470
24.3365	24.4328	24.5135	24.4635		0.708752	0.305123	-0.103848	Q22A20	TTHERM_01298450
18.733	18.9801	18.8201	18.9629		0.0813977	0.763769	-0.0349989	Q22A21	TTHERM_01298440
21.9071	22.0284	22.0309	21.9672		0.159557	0.760722	-0.0313025	Q22A22	TTHERM_01289190
24.7223	24.7824	25.1103	25.1356	+	2.11596	0.0172206	-0.370596	Q22A25	TTHERM_01289160
25.4279	25.4462	25.7638	25.7593	+	3.07122	0.0195222	-0.324499	Q22A27	TTHERM_01289140
25.1874	24.9905	24.9384	24.8364		0.676228	0.128109	0.201559	Q22A30	TTHERM_01289110
20.8322	20.7085	20.821	20.7751		0.145283	0.789851	-0.027669	Q22A31	TTHERM_01289100
24.5415	24.443	24.5089	24.4754		0.000941317	0.998539	0.000159264	Q22A34	TTHERM_01289070
20.4023	20.417	20.2401	20.3194		1.07379	0.210076	0.12986	Q22A40	TTHERM_01289010
15.4198	15.4196	15.4742	15.2025		0.2145	0.467134	0.0813169	Q22A60	TTHERM_01277480
20.801	20.7941	20.9946	20.9677		2.24763	0.109355	-0.183577	Q22A65	TTHERM_01276440
29.868	29.8381	29.8218	29.8572		0.209376	0.893829	0.0135765	Q22A67	TTHERM_01276420
18.8321	19.0316	19.0555	19.1287		0.567477	0.182788	-0.160224	Q22A68	TTHERM_01276410
22.0791	22.1341	21.7923	21.8012	+	2.09682	0.0258144	0.309876	Q22A75	TTHERM_01276340
24.9074	24.8918	24.9581	24.9365		1.15565	0.597309	-0.0476551	Q22A81	TTHERM_01265040
21.2574	21.2277	21.438	21.2592		0.440746	0.320706	-0.106064	Q22A96	TTHERM_01260780
19.5992	19.7639	20.1983	20.1582	+	1.55407	0.0159262	-0.496748	Q22AA3	TTHERM_01260710
17.9463	17.8015	18.0054	17.6931		0.0461504	0.845752	0.0246687	Q22AC3	TTHERM_01248850
23.5846	23.637	22.9725	23.1029	+	1.8326	0.007	0.573092	Q22AF9	TTHERM_01229000
20.635	20.4313	20.3195	20.3951		0.607605	0.158869	0.175853	Q22AG6	TTHERM_01228930
24.5416	24.6281	24.1404	24.3635	+	0.964224	0.0322433	0.332906	Q22AH3	TTHERM_01205370
22.58	22.6144	22.4765	22.6087		0.294281	0.585328	0.0545893	Q22AI2	TTHERM_01205280
20.3272	20.4963	20.3493	20.1259		0.468645	0.174366	0.174119	Q22AI4	TTHERM_01205260
29.5606	29.3013	29.4454	29.3755		0.0492693	0.86537	0.0204868	Q22AJ2	TTHERM_01194830
19.0348	18.9982	19.3239	19.2482	+	1.6299	0.0447767	-0.269578	Q22AK1	TTHERM_01194740
25.4087	25.4389	25.2881	25.2648		1.78589	0.162676	0.147327	Q22AL1	TTHERM_01194640
20.8716	20.815	20.747	20.821		0.480121	0.541918	0.0592976	Q22AL2	TTHERM_01194630
23.428	23.4013	23.495	23.4431		0.692158	0.564077	-0.0544071	Q22AL4	TTHERM_01193620
19.8553	19.8554	20.2113	20.2312	+	3.12801	0.0147692	-0.365865	Q22AL9	TTHERM_01193570
26.1578	26.11	26.6013	26.6397	+	2.40312	0.00925091	-0.486642	Q22AM1	TTHERM_01193550
19.3609	19.2642	18.994	19.0462	+	1.47432	0.0350467	0.29249	Q22AM4	TTHERM_01193520
25.1037	25.0899	25.1985	25.2527		1.35597	0.203703	-0.128776	Q22AN5	TTHERM_01179900
19.0619	19.1122	19.1005	18.9756		0.265408	0.626514	0.0489855	Q22AN7	TTHERM_01179880
27.5531	27.4456	27.4871	27.494		0.0527531	0.938058	0.00877476	Q22AP1	TTHERM_01179840
27.0452	26.8484	27.0937	27.0645		0.501804	0.244432	-0.132326	Q22AP7	TTHERM_01179780
21.0488	21.0679	20.9193	21.0212		0.636336	0.371167	0.0881157	Q22AQ2	TTHERM_01169510
24.2856	24.3011	23.846	23.9866	+	1.4755	0.0193333	0.377028	Q22AR5	TTHERM_01169380
25.0197	24.9926	24.1328	24.2032	+	2.69431	0	0.838143	Q22AR7	TTHERM_01169360
21.9457	21.9038	22.0949	22.0309		1.16298	0.189025	-0.138144	Q22AR8	TTHERM_01169350
22.8153	22.7123	22.7316	22.7462		0.168049	0.807321	0.0249186	Q22AS0	TTHERM_01164180
20.2238	20.3528	20.3674	20.4799		0.594346	0.222422	-0.13533	Q22AS4	TTHERM_01164140
24.8983	24.7859	24.7839	24.7694		0.434942	0.509545	0.0654631	Q22AS9	TTHERM_01164090
23.4977	23.4309	23.3439	23.5003		0.174469	0.688687	0.0421553	Q22AT0	TTHERM_01164080
22.9324	22.9606	23.2601	23.1635	+	1.46736	0.0489968	-0.26528	Q22AU5	TTHERM_01156780
26.2421	26.0178	25.528	25.5547	+	1.45704	0.0102581	0.588626	Q22AV0	TTHERM_01151600
23.1527	23.4086	23.2386	23.281		0.0521634	0.861883	0.0208931	Q22AV6	TTHERM_01151540
26.2826	26.1743	26.0227	25.9388		1.16271	0.0683071	0.247715	Q22AV9	TTHERM_01151500
23.6695	23.7166	24.4007	24.2189	+	1.64952	0.00766316	-0.616717	Q22AW2	TTHERM_01151450
20.432	20.6323	21.3662	21.4118	+	1.85148	0	-0.856872	Q22AW3	TTHERM_01151440
22.2157	22.2213	21.9966	22.0599		1.57178	0.107431	0.190215	Q22AW6	TTHERM_01142820
23.6113	23.7182	24.0642	23.8749	+	0.970112	0.0437321	-0.304799	Q22AW7	TTHERM_01142810
27.0159	27.025	27.0181	27.0223		0.0144089	0.998288	0.000230789	Q22AX1	TTHERM_01142770
25.7653	25.6395	25.1608	25.1842	+	1.84554	0.009673	0.529895	Q22AX5	TTHERM_01142730
27.5354	27.5517	27.597	27.6241		1.28708	0.460991	-0.0669518	Q22AX6	TTHERM_01142720
19.5334	19.4995	19.3303	19.5524		0.241994	0.492497	0.0750608	Q22AZ0	TTHERM_01141590
22.4172	22.3735	22.5991	22.5628		1.64541	0.112854	-0.185581	Q22AZ2	TTHERM_01141570
21.7268	22.0214	22.2304	22.2981	+	0.910156	0.0260092	-0.390191	Q22B11	TTHERM_01125320
24.7811	24.5378	24.5874	24.4606		0.369156	0.258824	0.135462	Q22B29	TTHERM_01125140
29.8335	30.0764	30.8721	31.1063	+	1.59182	0	-1.0342	Q22B31	TTHERM_01125120
15.3329	15.0103	16.0071	15.8286	+	1.25213	0.00877108	-0.746278	Q22B32	TTHERM_01125110
22.1427	22.3159	22.7423	22.5794	+	1.1658	0.0172919	-0.431552	Q22B34	TTHERM_01124100
20.8819	20.9057	20.877	21.0738		0.303853	0.440334	-0.0816135	Q22B36	TTHERM_01124020
23.3048	23.3987	23.2392	23.2613		0.769606	0.307751	0.101522	Q22B38	TTHERM_01124000
27.0574	27.0721	26.9241	27.0107		0.804055	0.322472	0.0973501	Q22B43	TTHERM_01123950
18.5688	18.476	18.8141	18.5318		0.379386	0.222092	-0.150568	Q22B51	TTHERM_01123870
20.1089	20.1556	20.1825	20.1119		0.120545	0.885199	-0.0149498	Q22B52	TTHERM_01123860
26.4674	26.4724	26.86	26.7841	+	1.94072	0.0188788	-0.352131	Q22B75	TTHERM_01109800
26.0906	25.8534	25.0818	25.3893	+	1.20069	0.00808889	0.736429	Q22B78	TTHERM_01109770
22.8995	22.6436	22.6375	22.5328		0.508617	0.15383	0.186387	Q22B82	TTHERM_01108740
22.7221	22.5337	22.7016	22.5943		0.0603378	0.86348	-0.0200548	Q22B84	TTHERM_01108710
26.5726	26.3464	25.9675	25.9131	+	1.33034	0.0169129	0.519182	Q22B85	TTHERM_01108700
21.7241	21.9599	22.1008	22.0585		0.731183	0.0907641	-0.237667	Q22B93	TTHERM_01108620
22.5119	22.4681	22.6441	22.5844		1.10476	0.222257	-0.124207	Q22B98	TTHERM_01108570
20.3142	20.2498	20.2149	20.2193		0.73948	0.495379	0.0648718	Q22BA1	TTHERM_01108540
23.972	23.9037	23.8237	23.9514		0.252227	0.61796	0.0502548	Q22BA4	TTHERM_01108510
21.4775	21.1849	21.764	21.4096		0.418142	0.114032	-0.255559	Q22BA5	TTHERM_01108500
18.299	18.2255	18.658	18.4966	+	1.14942	0.0327254	-0.315062	Q22BA8	TTHERM_01107480
15.6455	15.6777	15.296	15.189	+	1.76179	0.0161538	0.419144	Q22BB2	TTHERM_01107440
22.4584	22.4527	22.7817	22.8082	+	2.79883	0.0183599	-0.339403	Q22BB4	TTHERM_01107420
20.3322	20.1169	20.4714	20.492		0.852315	0.0695655	-0.257209	Q22BB7	TTHERM_01107390
22.7415	22.7555	22.5171	22.4706	+	2.04885	0.0477568	0.254689	Q22BC5	TTHERM_01107310
15.4111	15.5104	15.3369	15.3001		0.93864	0.18924	0.142237	Q22BC6	TTHERM_01107300
24.0066	24.0027	23.882	23.9061		1.92425	0.252791	0.110607	Q22BD7	TTHERM_01106200
22.7034	22.785	22.6682	22.697		0.537439	0.523398	0.0616007	Q22BD8	TTHERM_01106190
20.7932	20.996	20.9273	20.8867		0.0382625	0.916929	-0.0123768	Q22BD9	TTHERM_01106180
19.5885	19.4945	19.5263	19.5605		0.0119107	0.990244	-0.00191402	Q22BE8	TTHERM_01106090
21.5988	21.5477	21.4712	21.3784		0.969367	0.179614	0.148448	Q22BE9	TTHERM_01106080
18.1898	18.2475	19.106	18.7918	+	1.34995	0.00921519	-0.730225	Q22BF0	TTHERM_01106070
19.5184	19.4757	19.6517	19.6461		1.70922	0.154883	-0.151859	Q22BF2	TTHERM_01106050
21.4621	21.4844	20.9764	21.0257	+	2.48651	0.0105034	0.472198	Q22BG7	TTHERM_01100450
21.6052	21.3324	21.8511	21.649		0.621008	0.0696667	-0.281309	Q22BJ2	TTHERM_01099210
19.6612	19.8084	20.3023	20.2975	+	1.78074	0.00627586	-0.565133	Q22BJ3	TTHERM_01099200
20.4367	20.5043	20.3072	20.3895		0.827334	0.244331	0.122144	Q22BJ5	TTHERM_01099180
23.4035	23.3081	23.3035	23.2353		0.555111	0.385291	0.0864296	Q22BK0	TTHERM_01099130
21.0643	20.8519	21.1779	21.104		0.609901	0.14812	-0.182802	Q22BK2	TTHERM_01099110
21.4084	21.3527	21.3002	21.3861		0.266591	0.705612	0.037406	Q22BL2	TTHERM_01099010
21.9056	21.8401	21.807	21.8801		0.21397	0.769195	0.0292969	Q22BL8	TTHERM_01093770
20.2234	19.9085	20.3991	20.5245	+	0.840017	0.0261222	-0.395844	Q22BM0	TTHERM_01093750
24.4995	24.4843	24.4444	24.3548		0.746286	0.345994	0.092309	Q22BM2	TTHERM_01093730
18.8148	18.7244	18.8199	18.7092		0.0223608	0.966478	0.00508022	Q22BM3	TTHERM_01093720
24.7658	24.8559	25.1946	25.1693	+	1.80938	0.017375	-0.371118	Q22BM4	TTHERM_01093710
26.8621	26.8184	26.7913	26.8758		0.0452714	0.956027	0.00668907	Q22BP2	TTHERM_01093530
21.8309	21.6245	21.7797	21.7663		0.152528	0.672401	-0.0453396	Q22BP4	TTHERM_01093510
26.9597	26.9212	26.9353	26.8992		0.326148	0.812419	0.0232201	Q22BP5	TTHERM_01093500
24.7073	24.6289	24.487	24.5023		1.30868	0.131464	0.173447	Q22BQ2	TTHERM_01085680
15.436	15.3431	15.3702	15.2062		0.404	0.342535	0.101369	Q22BQ9	TTHERM_01085610
15.3881	15.5001	15.3027	15.3487		0.721577	0.25952	0.118406	Q22BR1	TTHERM_01085590
22.7956	22.707	22.6794	22.7339		0.318152	0.65082	0.0447073	Q22BR3	TTHERM_01085570
24.9469	24.7437	24.9815	24.9575		0.457734	0.269949	-0.124218	Q22BR5	TTHERM_01085550
23.1454	22.854	22.7896	22.8018		0.527676	0.135294	0.204054	Q22BR7	TTHERM_01085530
22.7663	22.7722	22.8112	22.7411		0.0635551	0.952739	-0.00683784	Q22BS7	TTHERM_01084410
20.9931	21.0267	20.5574	20.4319	+	1.80908	0.0089894	0.515241	Q22BT1	TTHERM_01084370
23.7177	23.5748	23.3969	23.3676		1.16344	0.0604739	0.263984	Q22BT2	TTHERM_01084360
21.8293	21.9012	22.3157	22.4206	+	1.80638	0.0103278	-0.502906	Q22BU2	TTHERM_01084250
26.9574	26.9209	27.0276	27.0095		1.22164	0.391606	-0.0793858	Q22BU7	TTHERM_01084200
25.0483	25.0525	25.0878	24.9846		0.0920205	0.893778	0.0142031	Q22BU8	TTHERM_01084190
20.4332	20.5467	20.6511	20.8609		0.808664	0.0680515	-0.26608	Q22BV0	TTHERM_01084170
20.9385	20.885	20.856	20.9521		0.0450767	0.945188	0.00770092	Q22BV1	TTHERM_01084160
23.9569	23.9592	23.7634	23.8039		1.87761	0.125158	0.174369	Q22BV4	TTHERM_01084130
19.7628	19.7936	19.4556	19.5734		1.30622	0.055568	0.263695	Q22BV6	TTHERM_01084110
24.5627	24.4282	24.376	24.3668		0.683627	0.247475	0.124002	Q22BV7	TTHERM_01084100
21.1576	21.1917	21.2072	21.1694		0.189713	0.893881	-0.0136194	Q22BW0	TTHERM_01083080
24.3965	24.2725	24.1439	24.1201		1.07037	0.106117	0.202471	Q22BW3	TTHERM_01083050
19.7073	19.7416	19.9383	19.9139		1.96952	0.0885016	-0.201597	Q22BY1	TTHERM_01082870
21.4075	21.3775	21.4515	21.3367		0.00826148	0.993801	-0.00158215	Q22C09	TTHERM_01080610
18.0918	17.9341	18.1735	18.5861	+	0.622304	0.0407814	-0.3668	Q22C21	TTHERM_01080490
18.3673	18.2787	18.3407	18.2878		0.054607	0.938426	0.00868511	Q22C23	TTHERM_01080470
24.0964	23.9904	23.1165	23.1736	+	2.35111	0	0.898376	Q22C30	TTHERM_01080400
20.8745	20.9045	20.4275	20.3762	+	2.43338	0.00931868	0.487621	Q22C37	TTHERM_01080330
22.2878	22.3095	22.6233	22.5588	+	1.87725	0.0307154	-0.292419	Q22C38	TTHERM_01077010
21.9796	21.853	21.8675	21.9209		0.10893	0.835365	0.0221043	Q22C41	TTHERM_01076980
26.8203	26.8795	26.7366	26.854		0.306602	0.584707	0.0546188	Q22C42	TTHERM_01076970
18.8911	18.8014	18.8684	18.9374		0.374302	0.566691	-0.0566216	Q22C48	TTHERM_01076910
22.0065	22.0332	22.0331	22.0563		0.52965	0.79544	-0.0248709	Q22C71	TTHERM_01075690
21.2897	21.18	21.4314	21.1181		0.0796908	0.735731	-0.039917	Q22C74	TTHERM_01075660
22.4007	22.3886	22.5419	22.4609		0.916881	0.286375	-0.106767	Q22C77	TTHERM_01075630
26.2091	26.2981	26.3933	26.42		1.09162	0.164581	-0.153059	Q22C78	TTHERM_01075620
22.0272	21.9361	21.8622	21.7314		0.835008	0.132977	0.184872	Q22C84	TTHERM_01068290
21.4191	21.3576	21.4262	21.3601		0.0338148	0.966604	-0.00479698	Q22CB7	TTHERM_01054340
25.4815	25.5938	25.4058	25.5349		0.28934	0.518814	0.0673561	Q22CC3	TTHERM_01054280
15.3121	15.4063	15.2479	15.1746		0.881963	0.182989	0.147955	Q22CC9	TTHERM_01054220
26.3617	26.3002	26.3734	26.4186		0.637272	0.500136	-0.0650196	Q22CD1	TTHERM_01054200
24.8025	24.734	24.7904	24.7758		0.146839	0.88513	-0.0148125	Q22CE2	TTHERM_01044770
21.7612	21.7169	21.7362	21.7293		0.0944965	0.955779	0.00632191	Q22CE3	TTHERM_01044760
22.6483	22.4006	22.044	21.9792	+	1.24386	0.015558	0.512817	Q22CF4	TTHERM_01044650
20.9217	20.782	20.7669	20.7521		0.495665	0.363825	0.0922832	Q22CF8	TTHERM_01044610
25.923	26.1441	27.0109	27.0457	+	1.906	0	-0.994797	Q22CF9	TTHERM_01044600
15.5761	15.4923	15.3276	15.2329		1.24595	0.0617756	0.253971	Q22CG2	TTHERM_01044570
24.0486	24.0545	24.7627	24.8508	+	2.46795	0	-0.755198	Q22CJ3	TTHERM_01043160
25.5097	25.7961	23.9694	24.0348	+	2.10633	0	1.6508	Q22CK0	TTHERM_01043090
27.0081	26.9974	26.8318	26.8588		2.0752	0.139825	0.157394	Q22CL1	TTHERM_01027670
19.4735	19.3539	19.3634	19.3727		0.279261	0.648283	0.0457001	Q22CL3	TTHERM_01027650
15.1708	15.3589	15.6997	15.5964	+	1.15315	0.02164	-0.383216	Q22CL7	TTHERM_01027610
18.5786	18.706	18.4189	18.6172		0.395308	0.278389	0.124213	Q22CM6	TTHERM_01027520
25.935	25.9024	26.0493	26.0086		1.28644	0.262339	-0.110251	Q22CN2	TTHERM_01027460
19.7094	18.6996	18.7288	18.8621		0.295766	0.0755292	0.409097	Q22CP8	TTHERM_01026310
20.507	20.4424	20.4901	20.5318		0.352158	0.707258	-0.0363016	Q22CR7	TTHERM_01016240
20.9687	20.832	21.1281	20.9296		0.400049	0.267529	-0.128465	Q22CR9	TTHERM_01016220
15.2799	15.392	15.3188	15.2578		0.273325	0.634684	0.0476551	Q22CS1	TTHERM_01016200
25.2273	25.2936	25.4784	25.4817		1.65602	0.071631	-0.219593	Q22CS8	TTHERM_01016130
19.0782	19.0377	19.1242	19.038		0.170897	0.820231	-0.0231752	Q22CT0	TTHERM_01016110
19.1045	19.3683	18.9887	19.082		0.541889	0.136732	0.201091	Q22CT1	TTHERM_01016100
23.2444	23.1805	23.0027	23.2304		0.298834	0.385262	0.095891	Q22CT4	TTHERM_01016070
25.4457	25.3507	25.2979	25.2468		0.83984	0.232444	0.125845	Q22CT6	TTHERM_01016050
22.8357	22.8302	22.86	22.9051		0.793135	0.590849	-0.0495768	Q22CU1	TTHERM_01016000
24.1412	24.2098	24.4671	24.4972	+	1.83615	0.0289535	-0.306678	Q22CU6	TTHERM_01015950
19.6166	19.8812	19.3416	19.6325		0.502392	0.0954625	0.261822	Q22CU8	TTHERM_01015930
26.404	26.4763	26.4718	26.5943		0.492876	0.361995	-0.0929079	Q22CV2	TTHERM_01015890
23.5408	23.587	23.5344	23.4943		0.607433	0.595601	0.0494986	Q22CV6	TTHERM_01014800
22.4899	22.4056	22.3774	22.42		0.389526	0.609398	0.0490685	Q22CW1	TTHERM_01014750
23.9035	23.9446	24.5262	24.5445	+	2.87023	0.0105507	-0.611312	Q22CW7	TTHERM_01014690
22.2485	22.2321	22.5915	22.5614	+	2.58627	0.0185435	-0.336144	Q22CX4	TTHERM_01014620
23.3052	23.4083	23.6144	23.5756		1.30524	0.0682823	-0.238248	Q22CZ2	TTHERM_01014440
21.367	21.2157	21.2354	21.1948		0.363428	0.454964	0.076231	Q22CZ4	TTHERM_01014420
15.0853	15.4471	15.2064	15.0683		0.240876	0.307429	0.12886	Q22D00	TTHERM_01006600
20.7404	20.9391	20.6587	20.8303		0.264879	0.39505	0.0952616	Q22D01	TTHERM_01006590
18.3518	18.3108	18.1071	17.9935	+	1.36465	0.0439817	0.281015	Q22D03	TTHERM_01006570
18.9792	19.0539	18.9568	18.8551		0.654694	0.2885	0.110634	Q22D04	TTHERM_01006560
24.0563	24.1639	24.3982	24.4774	+	1.40752	0.0256914	-0.327769	Q22D06	TTHERM_01006540
24.6809	24.7132	24.8312	24.8168		1.72541	0.202607	-0.126965	Q22D29	TTHERM_01002890
22.8982	22.8533	22.7553	22.8865		0.291095	0.584801	0.0548658	Q22D31	TTHERM_01002870
23.4959	23.5503	23.4514	23.2578		0.627439	0.164148	0.168486	Q22D32	TTHERM_01002860
18.3305	18.1152	18.231	18.2145		0.000287667	0.999155	0.000101089	Q22D42	TTHERM_01002760
[truncated: 1,981 more rows]

## Sheet: RSP3B_WT
3B_KO1	3B_KO2	WT_1	WT_2	C: Student's T-test Significant 3B_WT	N: -Log Student's T-test p-value 3B_WT	N: Student's T-test q-value 3B_WT	N: Student's T-test Difference 3B_WT	protein ID UniProt	gene ID TGD
19.7711	19.6418	19.6792	19.8446		0.186941	0.434895	-0.0554399	A0A0U8TRG9	TTHERM_001113129
21.0031	20.8281	20.7654	20.914		0.239213	0.310746	0.0758877	A0PGB3	TTHERM_00426320
20.8144	21.0142	20.7615	20.8437		0.387248	0.170322	0.111674	A4VCN4	TTHERM_00526449
23.1419	23.1324	23.3039	23.3469	+	1.87222	0.036667	-0.188244	A4VCP3	TTHERM_00497809
16.22	15.9346	16.6704	16.5292	+	1.08826	0.00199179	-0.522533	A4VCP9	TTHERM_00647249
15.2851	15.3665	16.2538	15.0849		0.209709	0.0529193	-0.343524	A4VCQ0	TTHERM_00646841
15.399	15.2586	15.6001	15.6316	+	1.24047	0.015192	-0.287023	A4VCR2	TTHERM_00326908
18.093	18.0537	17.906	18.0053		0.800202	0.130671	0.117678	A4VCR6	TTHERM_00328679
19.8711	19.6312	19.5646	19.7279		0.263806	0.211351	0.104931	A4VCR9	TTHERM_00670929
23.7139	23.7998	24.0751	24.0947	+	1.7558	0.00694434	-0.328075	A4VCS2	TTHERM_00670209
25.0819	24.9763	25.5223	25.5104	+	1.9322	0.00090818	-0.48723	A4VCU8	TTHERM_00242188
20.7579	20.9549	20.8597	20.8297		0.0375809	0.864748	0.0117254	A4VCV3	TTHERM_00241989
24.9971	24.8585	25.9252	25.7683	+	1.89521	0	-0.918986	A4VCW8	TTHERM_00614859
14.8484	15.1791	15.2641	15.0389		0.250004	0.154858	-0.137724	A4VCX6	TTHERM_00298561
19.8156	20.0167	19.9514	19.8297		0.0715245	0.712764	0.0255337	A4VCY7	TTHERM_00459289
21.4732	21.415	21.4445	21.3058		0.340922	0.32389	0.068902	A4VCZ5	TTHERM_00659131
22.0832	22.082	22.0477	22.1459		0.0972036	0.821201	-0.0142126	A4VCZ9	TTHERM_00475319
18.6909	18.6963	18.5991	18.6987		0.332479	0.482295	0.044651	A4VD02	TTHERM_00474739
22.4369	22.7495	23.3441	23.1409	+	1.13402	0.00106043	-0.649347	A4VD11	TTHERM_00537429
21.2559	21.1414	21.2398	21.3967		0.464388	0.148563	-0.119606	A4VD13	TTHERM_00537029
27.9836	27.9409	27.9062	27.8227		0.763618	0.179678	0.0978041	A4VD15	TTHERM_00535929
25.0468	25.1269	25.2568	25.4226	+	0.954858	0.0243101	-0.252897	A4VD25	TTHERM_00494849
22.0108	21.8714	23.0797	22.901	+	1.94082	0	-1.04922	A4VD28	TTHERM_00492789
24.6331	24.55	24.4897	24.6108		0.200536	0.533723	0.0413294	A4VD36	TTHERM_00351169
21.0102	21.0614	21.1225	21.0412		0.357848	0.467429	-0.0460463	A4VD40	TTHERM_00579319
24.8644	24.8829	25.088	25.1615	+	1.65704	0.0196809	-0.251126	A4VD54	TTHERM_00502619
26.7539	26.7455	26.6762	26.7464		0.408379	0.535321	0.0384388	A4VD56	TTHERM_00502359
26.3617	26.5629	26.2645	26.2026	+	0.790978	0.0321032	0.22874	A4VD75	TTHERM_00149859
26.0785	26.076	25.6096	25.5985	+	3.83955	0.00104215	0.473235	A4VD76	TTHERM_00149798
18.7033	18.6807	18.7474	18.6086		0.0649034	0.830348	0.0139389	A4VD77	TTHERM_00149799
21.7929	21.7439	21.6407	21.6393		1.46086	0.0953827	0.128394	A4VD94	TTHERM_00305641
19.1557	19.4009	19.3652	19.2088		0.0188923	0.907254	-0.00876141	A4VDB0	TTHERM_00408699
21.9132	22.0409	22.5682	22.6477	+	1.8566	0.00152809	-0.630958	A4VDB2	TTHERM_00221019
22.1104	22.0581	22.1804	22.1499		0.936235	0.230875	-0.0809107	A4VDB5	TTHERM_00219585
21.4696	21.4318	21.2219	21.4403		0.405295	0.155725	0.119634	A4VDB7	TTHERM_00219439
21.1279	21.1268	21.1595	21.5865	+	0.433165	0.0420405	-0.245669	A4VDD3	TTHERM_00661538
20.292	20.2749	20.2484	20.1898		0.771781	0.319226	0.0644035	A4VDF3	TTHERM_00133729
19.0993	19.0621	19.1144	19.0869		0.318271	0.733826	-0.0198832	A4VDG1	TTHERM_00136389
23.3564	23.2135	23.4567	23.4413		0.824206	0.0688361	-0.164068	A4VDH3	TTHERM_00389659
18.5566	18.5862	19.1445	19.1494	+	3.1687	0.00162874	-0.575523	A4VDJ4	TTHERM_00462989
19.4315	19.678	19.1517	18.733	+	0.893195	0.000796486	0.61239	A4VDQ9	TTHERM_00194149
18.9031	18.9978	18.992	18.9361		0.0819921	0.830445	-0.0135775	A4VDR4	TTHERM_00193849
20.0249	20.0801	20.0451	19.9982		0.315194	0.610837	0.0308619	A4VDR9	TTHERM_00490928
18.4169	18.405	17.9736	18.0018	+	2.88451	0.000794161	0.423269	A4VDS8	TTHERM_00191639
19.6268	19.6638	19.1202	19.0331	+	2.16499	0.00133007	0.568629	A4VDW7	TTHERM_00266668
24.4031	24.4385	24.2594	24.3541		0.815754	0.1385	0.11404	A4VDX2	TTHERM_00266279
21.6314	21.4954	21.6473	21.7579		0.596953	0.103646	-0.139244	A4VDY3	TTHERM_00077579
23.6768	23.6526	23.5015	23.429	+	1.4591	0.0338381	0.199428	A4VDY4	TTHERM_00077599
27.9287	27.9366	28.263	28.1797	+	1.69096	0.012622	-0.288732	A4VDZ5	TTHERM_00641119
17.9099	18.0174	18.3353	18.4137	+	1.59788	0.00280569	-0.410867	A4VDZ7	TTHERM_00518469
17.5975	17.647	17.6119	17.3366		0.396905	0.109701	0.147986	A4VE11	TTHERM_00051949
18.7216	18.4928	19.1483	19.1152	+	1.34393	0.00085133	-0.524549	A4VE14	TTHERM_00047689
21.0103	20.9532	20.8202	20.9332		0.6214	0.16672	0.105013	A4VE20	TTHERM_00523059
26.9415	26.9888	26.877	26.7134		0.734878	0.0686427	0.169962	A4VE64	TTHERM_00449029
22.7395	22.688	23.2347	23.2281	+	2.60028	0.00114286	-0.51766	A4VE68	TTHERM_00297199
28.3578	28.3957	27.9704	28.0873	+	1.52575	0.00588566	0.347936	A4VEB3	TTHERM_00392979
19.2844	19.2146	18.9205	19.1514	+	0.660232	0.041999	0.213569	A4VEL1	TTHERM_00372609
24.7086	24.8175	24.8856	24.7549		0.243533	0.408599	-0.0571756	A4VEN4	TTHERM_00263039
22.0349	22.0152	22.2639	22.3265	+	1.8407	0.014686	-0.270144	A4VET9	TTHERM_00058629
21.0577	21.1626	21.2195	21.0911		0.193099	0.502708	-0.0450945	A4VEU2	TTHERM_00069368
22.0301	21.9727	22.2125	22.2124	+	1.7442	0.0278689	-0.211047	A4VEU9	TTHERM_00361399
25.5665	25.5719	25.5047	25.6616		0.0580203	0.831431	-0.0139933	A4VEW4	TTHERM_00037219
15.494	15.3873	15.2759	15.2883		1.00766	0.069742	0.158503	A4VEX7	TTHERM_00543659
25.6888	25.58	25.6297	25.6865		0.132904	0.70642	-0.0237293	A4VEY5	TTHERM_00420939
25.4819	25.638	25.4285	25.4903		0.451381	0.194268	0.10058	A4VEY9	TTHERM_00419759
25.2882	25.3019	24.9351	24.975	+	2.41684	0.00435928	0.339958	A4VEZ3	TTHERM_00443109
23.1274	23.0992	23.429	23.1141		0.374332	0.0992376	-0.158204	A4VEZ5	TTHERM_00442549
18.6856	18.7452	18.4701	18.6583		0.576312	0.0920674	0.151165	A4VF51	TTHERM_00637269
25.3016	25.3618	25.9807	25.8253	+	1.68598	0.0011357	-0.571349	A4VF55	TTHERM_00649109
23.9561	23.9385	23.391	23.4223	+	2.95762	0.00134653	0.540662	A4VF56	TTHERM_00649009
26.4931	26.4427	26.2588	26.3056	+	1.4863	0.0416716	0.185658	A4VF57	TTHERM_00648919
23.3346	23.2012	23.1609	23.0915		0.698594	0.0946409	0.141686	C0NA16	TTHERM_00313119
23.5161	23.5373	23.6219	23.6455		1.67307	0.138485	-0.107012	I7LSV4	TTHERM_00947430
19.0089	18.7792	18.6426	18.8485		0.359174	0.113066	0.148477	I7LSV7	TTHERM_00947580
20.9796	21.096	21.4923	21.3405	+	1.23451	0.00422437	-0.378582	I7LSV9	TTHERM_00825110
24.5744	24.5945	25.1253	25.1797	+	2.58539	0.00143915	-0.568073	I7LSW1	TTHERM_00825210
21.8786	21.8516	22.7481	22.622	+	2.21276	0	-0.819936	I7LSW7	TTHERM_00825540
22.3378	22.3772	22.0266	21.96	+	1.95522	0.00304921	0.364231	I7LSW8	TTHERM_00825590
18.095	18.2151	18.2653	17.7692		0.191622	0.172761	0.137837	I7LSW9	TTHERM_00825640
19.4172	19.4246	18.7901	18.8885	+	2.14684	0.00138776	0.581626	I7LSX6	TTHERM_00823660
22.8683	22.7892	22.8111	22.8945		0.145168	0.700919	-0.0240688	I7LSY1	TTHERM_00823940
17.5013	17.7437	17.173	16.835	+	1.01363	0.000891803	0.618518	I7LSY2	TTHERM_00823990
23.5016	23.3976	23.6539	23.7817	+	1.0818	0.0199663	-0.268184	I7LSY6	TTHERM_00773190
21.7731	21.7608	22.1775	22.0979	+	1.93645	0.00315493	-0.370714	I7LSZ0	TTHERM_00773410
14.9259	14.8859	15.3459	15.4215	+	2.10056	0.000902156	-0.477775	I7LSZ4	TTHERM_00773620
22.2932	22.3205	21.9747	22.0032	+	2.41702	0.00577737	0.317903	I7LSZ6	TTHERM_00773720
15.5592	15.7492	15.4425	15.1867	+	0.778086	0.0145882	0.339668	I7LT00	TTHERM_00760320
21.4259	21.5412	21.203	21.2158	+	1.37739	0.0162702	0.274171	I7LT01	TTHERM_00760370
20.518	20.4093	20.6541	20.6801	+	1.16807	0.0355495	-0.203441	I7LT04	TTHERM_00760520
19.4515	19.3123	19.3084	19.398		0.11837	0.657862	0.0287609	I7LT21	TTHERM_00756430
21.3348	21.5103	21.8569	21.6412	+	0.843421	0.0148038	-0.326506	I7LT37	TTHERM_00723630
24.9388	24.8921	24.7125	24.7962		1.10687	0.0654307	0.161112	I7LT38	TTHERM_00715640
19.8795	19.6963	19.3719	19.3834	+	1.332	0.00320352	0.410283	I7LT41	TTHERM_00715790
15.1492	15.1739	15.3554	15.2018		0.566553	0.145239	-0.117049	I7LT46	TTHERM_00716080
21.127	20.9362	20.9187	21.1079		0.0437767	0.800961	0.0183039	I7LT47	TTHERM_00716140
19.8668	20.1094	19.3673	19.2025	+	1.38872	0.00148229	0.703173	I7LT51	TTHERM_00716360
19.7863	19.7318	19.7579	19.632		0.348031	0.347822	0.0640764	I7LT53	TTHERM_00691150
24.5473	24.549	24.5981	24.6005		3.06199	0.389035	-0.0511293	I7LT60	TTHERM_00691520
18.8014	18.7813	19.0196	19.0621	+	2.05785	0.0181667	-0.249516	I7LT61	TTHERM_00691580
25.3486	25.3498	25.3745	25.3621		1.03985	0.735467	-0.0191498	I7LT65	TTHERM_00691790
26.9257	26.9058	26.8438	26.915		0.367626	0.559708	0.0363464	I7LT66	TTHERM_00691840
27.4738	27.4684	27.6831	27.7958	+	1.38191	0.0166116	-0.268291	I7LT67	TTHERM_00691900
19.6441	19.4684	19.6337	19.2586		0.188331	0.224061	0.110098	I7LT68	TTHERM_00691950
28.4685	28.4879	27.7502	27.7588	+	3.66747	0	0.723777	I7LT74	TTHERM_00648910
26.5652	26.4802	26.4773	26.5001		0.283297	0.585395	0.0339689	I7LT80	TTHERM_00649240
21.9346	21.9243	22.7403	22.9978	+	1.73805	0	-0.93964	I7LT83	TTHERM_00649410
25.147	25.0683	25.8432	25.8109	+	2.45884	0	-0.719353	I7LT86	TTHERM_00599780
21.1182	21.1232	21.2846	21.3354	+	1.75191	0.0366294	-0.189319	I7LT92	TTHERM_00600130
20.0727	20.0726	20.2502	20.2369	+	2.8222	0.0441942	-0.170877	I7LT96	TTHERM_00600350
21.9641	21.9006	21.8207	21.7906		1.16098	0.103486	0.126673	I7LTA1	TTHERM_00600650
23.0934	22.9927	23.0852	23.1242		0.429565	0.35199	-0.0616217	I7LTB1	TTHERM_00584800
22.4633	22.4675	22.5143	22.504		1.79755	0.457704	-0.043725	I7LTB2	TTHERM_00584860
22.6022	22.7192	22.9855	23.0263	+	1.5128	0.0058256	-0.34524	I7LTB6	TTHERM_00585060
21.7859	21.8063	22.1598	22.0657	+	1.65051	0.00820219	-0.316619	I7LTB9	TTHERM_00585230
20.59	20.8543	20.4817	20.1998	+	0.727871	0.0104665	0.381387	I7LTC2	TTHERM_00585380
23.0593	23.0513	22.7618	22.6878	+	1.90575	0.00583643	0.330523	I7LTC3	TTHERM_00585430
21.6711	21.7058	21.7852	21.6903		0.364636	0.444678	-0.0493021	I7LTC4	TTHERM_00585480
22.617	22.3566	22.5134	22.645		0.228165	0.253096	-0.0923624	I7LTC7	TTHERM_00529570
24.3722	24.3344	24.5252	24.5274	+	1.92842	0.0455652	-0.173038	I7LTD0	TTHERM_00529730
20.507	20.3837	20.5909	20.8402	+	0.717832	0.0241347	-0.270207	I7LTD5	TTHERM_00529990
19.8385	19.8729	19.8397	19.6909		0.445907	0.221902	0.0903931	I7LTF1	TTHERM_00485790
19.7189	19.6495	19.3937	19.3063	+	1.57207	0.00690714	0.334215	I7LTF7	TTHERM_00486110
22.6383	22.6102	22.6513	22.7777		0.525371	0.214627	-0.090209	I7LTF8	TTHERM_00486170
20.8598	20.9203	21.0039	21.0013		1.18414	0.131167	-0.112469	I7LTG4	TTHERM_00486470
26.655	26.7055	26.46	26.5687		0.960741	0.0653357	0.165907	I7LTG8	TTHERM_00486680
24.5107	24.4921	24.4975	24.6355		0.348318	0.341813	-0.0651293	I7LTH0	TTHERM_00486790
24.1506	24.2194	23.7735	23.7007	+	1.91046	0.000781609	0.447892	I7LTH6	TTHERM_00487110
20.1555	20.2043	20.1268	20.088		0.838177	0.268446	0.0725183	I7LTI2	TTHERM_00470670
17.3866	17.3615	18.0212	17.7588	+	1.22561	0.00078955	-0.515944	I7LTI3	TTHERM_00470720
23.3226	23.2768	24.0721	23.932	+	1.96512	0.00220243	-0.702326	I7LTJ4	TTHERM_00471350
23.215	23.0656	23.5656	23.7478	+	1.31627	0.000818045	-0.516384	I7LTJ7	TTHERM_00471510
26.3894	26.542	26.4786	26.4095		0.0861537	0.740608	0.0216703	I7LTL0	TTHERM_00441950
23.8559	23.9487	24.0799	24.0645		1.16252	0.0558889	-0.16987	I7LTL3	TTHERM_00442100
23.8933	23.9801	23.3819	23.3649	+	2.21331	0.00130456	0.563306	I7LTL6	TTHERM_00442210
26.1923	26.1441	26.4204	26.3433	+	1.37266	0.0296018	-0.213642	I7LTM1	TTHERM_00442480
21.6825	21.2615	21.0802	21.378		0.351087	0.0513516	0.242941	I7LTM2	TTHERM_00442530
24.9674	25.0547	24.999	24.9455		0.277717	0.543729	0.0388069	I7LTM7	TTHERM_00442780
20.1954	20.2252	20.4467	20.5154	+	1.73083	0.0152576	-0.270788	I7LTN6	TTHERM_00419760
22.9101	22.8451	23.6399	23.533	+	2.1134	0	-0.708851	I7LTN8	TTHERM_00419810
25.3564	25.3225	24.7154	24.773	+	2.50306	0.00160947	0.595229	I7LTP1	TTHERM_00420030
21.0058	20.8804	21.219	21.1792	+	1.22071	0.0211327	-0.25603	I7LTP7	TTHERM_00420340
20.5779	20.6333	20.5286	20.6124		0.254271	0.578305	0.0351353	I7LTP9	TTHERM_00420440
21.3137	21.1763	21.5225	21.5146	+	1.23782	0.0168816	-0.273547	I7LTQ3	TTHERM_00420640
22.4243	22.3934	23.1112	23.0561	+	2.6605	0	-0.674789	I7LTQ6	TTHERM_00420790
19.772	19.8147	19.4681	19.2582	+	1.2458	0.00270629	0.430223	I7LTS5	TTHERM_00548030
23.8489	23.8178	23.558	23.5064	+	2.0065	0.00922671	0.301144	I7LTS7	TTHERM_00548160
26.8743	26.8115	26.7193	26.8248		0.43463	0.301452	0.0708256	I7LTS8	TTHERM_00548300
15.6851	15.7718	15.0631	15.1064	+	2.25048	0.00186942	0.643695	I7LTU9	TTHERM_00058440
25.0568	25.1364	25.4165	25.3017	+	1.19326	0.0199792	-0.262495	I7LTV2	TTHERM_00058600
19.3266	19.4318	19.5863	19.5402	+	1.07007	0.0472692	-0.184045	I7LTW0	TTHERM_00059030
24.7178	24.6814	24.7348	24.7637		0.779561	0.420275	-0.0496492	I7LTW2	TTHERM_00059130
26.285	26.2656	26.1109	26.0545	+	1.63516	0.0360829	0.192562	I7LTW6	TTHERM_00059330
20.4058	20.6303	20.1325	19.7852	+	0.943651	0.00198365	0.559159	I7LTX4	TTHERM_00066760
17.1729	17.2106	17.2197	17.1004		0.178697	0.616022	0.0317011	I7LTX8	TTHERM_00066990
22.2384	22.2565	22.1902	22.4541		0.201284	0.32951	-0.074688	I7LTY1	TTHERM_00068140
19.2975	19.3452	19.4351	19.5517		0.951121	0.0594819	-0.172028	I7LTY4	TTHERM_00069300
24.8404	24.3172	24.2031	24.411	+	0.360358	0.0417339	0.271791	I7LTY5	TTHERM_00069350
24.1341	23.9032	23.5895	23.638	+	1.12238	0.00345946	0.404889	I7LTY6	TTHERM_00069400
20.7193	20.6965	20.5509	20.5538		2.26721	0.0611045	0.155524	I7LTZ4	TTHERM_00070850
20.8477	20.6577	20.8108	20.8781		0.338385	0.230951	-0.0917177	I7LTZ9	TTHERM_00071120
22.2547	22.3121	21.8362	21.9792	+	1.40234	0.00434195	0.375715	I7LU07	TTHERM_00538870
21.6221	21.6672	22.1167	22.0429	+	2.01097	0.00075766	-0.435166	I7LU11	TTHERM_00540100
23.5779	23.471	24.6017	24.567	+	2.55299	0	-1.05992	I7LU14	TTHERM_00540260
25.4598	25.4717	25.2123	25.3317	+	1.07555	0.041859	0.193769	I7LU17	TTHERM_00540420
25.0575	25.0288	25.1659	25.338	+	0.856694	0.0383011	-0.208761	I7LU20	TTHERM_00370750
18.1152	18.2062	18.021	17.9518		1.0321	0.0545863	0.174301	I7LU22	TTHERM_00370860
14.9382	15.0938	15.4608	15.5691	+	1.46532	0.000830534	-0.498945	I7LU23	TTHERM_00370910
22.3365	22.2909	22.7146	22.6476	+	1.92237	0.00307173	-0.367433	I7LU25	TTHERM_00371010
20.2273	20.3643	20.7368	20.749	+	1.64087	0.00195436	-0.447071	I7LU29	TTHERM_00371210
23.5977	23.6135	23.6987	23.6778		1.61625	0.212905	-0.0826731	I7LU32	TTHERM_00372410
19.0043	19.2136	19.2475	18.8595		0.0836555	0.505038	0.0554752	I7LU41	TTHERM_00374900
23.3444	23.3407	23.37	23.3681		2.20638	0.637805	-0.0264874	I7LU43	TTHERM_00375010
18.7661	18.6592	18.7506	18.9252		0.460976	0.13741	-0.125216	I7LU44	TTHERM_00375070
20.0566	19.6632	19.6217	20.0139		0.0488835	0.629103	0.0420589	I7LU45	TTHERM_00375120
26.6877	26.6872	26.8781	26.9388	+	1.73585	0.0257636	-0.22099	I7LU47	TTHERM_00559720
23.0132	23.1827	23.4519	23.3173	+	0.928441	0.0185889	-0.286649	I7LU51	TTHERM_00560000
25.1703	25.1499	24.9574	25.0026	+	1.73432	0.0418752	0.180081	I7LU65	TTHERM_00562810
18.2469	18.218	17.9475	18.2013		0.466536	0.0927212	0.158029	I7LU69	TTHERM_00705240
21.1741	21.1815	21.7559	21.681	+	2.31683	0.00119824	-0.540644	I7LU81	TTHERM_00140860
23.9676	23.9817	24.1274	24.1645	+	1.88083	0.0475079	-0.171317	I7LU96	TTHERM_00143720
19.7884	19.8263	19.7529	20.3215		0.297143	0.0662736	-0.229863	I7LU97	TTHERM_00143770
24.1071	24.0802	23.4274	23.3027	+	2.1207	0	0.728627	I7LUA0	TTHERM_00144940
19.9281	19.8078	19.3437	19.54	+	1.18168	0.00318949	0.426149	I7LUA7	TTHERM_00145320
17.3219	17.3536	17.2391	17.1389		0.977369	0.078404	0.148767	I7LUB1	TTHERM_00145520
26.9934	27.0257	26.8502	26.9035		1.29245	0.0931845	0.13273	I7LUB7	TTHERM_00145830
22.8559	22.6409	22.3441	22.4634	+	0.97001	0.0105253	0.344712	I7LUB8	TTHERM_00145890
18.4405	18.3937	18.5136	18.2446		0.0930991	0.601108	0.0379686	I7LUC0	TTHERM_00145990
22.1512	22.0667	22.1168	22.1787		0.271036	0.543576	-0.0388403	I7LUC4	TTHERM_00146210
23.9094	23.86	24.2715	24.2391	+	2.20038	0.00326457	-0.370629	I7LUC8	TTHERM_00146420
25.9842	25.9543	25.7008	25.7035	+	2.50334	0.01474	0.267107	I7LUE1	TTHERM_00294910
23.9031	23.8921	23.8157	23.811		2.30393	0.203796	0.0842648	I7LUE5	TTHERM_00295120
28.9909	28.8982	28.3117	28.2771	+	2.24101	0.0019639	0.650158	I7LUE6	TTHERM_00295170
25.2432	25.2047	24.8666	24.9704	+	1.50494	0.0104581	0.305466	I7LUE7	TTHERM_00295220
17.8537	17.9404	17.9138	17.7584		0.248475	0.384072	0.0609159	I7LUF5	TTHERM_00295640
22.9171	22.8097	22.6984	22.7515		0.832828	0.0950163	0.138435	I7LUF7	TTHERM_00295740
20.426	20.8287	20.8959	20.6154		0.184999	0.194291	-0.128313	I7LUG3	TTHERM_00297050
22.224	22.152	22.0018	22.0418		1.24949	0.0581664	0.16624	I7LUI5	TTHERM_00402110
17.5761	17.5183	17.9615	18.2963	+	1.12091	0.000878837	-0.581683	I7LUJ4	TTHERM_00406600
17.8974	17.9373	19.2941	19.4603	+	2.46746	0	-1.45981	I7LUJ9	TTHERM_00522040
18.9687	19.2146	18.8781	18.7698	+	0.733894	0.0240192	0.267678	I7LUK3	TTHERM_00522240
23.3087	23.3752	23.4766	23.3939		0.656129	0.200435	-0.093276	I7LUK4	TTHERM_00522290
22.1922	22.3619	22.2819	22.3551		0.156354	0.545421	-0.041461	I7LUK5	TTHERM_00522340
23.0514	23.1598	23.2167	23.2136		0.743296	0.153651	-0.109569	I7LUL1	TTHERM_00522650
27.6807	27.7263	27.6002	27.5494		1.19586	0.0982803	0.12869	I7LUL4	TTHERM_00522810
23.7948	23.7858	23.718	23.717		2.41958	0.24866	0.0728102	I7LUL5	TTHERM_00522860
27.1293	27.1522	27.3714	27.3735	+	2.60949	0.0211596	-0.231676	I7LUL6	TTHERM_00522920
23.1836	23.2289	23.7832	23.7516	+	2.61906	0.00140206	-0.561155	I7LUP6	TTHERM_00266570
18.7162	18.9096	18.6919	18.6188		0.573546	0.0827624	0.157564	I7LUQ4	TTHERM_00268000
24.9863	24.9773	24.5511	24.5975	+	2.47564	0.00193103	0.407486	I7LUR8	TTHERM_00275740
21.8201	21.7657	21.7809	21.6804		0.409325	0.349934	0.0622587	I7LUV2	TTHERM_00128690
21.6671	21.7072	21.6631	21.5388		0.498134	0.230949	0.086216	I7LUV6	TTHERM_00128930
26.1323	26.1374	25.932	25.9056	+	2.41415	0.0239332	0.216088	I7LUX8	TTHERM_00188400
20.8706	20.8007	20.8335	20.8325		0.0238948	0.969206	0.00265121	I7LUY8	TTHERM_00188930
27.2506	27.2276	27.6837	27.7661	+	2.11623	0.000931507	-0.485816	I7LUZ1	TTHERM_00189080
22.5781	23.19	22.0797	22.0562	+	0.933156	0.00123356	0.8161	I7LUZ3	TTHERM_000570549
22.4513	22.3574	22.7474	22.9181	+	1.31822	0.00274392	-0.428391	I7LUZ8	TTHERM_00189430
26.4187	26.4291	26.3081	26.3216		2.21724	0.128637	0.109062	I7LV00	TTHERM_00189530
14.933	14.9744	15.3171	15.4004	+	1.88849	0.00288078	-0.405004	I7LV05	TTHERM_00190790
22.9774	22.9743	23.0789	23.0865		2.83263	0.131238	-0.106856	I7LV12	TTHERM_00191180
22.3443	22.433	22.1913	22.1114	+	1.23744	0.0241929	0.237312	I7LV25	TTHERM_00191860
18.6058	18.601	18.8359	18.8494	+	3.04508	0.0186259	-0.239228	I7LV28	TTHERM_00192040
21.8184	21.9938	21.5703	21.6551	+	1.02285	0.0162588	0.293376	I7LV29	TTHERM_00192090
25.314	25.1781	25.4095	25.3607		0.71215	0.0966599	-0.139061	I7LV36	TTHERM_00476720
26.7047	26.5539	26.0631	26.149	+	1.57792	0.000926746	0.523286	I7LV38	TTHERM_00476820
24.9477	24.9928	25.0473	25.0488		1.12656	0.238368	-0.0778627	I7LV58	TTHERM_00334410
22.2759	22.3014	22.5538	22.5912	+	2.20178	0.0110102	-0.283817	I7LV60	TTHERM_00334520
21.2579	21.4067	21.9104	21.8364	+	1.64232	0.00102064	-0.541088	I7LV67	TTHERM_00335890
28.3335	28.2762	28.4194	28.4356		1.26719	0.109402	-0.122673	I7LV70	TTHERM_00338110
20.6684	20.5039	20.5294	20.4229		0.421984	0.169877	0.109953	I7LV79	TTHERM_00339630
22.5967	22.6774	22.7753	22.6997		0.676204	0.174938	-0.10044	I7LV80	TTHERM_00339690
20.4914	20.4238	20.6714	20.5818		1.0228	0.0614487	-0.169006	I7LV83	TTHERM_00339840
21.9985	21.8894	22.6846	22.7541	+	2.16202	0	-0.775403	I7LV84	TTHERM_00339890
26.3479	26.3594	26.556	26.5108	+	1.78378	0.0418958	-0.17977	I7LV93	TTHERM_00437360
19.4783	19.4389	20.0077	20.024	+	2.83413	0.00141299	-0.557256	I7LV96	TTHERM_00437530
24.4957	24.5092	24.587	24.642		1.23414	0.131287	-0.112004	I7LVA0	TTHERM_00437740
20.3811	20.3997	20.1835	20.2101	+	2.1589	0.0335421	0.193612	I7LVA9	TTHERM_00439260
24.0935	24.0782	23.9784	24.0945		0.311887	0.45002	0.0493956	I7LVB7	TTHERM_00277070
22.8048	22.605	23.3474	23.3503	+	1.63382	0.00143536	-0.643929	I7LVC9	TTHERM_00279750
23.9916	24.0242	23.7092	23.8945	+	0.796412	0.0419006	0.206112	I7LVD2	TTHERM_00279920
22.7849	22.8438	22.6974	22.7087		1.18425	0.135215	0.11131	I7LVD4	TTHERM_00283030
26.038	25.9331	25.8362	25.9954		0.267175	0.331796	0.0697546	I7LVF2	TTHERM_00284070
20.2567	20.0553	20.2505	20.3011		0.434438	0.153047	-0.11983	I7LVF3	TTHERM_00284130
23.0754	23.0297	22.3505	22.4347	+	2.28213	0.00207634	0.660011	I7LVF7	TTHERM_00343410
21.5754	21.581	22.189	22.0473	+	1.77443	0.00105837	-0.539902	I7LVH8	TTHERM_00346560
22.6992	22.6247	23.1593	23.4177	+	1.36547	0.00115254	-0.626563	I7LVI5	TTHERM_00285290
21.3522	21.5265	21.7119	21.4894		0.429499	0.0926098	-0.161315	I7LVI9	TTHERM_00285520
24.1117	24.2133	24.8092	24.912	+	1.97683	0.00218474	-0.698072	I7LVJ0	TTHERM_00285570
24.2462	24.2921	24.2348	24.1445		0.589609	0.24858	0.0794706	I7LVJ1	TTHERM_00285620
24.8262	24.735	24.682	24.5888		0.807405	0.0867384	0.145198	I7LVJ7	TTHERM_00287930
19.5816	19.4458	19.9772	19.8866	+	1.44314	0.00276313	-0.418178	I7LVK0	TTHERM_00289080
20.3172	20.3283	19.6212	19.4378	+	1.8814	0	0.79327	I7LVL3	TTHERM_00290740
27.1819	27.1939	27.0062	26.9633	+	1.92764	0.0305242	0.203124	I7LVL5	TTHERM_00290850
20.9541	20.8451	21.2655	21.2462	+	1.63261	0.00426563	-0.356174	I7LVL6	TTHERM_00290900
23.456	23.3607	23.1441	23.2228	+	1.16804	0.0276553	0.224892	I7LVL8	TTHERM_00292000
25.0626	25.0669	24.5137	24.6035	+	2.10841	0.00102448	0.50611	I7LVM3	TTHERM_00131110
21.5522	21.4956	22.1968	22.21	+	2.73941	0	-0.679483	I7LVN4	TTHERM_00133700
21.2345	21.3869	21.1448	21.0008	+	0.819978	0.028703	0.237858	I7LVN7	TTHERM_00134880
15.5453	15.4597	15.5475	15.3448		0.180909	0.4312	0.0563793	I7LVN8	TTHERM_00134930
21.5824	21.3838	22.1734	22.0028	+	1.35894	0.00109677	-0.604956	I7LVP0	TTHERM_00136040
24.3535	24.3735	24.3234	24.34		0.872378	0.589005	0.0317907	I7LVP1	TTHERM_00136090
22.0128	21.944	20.7823	20.7634	+	3.05747	0	1.20559	I7LVP2	TTHERM_00136150
21.7728	21.7604	22.1557	22.1068	+	2.32396	0.00321413	-0.364695	I7LVP9	TTHERM_00137520
23.3614	23.3896	23.0967	23.1396	+	2.0085	0.0162132	0.257346	I7LVQ8	TTHERM_00137990
24.7748	24.8441	24.4204	24.2699	+	1.5175	0.00137741	0.464328	I7LVR5	TTHERM_00138370
23.4682	23.5156	23.4716	23.4384		0.480704	0.546497	0.0369015	I7LVR9	TTHERM_00138580
22.754	22.6413	22.7185	22.9108		0.393609	0.161866	-0.117	I7LVS4	TTHERM_00586630
21.0523	20.8892	20.5276	20.5146	+	1.50137	0.00190826	0.449651	I7LVS9	TTHERM_00589920
25.8259	25.7398	26.5413	26.677	+	2.03009	0	-0.826287	I7LVT3	TTHERM_00590130
21.779	21.7027	21.7283	21.7476		0.0229907	0.967198	0.00287056	I7LVU3	TTHERM_00591660
18.3066	18.4962	18.5272	18.3076		0.0351572	0.829325	-0.0159998	I7LVU5	TTHERM_00660220
22.1342	22.0246	22.2184	22.3485	+	0.858397	0.0408831	-0.204062	I7LVV6	TTHERM_00663820
21.4117	21.3723	21.8459	22.0231	+	1.57048	0.000992701	-0.542528	I7LVW0	TTHERM_00664030
26.2016	26.1566	25.9196	26.0073	+	1.31444	0.0292104	0.215697	I7LVW4	TTHERM_00216030
19.6585	19.8395	19.2482	19.6548	+	0.504397	0.0259196	0.297503	I7LVW5	TTHERM_00216090
21.5804	21.5356	21.8091	21.9937	+	1.16307	0.00818151	-0.343368	I7LVX6	TTHERM_00218660
23.5346	23.584	23.838	23.8874	+	1.88582	0.00957895	-0.303335	I7LVY0	TTHERM_00218880
25.2694	25.2507	24.8364	24.8289	+	3.25686	0.000825493	0.427374	I7LVY1	TTHERM_00218940
19.0372	18.995	20.1833	20.1876	+	3.48301	0	-1.16931	I7LVY3	TTHERM_00219050
19.549	19.542	19.4464	19.4574		2.32153	0.169091	0.0936327	I7LVY4	TTHERM_00219110
21.9231	21.9341	21.9813	22.0648		0.81146	0.189307	-0.0944147	I7LVZ6	TTHERM_00220760
26.7898	26.8345	26.4344	26.4745	+	2.15738	0.0030365	0.357703	I7LVZ7	TTHERM_00220810
26.1135	26.2784	25.7147	25.603	+	1.48526	0.000937931	0.537025	I7LW03	TTHERM_00221120
20.6151	20.6459	20.361	20.4533	+	1.35279	0.0261764	0.223332	I7LW08	TTHERM_00408870
23.1947	23.1	23.4307	23.4813	+	1.53878	0.0102413	-0.308667	I7LW15	TTHERM_00410240
19.8878	19.765	19.2572	19.3768	+	1.56602	0.000887439	0.509385	I7LW22	TTHERM_00411610
23.8929	23.8185	23.687	23.7038		1.28256	0.0645379	0.160314	I7LW30	TTHERM_00412070
19.9502	20.0815	20.8411	20.8085	+	2.15983	0	-0.808995	I7LW34	TTHERM_00304210
23.8518	23.9052	23.6689	23.7557		1.08341	0.0629728	0.166246	I7LW36	TTHERM_00304340
20.2608	20.2926	20.151	20.3413		0.106993	0.646009	0.0305357	I7LW43	TTHERM_00307770
24.9594	24.8819	25.4476	25.3845	+	1.99949	0.000954386	-0.495392	I7LW55	TTHERM_00310490
23.2931	23.3072	23.0065	23.1093	+	1.36757	0.0233024	0.242221	I7LW61	TTHERM_00310890
23.1547	23.0842	23.1249	23.1894		0.290241	0.552571	-0.0376806	I7LW62	TTHERM_00310470
20.9689	21.0153	20.9753	20.9893		0.139112	0.871536	0.00977421	I7LW64	TTHERM_00314960
19.3755	19.3074	18.7853	18.9541	+	1.45249	0.00138122	0.471781	I7LW68	TTHERM_00316170
21.103	21.0594	21.0491	21.062		0.423795	0.659156	0.0256109	I7LW71	TTHERM_00316330
19.7358	19.9751	20.2728	19.9926	+	0.566733	0.0265842	-0.277291	I7LW72	TTHERM_00316380
22.0766	22.0298	21.8782	21.8459	+	1.66949	0.0360947	0.191178	I7LW75	TTHERM_00316530
26.8896	26.9488	26.7071	26.7089	+	1.71906	0.0278218	0.211163	I7LW77	TTHERM_00316630
26.7135	26.6243	26.3042	26.2706	+	1.81645	0.00322838	0.381506	I7LW80	TTHERM_00316910
15.1612	15.5081	15.2074	15.0515		0.405169	0.0648304	0.20516	I7LW91	TTHERM_00317480
21.6424	21.5327	21.2947	21.395	+	1.08449	0.0240768	0.242729	I7LW93	TTHERM_00318580
20.5011	20.5078	20.1705	20.1187	+	2.28228	0.00312446	0.359832	I7LW94	TTHERM_00318630
20.9737	20.9467	21.0963	20.9003		0.13251	0.578907	-0.0381241	I7LWA3	TTHERM_00147640
28.8296	28.8135	28.4513	28.4825	+	2.61414	0.00313118	0.354671	I7LWA5	TTHERM_00148750
21.9102	21.8883	22.3175	22.1915	+	1.50975	0.00461185	-0.355222	I7LWA6	TTHERM_00148800
28.3192	28.3574	27.7088	27.6872	+	2.93051	0	0.640289	I7LWB4	TTHERM_00149230
26.0589	25.9924	26.2531	26.3322	+	1.44992	0.0166805	-0.266985	I7LWC5	TTHERM_00149860
21.3052	21.2709	21.4902	21.5178	+	1.9906	0.0257892	-0.215898	I7LWC9	TTHERM_00151060
19.2005	19.2247	19.2009	19.196		0.428995	0.810465	0.0140791	I7LWD3	TTHERM_00151260
27.0858	27.1325	26.952	26.9807		1.45736	0.0769202	0.14285	I7LWE3	TTHERM_00151820
23.0903	23.1704	23.1088	23.0634		0.358592	0.483027	0.0442505	I7LWG9	TTHERM_00564240
24.0099	23.9949	23.8743	23.8689		2.43566	0.0857333	0.130838	I7LWH4	TTHERM_00564510
26.8721	26.8904	26.9096	26.858		0.028828	0.971102	-0.0024929	I7LWH9	TTHERM_00566780
23.2673	23.3372	23.0599	23.1734	+	0.96483	0.048046	0.185609	I7LWI6	TTHERM_00499440
20.9694	20.8793	20.621	20.7742	+	0.90205	0.0312533	0.22678	I7LWI8	TTHERM_00499540
24.9382	24.8696	25.0738	25.0435		1.26784	0.0686406	-0.15478	I7LWI9	TTHERM_00499590
21.7545	21.9023	22.2788	22.3165	+	1.59501	0.000783862	-0.469277	I7LWJ0	TTHERM_00499640
24.8077	24.6542	24.5238	24.584		0.783084	0.0612567	0.177083	I7LWJ2	TTHERM_00500750
22.6424	22.7298	23.2566	23.1408	+	1.7114	0.000934708	-0.512649	I7LWJ5	TTHERM_00500920
26.2964	26.2604	26.5161	26.5027	+	2.16373	0.0221117	-0.230993	I7LWJ8	TTHERM_00502130
18.0838	18.4872	17.9259	17.7661	+	0.744629	0.00580944	0.439515	I7LWK0	TTHERM_00502240
21.0588	20.9547	21.0896	21.0853		0.582176	0.244288	-0.0806379	I7LWK9	TTHERM_00502730
24.5066	24.3555	25.1679	25.1765	+	1.98861	0	-0.741171	I7LWL3	TTHERM_00557850
19.8286	19.825	19.5798	19.6831	+	1.19804	0.0394413	0.195335	I7LWM0	TTHERM_00558220
22.8569	22.7762	22.9622	23.1096	+	0.918265	0.0330448	-0.219375	I7LWM3	TTHERM_00558380
19.8372	19.7374	19.3994	19.3957	+	1.79506	0.00270938	0.389729	I7LWM6	TTHERM_00558550
21.8224	21.7404	22.2281	22.2462	+	2.07665	0.000835637	-0.455771	I7LWM7	TTHERM_00558600
22.137	22.0894	22.7052	22.9106	+	1.65256	0.00172698	-0.694718	I7LWN1	TTHERM_00727580
22.7024	22.5907	22.327	22.5145	+	0.758581	0.0338559	0.225798	I7LWN2	TTHERM_00727630
23.9573	23.8319	23.7874	23.7531		0.707757	0.120838	0.124312	I7LWN3	TTHERM_00727680
21.5793	21.6184	21.2986	21.318	+	2.25248	0.0105763	0.290535	I7LWN6	TTHERM_00727830
22.7877	22.6923	22.7028	22.6335		0.459362	0.294051	0.0718212	I7LWN9	TTHERM_00728990
19.6306	19.6878	19.5384	19.855		0.0770328	0.614896	-0.0374746	I7LWP3	TTHERM_00729200
26.4625	26.4819	26.4169	26.389		1.25672	0.27579	0.0692663	I7LWP4	TTHERM_00729250
27.2017	27.2007	27.3808	27.2804		0.909058	0.104521	-0.129394	I7LWP7	TTHERM_00578560
26.8771	26.9456	26.7463	26.8136		0.95171	0.100507	0.131422	I7LWQ0	TTHERM_00578720
24.6464	24.722	25.5251	25.6403	+	2.23493	0	-0.898499	I7LWQ3	TTHERM_00578880
22.9532	22.9918	22.9311	22.9892		0.120591	0.839674	0.0123329	I7LWR4	TTHERM_00347960
21.2967	21.1747	20.5965	20.6447	+	1.95173	0.00148634	0.615144	I7LWR6	TTHERM_00348060
22.0387	21.9791	21.7672	21.8998		0.862182	0.0590783	0.175368	I7LWS9	TTHERM_00348760
26.3041	26.2297	26.625	26.7047	+	1.73844	0.00275029	-0.39795	I7LWT9	TTHERM_00353280
19.872	19.9282	20.1287	20.0869	+	1.56492	0.0304404	-0.207685	I7LWU1	TTHERM_00353410
22.9068	22.9052	23.0812	23.2345	+	1.08859	0.0234791	-0.251798	I7LWU2	TTHERM_00353460
22.0176	21.9647	22.1775	22.1734	+	1.69721	0.0400843	-0.184323	I7LWU5	TTHERM_00492360
25.9267	25.931	25.8805	25.9111		0.782036	0.576226	0.0331011	I7LWU9	TTHERM_00492560
19.4712	19.3609	18.8508	18.9554	+	1.67239	0.000920474	0.512974	I7LWV0	TTHERM_00492620
20.6743	20.7378	20.4536	20.3657	+	1.49665	0.0119508	0.296416	I7LWV5	TTHERM_00492870
22.0359	22.064	21.7239	21.6601	+	2.02868	0.00356656	0.357928	I7LWV6	TTHERM_00492920
20.6321	20.6475	20.7043	20.67		0.891108	0.437025	-0.0473347	I7LWY4	TTHERM_00444690
19.2263	19.2804	19.3617	19.0811		0.0737498	0.655016	0.031949	I7LWY7	TTHERM_00444850
19.4479	19.4319	19.2409	19.1839	+	1.782	0.0241363	0.227483	I7LWY8	TTHERM_00445900
26.9688	26.997	26.9137	26.8425		0.952283	0.15692	0.104809	I7LWZ7	TTHERM_00446430
25.4514	25.4013	26.8926	26.6123	+	1.94569	0	-1.32613	I7LX00	TTHERM_00535150
19.789	19.6601	19.7498	19.6827		0.0362622	0.902379	0.00825787	I7LX05	TTHERM_00535410
25.8706	25.8386	25.6837	25.7584		1.08914	0.0949033	0.133595	I7LX12	TTHERM_00535760
23.4154	23.4782	23.2202	23.2911	+	1.25001	0.0402564	0.191174	I7LX15	TTHERM_00535910
18.0138	18.1499	18.6951	18.4849	+	1.25424	0.000777143	-0.508129	I7LX16	TTHERM_00535960
23.5851	23.4812	23.5307	23.4013		0.297927	0.339624	0.0671272	I7LX21	TTHERM_00537210
19.5975	19.4968	19.7179	19.6776		0.96306	0.0764003	-0.150557	I7LX27	TTHERM_00473050
25.745	25.7916	25.7115	25.7184		0.818926	0.388919	0.0533733	I7LX35	TTHERM_00474460
25.6649	25.7371	25.6803	25.6826		0.192223	0.746874	0.019557	I7LX53	TTHERM_00657270
15.4746	15.19	15.2974	15.3389		0.0312181	0.845786	0.0141425	I7LX61	TTHERM_00658700
21.9351	21.9352	23.1746	23.3062	+	2.59702	0	-1.30522	I7LX64	TTHERM_00658850
21.0029	20.855	20.8264	20.9278		0.206617	0.452164	0.0518665	I7LX74	TTHERM_00455310
25.3964	25.5323	25.2714	25.2007	+	1.01554	0.028417	0.228286	I7LX79	TTHERM_00455570
20.1631	20.1935	20.1159	20.1192		1.23735	0.329273	0.0607481	I7LX84	TTHERM_00456830
19.7122	19.5807	19.9688	19.8899	+	1.17873	0.0162474	-0.282903	I7LX86	TTHERM_00456930
24.8974	24.9184	24.9861	25.0765		0.931913	0.114086	-0.123409	I7LX96	TTHERM_00298230
21.9278	21.8518	21.6275	21.6291	+	1.68899	0.0160667	0.26156	I7LXB1	TTHERM_00300120
24.6578	24.695	25.6601	25.6838	+	3.30789	0	-0.995564	I7LXB6	TTHERM_00300370
15.4135	15.428	15.348	15.3853		0.943501	0.380933	0.0541101	I7LXB9	TTHERM_00300520
20.5562	20.6387	20.6605	20.3984		0.173986	0.370327	0.0679636	I7LXC1	TTHERM_00300620
19.358	19.3439	19.1975	19.4072		0.161564	0.486805	0.0485735	I7LXC6	TTHERM_00301900
21.9961	22.1563	20.6802	20.8616	+	2.07132	0	1.30534	I7LXC8	TTHERM_00302050
23.6692	23.6179	23.4632	23.427	+	1.61772	0.0334352	0.19839	I7LXC9	TTHERM_00302100
19.2419	19.1424	19.2647	19.1522		0.071288	0.804362	-0.0162678	I7LXE0	TTHERM_00616230
15.5464	15.1614	15.3631	15.4321		0.0737023	0.583365	-0.0437088	I7LXE8	TTHERM_00616660
23.7675	23.6154	23.0736	23.1291	+	1.73743	0.00124485	0.590074	I7LXF5	TTHERM_00237560
23.2308	23.0889	23.0035	23.0133		0.777391	0.0798847	0.151451	I7LXF7	TTHERM_00237660
23.9423	23.789	23.7536	23.8593		0.229251	0.398413	0.0592127	I7LXF9	TTHERM_00238830
19.7142	19.8596	19.7448	19.9245		0.142954	0.500984	-0.04776	I7LXG3	TTHERM_00239080
25.3023	25.2512	24.7576	24.8768	+	1.71336	0.000780488	0.45958	I7LXG7	TTHERM_00239290
19.9731	20.0275	20.8126	20.854	+	2.77492	0	-0.833073	I7LXH0	TTHERM_00240450
21.7878	21.9953	22.1923	22.167	+	0.957758	0.0181545	-0.288083	I7LXH9	TTHERM_00241970
18.5808	18.6237	18.4418	18.4935		1.24368	0.0923928	0.134606	I7LXI4	TTHERM_00242240
18.2071	18.1561	18.4812	18.4333	+	1.80285	0.014599	-0.275692	I7LXJ2	TTHERM_00464920
25.8179	25.9111	25.0961	25.1929	+	2.06548	0	0.719962	I7LXK6	TTHERM_00467780
23.5023	23.5509	23.6834	23.6546		1.42928	0.0783077	-0.142365	I7LXK8	TTHERM_00467890
16.6324	16.6649	17.478	17.2908	+	1.78883	0	-0.7358	I7LXL0	TTHERM_00467990
19.0416	18.9473	19.2307	19.1846	+	1.25501	0.0312703	-0.213183	I7LXL1	TTHERM_00469040
18.2149	18.4743	18.7359	18.5277	+	0.645333	0.0242395	-0.28723	I7LXM1	TTHERM_00684570
23.5268	23.5026	23.7441	23.7203	+	2.2189	0.023919	-0.217541	I7LXM2	TTHERM_00684620
15.5784	15.3288	14.7773	14.8804	+	1.35981	0.00114046	0.624752	I7LXN1	TTHERM_00686090
20.1933	20.1636	20.0699	20.0675		1.74496	0.129923	0.109747	I7LXN3	TTHERM_00686190
20.4589	20.5124	20.5434	20.4333		0.0137013	0.970704	-0.00269032	I7LXN6	TTHERM_00836650
24.5608	24.4749	24.8931	24.9422	+	1.82477	0.0028157	-0.399803	I7LXP2	TTHERM_00840010
24.4247	24.3611	24.1515	24.2204	+	1.3215	0.031845	0.20696	I7LXP9	TTHERM_00763030
24.3354	24.3464	24.2459	24.1507		1.01386	0.0834941	0.142594	I7LXQ4	TTHERM_00765300
20.6482	20.5206	20.5618	20.7076		0.183364	0.466361	-0.0502577	I7LXQ7	TTHERM_00766450
19.7776	19.8216	20.2716	20.242	+	2.47616	0.000880259	-0.457215	I7LXR3	TTHERM_00780650
24.0084	24.0483	24.164	24.2351		1.2814	0.0524776	-0.171206	I7LXR4	TTHERM_00780700
18.3862	18.3735	18.3632	18.4715		0.249592	0.560748	-0.0374622	I7LXR5	TTHERM_00780750
23.3165	23.4123	23.1689	23.2165		1.07125	0.0560222	0.171669	I7LXR6	TTHERM_00780810
21.8971	21.9603	22.0212	22.1198		0.86497	0.0908245	-0.14181	I7LXS5	TTHERM_00670290
25.2528	25.231	25.1272	25.1699		1.22116	0.180339	0.0933456	I7LXS6	TTHERM_00670340
21.878	21.9392	21.6399	21.7996		0.801721	0.0502814	0.188815	I7LXS9	TTHERM_00670500
23.3945	23.3205	23.3471	23.2745		0.334884	0.465054	0.0466976	I7LXT0	TTHERM_00670550
19.1763	19.0925	19.5337	19.5426	+	1.9698	0.00235178	-0.403721	I7LXT1	TTHERM_00670600
23.2391	23.2481	23.054	23.1548		0.955667	0.0917751	0.13921	I7LXT2	TTHERM_00670660
21.8521	21.8136	21.8566	21.7782		0.120662	0.803713	0.0154524	I7LXT5	TTHERM_00670810
25.8135	25.7854	25.8356	25.7959		0.24223	0.783023	-0.0162783	I7LXT7	TTHERM_00670910
17.9667	17.9609	17.8718	17.9862		0.218058	0.585383	0.0347776	I7LXT9	TTHERM_00325640
22.8586	22.7132	22.9439	22.9343		0.768721	0.0796549	-0.153172	I7LXU2	TTHERM_00326820
21.3116	21.2243	21.4424	21.378		0.922272	0.0870723	-0.142261	I7LXW9	TTHERM_00688270
24.3876	24.2976	24.3837	24.3868		0.353647	0.497774	-0.0426836	I7LXX3	TTHERM_00688500
18.7868	18.6866	18.7954	18.9434		0.559516	0.11454	-0.132727	I7LXX8	TTHERM_00688760
17.6105	17.6381	17.5527	17.598		0.684581	0.428319	0.0489454	I7LXX9	TTHERM_00688810
19.8113	19.8754	19.5248	19.516	+	2.0041	0.00651449	0.322967	I7LXZ4	TTHERM_00842660
23.1003	23.2066	23.0402	22.9886		0.844871	0.0946264	0.139056	I7LXZ5	TTHERM_00842720
22.0713	22.0654	21.8931	22.2908		0.0378804	0.766094	-0.0235777	I7LY08	TTHERM_00683300
23.8321	23.8259	24.5701	24.462	+	2.21056	0	-0.687069	I7LY09	TTHERM_00683360
22.6275	22.6111	22.4711	22.4315		1.79819	0.0506175	0.167958	I7LY16	TTHERM_00647130
20.0339	19.8356	20.9798	20.9834	+	2.0528	0	-1.0468	I7LY18	TTHERM_00647250
22.1065	22.1406	22.6849	22.3353	+	0.799342	0.00892436	-0.386548	I7LY31	TTHERM_00678300
15.8513	15.9335	14.9837	15.1451	+	1.92965	0	0.827956	I7LY36	TTHERM_00678560
26.1898	26.1301	26.0611	26.1495		0.383584	0.403069	0.0546618	I7LY38	TTHERM_00495950
23.9272	23.9364	24.2073	24.214	+	3.38279	0.0105	-0.278844	I7LY41	TTHERM_00497100
24.6014	24.6058	24.3805	24.4094	+	2.31161	0.026333	0.208617	I7LY45	TTHERM_00497300
22.1236	22.0629	21.9637	22.006		1.0035	0.146109	0.108445	I7LY56	TTHERM_00497890
18.5408	18.5983	18.7483	18.6951		1.21909	0.071777	-0.152142	I7LY57	TTHERM_00497940
28.0818	28.1011	27.949	27.9164		1.85673	0.0593004	0.158728	I7LY62	TTHERM_00498220
21.103	20.995	21.351	21.3862	+	1.52069	0.00814728	-0.319586	I7LY64	TTHERM_00525110
22.8106	22.5118	21.9358	22.0945	+	1.2061	0.00111704	0.646075	I7LY65	TTHERM_00525160
25.1475	24.9476	24.5458	24.4591	+	1.42379	0.000933105	0.545162	I7LY68	TTHERM_00526310
19.3634	19.0885	19.2482	19.0959		0.116882	0.477093	0.0539598	I7LY74	TTHERM_00526670
21.1259	20.6133	20.7028	20.8804		0.0964742	0.3938	0.0779743	I7LY76	TTHERM_00526780
24.2955	24.2712	23.6039	23.7561	+	1.79763	0.00135323	0.603361	I7LY81	TTHERM_00527180
20.5402	20.4813	20.0725	20.1451	+	1.87788	0.00285301	0.401942	I7LY83	TTHERM_00527290
24.1189	24.1164	23.8715	24.0369		0.728586	0.072466	0.163442	I7LZD7	TTHERM_00947460
26.2411	26.2639	26.1295	26.205		0.786884	0.218795	0.0851851	I7LZE3	TTHERM_00825190
19.2663	19.331	19.6691	19.5034	+	1.07651	0.0161791	-0.287592	I7LZE4	TTHERM_00825240
21.0216	20.8308	20.6744	20.7133	+	0.855005	0.030541	0.2324	I7LZE5	TTHERM_00825290
19.7012	19.3655	19.7748	19.7317	+	0.490154	0.0481382	-0.219898	I7LZE6	TTHERM_00825340
26.2963	26.2823	26.3939	26.4227		1.75471	0.110141	-0.11903	I7LZF9	TTHERM_00823690
20.1853	20.3104	20.1461	20.1337		0.642151	0.161447	0.107929	I7LZG0	TTHERM_00823740
20.9182	20.8233	20.9983	21.0415		0.985059	0.0782111	-0.149141	I7LZG3	TTHERM_00823920
26.6129	26.621	25.997	26.0551	+	2.61014	0.00161424	0.59091	I7LZH1	TTHERM_00773340
20.6395	20.6985	20.6557	20.5386		0.411435	0.29855	0.0717936	I7LZH5	TTHERM_00773550
18.3867	18.3462	18.4728	18.5125		1.3278	0.10119	-0.126189	I7LZH9	TTHERM_00773750
21.2981	21.3701	21.6332	21.4356	+	0.705254	0.046856	-0.200353	I7LZI0	TTHERM_00760190
25.1115	25.0737	25.7667	25.816	+	2.70642	0	-0.69878	I7LZI8	TTHERM_00760600
17.8407	17.7754	17.7897	17.8226		0.0164319	0.978949	0.00191975	I7LZK6	TTHERM_00722950
19.6991	19.6514	19.6907	19.5476		0.27205	0.408896	0.0561123	I7LZL5	TTHERM_00723410
22.7703	22.7027	22.152	22.3876	+	1.20404	0.00238404	0.466704	I7LZL6	TTHERM_00723460
22.2258	22.1566	22.0352	22.0184		1.35782	0.0583897	0.164426	I7LZM1	TTHERM_00715670
21.7933	21.7324	21.5425	21.5479	+	1.71727	0.0263434	0.217669	I7LZM6	TTHERM_00715960
21.5226	21.406	21.4912	21.5044		0.20353	0.599769	-0.0334797	I7LZM8	TTHERM_00716060
19.4452	19.4091	19.4329	19.3661		0.265811	0.645105	0.0276537	I7LZN5	TTHERM_00691180
21.6645	21.566	21.5973	21.6191		0.0448269	0.910716	0.00702953	I7LZP2	TTHERM_00691560
27.0634	26.9938	27.1826	27.2891	+	1.08273	0.0349544	-0.207286	I7LZP3	TTHERM_00691610
22.0105	22.0188	21.5016	21.4257	+	2.3221	0.001274	0.551	I7LZQ9	TTHERM_00649110
24.4466	24.4571	24.3086	24.2789		2.00931	0.0587279	0.158107	I7LZR0	TTHERM_00649160
18.585	18.516	18.5428	18.4746		0.318949	0.510528	0.0417891	I7LZS1	TTHERM_00599980
24.1577	24.1621	24.4368	24.3768	+	1.8385	0.019929	-0.246922	I7LZS3	TTHERM_00600110
21.9606	21.8515	22.1784	22.1752	+	1.41684	0.0161678	-0.270733	I7LZU8	TTHERM_00585090
24.1148	24.3054	24.1052	23.9788		0.553863	0.0754932	0.168085	I7LZV1	TTHERM_00585260
22.1046	22.1397	22.5492	22.5475	+	2.76992	0.000795322	-0.426218	I7LZV3	TTHERM_00585360
18.0638	17.9401	17.493	17.5917	+	1.54669	0.00199452	0.459532	I7LZV5	TTHERM_00585460
20.902	20.8505	20.341	20.3102	+	2.53034	0.00133333	0.550694	I7LZW2	TTHERM_00529760
22.0565	22.1462	22.2641	22.0114		0.0907786	0.611046	-0.0364208	I7LZW7	TTHERM_00530020
25.3433	25.3418	24.2008	24.0162	+	2.25583	0	1.23401	I7LZW8	TTHERM_00530070
26.7079	26.6675	26.5478	26.5573		1.64468	0.0843184	0.135159	I7LZX2	TTHERM_00530270
21.1425	20.9253	20.6158	20.6472	+	1.1743	0.00349798	0.402433	I7LZX4	TTHERM_00530440
20.4187	20.5639	20.1636	20.1962	+	1.27886	0.0109586	0.31146	I7LZX6	TTHERM_00530550
23.5943	23.6101	23.1673	23.3273	+	1.32174	0.00577206	0.354848	I7LZX7	TTHERM_00530600
22.4117	22.2787	22.1218	22.1053	+	1.12826	0.026252	0.23167	I7LZY0	TTHERM_00530750
21.1809	21.0241	21.2738	21.4105	+	0.830736	0.0282089	-0.239632	I7LZY1	TTHERM_00530800
20.1293	20.1403	20.422	20.3683	+	1.96156	0.0160283	-0.260329	I7LZY3	TTHERM_00485820
18.9963	18.7756	19.2365	19.2666	+	1.08814	0.00685208	-0.365617	I7LZZ0	TTHERM_00486200
24.9768	24.8539	24.7509	24.8457		0.567884	0.145292	0.117064	I7LZZ8	TTHERM_00486610
21.8602	21.8177	22.1674	22.1253	+	2.02991	0.00742226	-0.307411	I7M003	TTHERM_00486880
22.8961	22.9653	22.6783	22.627	+	1.63513	0.0145135	0.278104	I7M005	TTHERM_00486980
20.1727	20.1306	20.2504	20.4667	+	0.696319	0.0434559	-0.206865	I7M006	TTHERM_00487030
28.7743	28.7767	29.6195	29.5815	+	3.27328	0	-0.82497	I7M007	TTHERM_00487090
28.7358	28.7347	28.5221	28.5686	+	1.83409	0.0360269	0.189924	I7M008	TTHERM_00487150
21.457	21.3541	20.5538	21.0383	+	0.876325	0.000786127	0.60956	I7M013	TTHERM_00470650
21.9055	21.9124	22.0952	22.0902	+	3.27112	0.0356571	-0.183745	I7M028	TTHERM_00471490
20.8731	20.5717	21.802	21.7257	+	1.66638	0	-1.04149	I7M047	TTHERM_00442240
21.3879	21.477	21.7541	21.7552	+	1.73085	0.00721883	-0.322203	I7M051	TTHERM_00442460
19.3973	19.3165	18.9416	18.9119	+	2.00657	0.00198636	0.430184	I7M054	TTHERM_00442610
21.9419	21.9922	22.0705	22.1984		0.869187	0.0655177	-0.167404	I7M057	TTHERM_00442760
20.1348	20.1601	20.8031	20.7079	+	2.18743	0.00156772	-0.608086	I7M058	TTHERM_00442810
22.5668	22.4061	22.7036	22.4879		0.299665	0.193876	-0.109348	I7M074	TTHERM_00420220
25.1435	25.1298	25.1409	25.1766		0.436536	0.703305	-0.022172	I7M084	TTHERM_00420720
23.9031	23.9758	23.9925	24.0981		0.619021	0.165618	-0.105864	I7M094	TTHERM_00541470
25.1091	25.07	24.8475	24.8818	+	1.88305	0.0243396	0.224857	I7M0A1	TTHERM_00545830
21.2482	21.1113	21.0742	21.0776		0.570844	0.172287	0.103873	I7M0A3	TTHERM_00547920
22.4093	22.3891	22.563	22.585	+	2.14138	0.0434983	-0.174795	I7M0A6	TTHERM_00548140
18.7679	18.6365	18.2039	18.0988	+	1.647	0.00105222	0.550805	I7M0B1	TTHERM_00549480
22.1274	22.107	22.4996	22.3088	+	1.01823	0.0169512	-0.286984	I7M0B4	TTHERM_00549640
16.8844	16.5492	17.1669	16.776	+	0.369702	0.0445936	-0.254645	I7M0B6	TTHERM_00053790
21.2675	21.2544	21.5383	21.3355		0.646895	0.067049	-0.175952	I7M0C0	TTHERM_00055990
24.0393	23.9947	23.7175	23.6683	+	1.98472	0.00652632	0.324123	I7M0C5	TTHERM_00058260
25.7621	25.735	25.9198	25.9299	+	2.17657	0.0420373	-0.176352	I7M0D5	TTHERM_00058800
21.5587	21.6155	21.8286	21.8996	+	1.58709	0.0147286	-0.276992	I7M0E1	TTHERM_00059110
24.1456	24.172	24.1113	24.1285		0.878479	0.51531	0.0389042	I7M0E4	TTHERM_00059260
22.5761	22.6382	22.1353	22.2388	+	1.69859	0.00238107	0.420067	I7M0G0	TTHERM_00068120
26.1733	26.1542	26.1903	26.0583		0.21157	0.547517	0.0394115	I7M0G1	TTHERM_00068170
26.3314	26.2757	26.2431	26.3057		0.252567	0.631353	0.0291204	I7M0H4	TTHERM_00070880
17.7702	17.9562	17.6206	17.5234	+	0.962356	0.0169163	0.291164	I7M0H6	TTHERM_00070980
21.3079	21.2274	21.1119	21.037	+	1.1406	0.0417756	0.193207	I7M0H8	TTHERM_00071100
27.5234	27.4544	26.7513	26.876	+	1.96042	0.00195683	0.675217	I7M0J1	TTHERM_00540130
15.5438	15.4747	15.61	15.4669		0.125875	0.649844	-0.0292063	I7M0J8	TTHERM_00370680
22.4303	22.4199	22.612	22.651	+	2.02761	0.0282247	-0.206429	I7M0K5	TTHERM_00371040
20.5059	20.6768	20.6146	20.5941		0.0488521	0.844907	-0.0130215	I7M0K7	TTHERM_00371140
25.0482	24.511	24.3906	24.8405		0.163862	0.159018	0.164031	I7M0L1	TTHERM_00372350
22.7969	22.7235	23.0199	23.0424	+	1.71015	0.0152466	-0.271	I7M0M0	TTHERM_00374880
24.8756	24.8767	24.8491	25.0065		0.237194	0.446063	-0.0516462	I7M0M5	TTHERM_00375150
23.6394	23.5922	23.6798	23.5646		0.0328278	0.921497	-0.00642776	I7M0N5	TTHERM_00561240
25.9964	26.0049	25.6815	25.7235	+	2.29035	0.00890954	0.298111	I7M0N9	TTHERM_00561440
23.8961	23.889	23.915	23.9813		0.624329	0.380475	-0.0555754	I7M0P4	TTHERM_00561720
20.6325	20.7541	20.7652	20.8938		0.57881	0.10936	-0.136177	I7M0P5	TTHERM_00561790
21.7514	21.7508	21.5785	21.4899	+	1.40542	0.0277904	0.216881	I7M0P6	TTHERM_00705050
20.2291	20.1569	20.199	20.3407		0.360767	0.278829	-0.0768499	I7M0Q0	TTHERM_00706270
27.3485	27.3525	27.2692	27.2793		2.29688	0.23385	0.0762978	I7M0R3	TTHERM_00140960
22.9985	23.1201	23.0587	23.0485		0.0294832	0.930831	0.00567818	I7M0R7	TTHERM_00141170
23.2969	23.1176	23.1507	23.2023		0.111917	0.642839	0.0307732	I7M0R9	TTHERM_00142270
19.218	19.1962	18.9425	19.0277	+	1.43106	0.0262217	0.221951	I7M0S1	TTHERM_00142370
24.2515	24.1742	24.3044	24.3537		0.896706	0.130076	-0.116208	I7M0S2	TTHERM_00142420
22.8668	22.8824	22.7168	22.7267		2.43921	0.0632777	0.152859	I7M0S4	TTHERM_00143540
29.2549	29.2784	29.5477	29.5206	+	2.35106	0.0146529	-0.267483	I7M0S7	TTHERM_00143690
25.8902	25.8704	26.0927	26.1217	+	2.22887	0.0232449	-0.226928	I7M0T0	TTHERM_00144860
20.6799	20.8513	21.0141	21.1597	+	0.98373	0.0145307	-0.321321	I7M0T4	TTHERM_00145080
19.5924	19.4548	19.0088	19.0742	+	1.61847	0.000820513	0.482059	I7M0T7	TTHERM_00145250
23.6289	23.5948	23.7677	23.8564	+	1.28425	0.035531	-0.200184	I7M0U0	TTHERM_00145400
19.9909	20.1665	19.4461	19.4032	+	1.73129	0.00157681	0.654071	I7M0U2	TTHERM_00145500
21.5989	21.565	20.9082	20.9838	+	2.37512	0.00188235	0.635949	I7M0U3	TTHERM_00145550
26.1027	26.2353	25.5795	25.6556	+	1.72854	0.00108367	0.551458	I7M0W2	TTHERM_00293350
21.391	21.5778	21.7059	21.6881	+	0.818749	0.0373537	-0.212579	I7M0W6	TTHERM_00294580
18.6159	18.8725	18.7384	18.6838		0.0838917	0.639543	0.0330915	I7M0W9	TTHERM_00294740
22.0421	22.0277	21.9242	21.9134		2.22623	0.111671	0.116126	I7M0X9	TTHERM_00295250
22.846	22.7945	22.7522	22.7932		0.544266	0.445933	0.047555	I7M0Y0	TTHERM_00295300
20.6386	20.5323	21.0258	21.0908	+	1.7715	0.000833078	-0.472808	I7M0Y7	TTHERM_00295670
22.6362	22.7463	22.8548	22.777		0.687246	0.121043	-0.124685	I7M103	TTHERM_00399430
18.8857	18.9812	18.7919	18.5679	+	0.762548	0.0262066	0.253572	I7M109	TTHERM_00400750
19.0969	19.2374	19.4164	19.0722		0.143651	0.348326	-0.0771484	I7M115	TTHERM_00402090
23.6742	23.7347	24.1063	24.0415	+	1.85144	0.00305882	-0.369467	I7M123	TTHERM_00405530
22.06	22.0081	21.8713	21.8822		1.56502	0.0643599	0.157288	I7M131	TTHERM_00522120
24.0099	23.9593	23.9263	23.9475		0.648596	0.441479	0.0476675	I7M139	TTHERM_00522520
20.5397	20.1987	20.5933	20.634	+	0.536811	0.0356017	-0.244473	I7M144	TTHERM_00522790
23.8561	23.8189	23.7864	23.7425		0.897427	0.264835	0.0730267	I7M145	TTHERM_00522840
24.4225	24.488	24.5256	24.4865		0.502513	0.422495	-0.0508051	I7M148	TTHERM_00523000
22.4469	22.6351	20.9712	21.26	+	1.84442	0	1.42541	I7M154	TTHERM_00509030
19.3403	19.2928	19.4638	19.5453	+	1.23984	0.0419164	-0.187986	I7M167	TTHERM_00519760
24.7281	24.925	24.3777	24.1662	+	1.20993	0.000862124	0.554609	I7M173	TTHERM_00266390
25.5463	25.5009	25.9258	25.6789	+	0.805685	0.0221535	-0.278793	I7M185	TTHERM_00268030
22.6171	22.6262	22.9218	22.929	+	3.4404	0.00689483	-0.303749	I7M1A4	TTHERM_00125130
20.0882	20.0873	20.7235	20.8485	+	2.10189	0	-0.698278	I7M1A8	TTHERM_00125340
20.5918	20.2888	19.6126	19.7287	+	1.38019	0.00180731	0.769709	I7M1C5	TTHERM_00128280
26.7773	26.7609	26.6837	26.666		1.79721	0.169807	0.0942631	I7M1D2	TTHERM_00128670
21.3266	21.273	21.5881	21.5294	+	1.64405	0.0174348	-0.258967	I7M1D4	TTHERM_00128770
20.9357	21.0212	20.8832	20.7659		0.77462	0.0784673	0.153916	I7M1D5	TTHERM_00128850
21.9763	21.9876	21.9608	21.9206		0.728898	0.492813	0.041275	I7M1D6	TTHERM_00128900
22.1539	22.029	22.1667	22.1598		0.432267	0.296983	-0.0718136	I7M1E5	TTHERM_00129510
14.9565	14.9659	15.3402	15.5795	+	1.27478	0.000764045	-0.498649	I7M1F6	TTHERM_00188280
24.9153	24.9074	24.9936	25.0247		1.58888	0.163253	-0.0978117	I7M1G3	TTHERM_00188630
22.5994	22.7084	22.7409	22.7312		0.565705	0.23909	-0.0821838	I7M1G7	TTHERM_00188860
20.8416	20.774	21.0936	21.0642	+	1.74548	0.0152906	-0.271135	I7M1G8	TTHERM_00188910
25.8425	25.7513	25.6038	25.5731	+	1.30664	0.0319827	0.208433	I7M1G9	TTHERM_00188960
18.4672	18.2822	17.9483	18.148	+	0.858478	0.0145561	0.326534	I7M1H0	TTHERM_00189010
24.2191	24.0423	24.1753	24.3071		0.374816	0.174998	-0.110468	I7M1H3	TTHERM_00189160
26.2943	26.2661	26.6195	26.7164	+	1.78227	0.00268785	-0.387709	I7M1H9	TTHERM_00189460
20.9121	21.0309	21.2033	21.1384	+	1.00658	0.0397219	-0.199409	I7M1I7	TTHERM_00190870
16.3354	16.4762	16.0147	16.0703	+	1.39007	0.00463401	0.363294	I7M1J3	TTHERM_00191210
20.6116	20.4715	20.6723	20.717		0.762568	0.0797482	-0.153105	I7M1J7	TTHERM_00191420
24.053	23.9885	24.5493	24.711	+	1.7033	0.0013236	-0.609406	I7M1K1	TTHERM_00191630
24.8821	24.9352	24.9085	24.8209		0.318002	0.489114	0.0439806	I7M1K4	TTHERM_00191790
21.678	21.779	21.5114	21.3634	+	1.08012	0.016051	0.291116	I7M1L3	TTHERM_00476510
20.0901	20.017	20.7163	20.7951	+	2.23599	0	-0.702088	I7M1M3	TTHERM_00479080
24.6199	24.6585	24.2992	24.3614	+	1.86167	0.00816779	0.308876	I7M1M7	TTHERM_00481290
23.9222	23.8614	23.842	23.8922		0.225882	0.68008	0.0247431	I7M1N4	TTHERM_00483660
27.9959	27.8814	27.6042	27.8303	+	0.652271	0.039552	0.2214	I7M1N7	TTHERM_00334290
19.1094	19.0488	19.186	18.8765		0.10223	0.530442	0.0478296	I7M1N8	TTHERM_00334340
25.935	25.8896	25.8924	25.7691		0.468139	0.248889	0.0815535	I7M1P1	TTHERM_00334500
21.138	21.0468	21.3255	21.4804	+	1.12773	0.0146074	-0.310555	I7M1P5	TTHERM_00335720
18.5634	18.5281	18.4025	18.3384	+	1.38872	0.0482372	0.175317	I7M1P7	TTHERM_00335820
18.3409	18.43	18.3826	18.0777		0.365193	0.104507	0.155278	I7M1Q3	TTHERM_00338210
22.5066	22.4964	22.2499	22.2515	+	3.38061	0.0158064	0.250775	I7M1Q4	TTHERM_00338280
24.0975	24.1882	23.7707	23.7713	+	1.83673	0.00308802	0.371838	I7M1R0	TTHERM_00339610
20.3348	20.2752	20.1283	20.2191		0.863793	0.103606	0.131284	I7M1R1	TTHERM_00339670
26.0164	25.9731	25.8299	25.8475		1.66349	0.0646248	0.156089	I7M1R2	TTHERM_00339720
21.0393	20.925	20.4415	20.4934	+	1.83751	0.000987296	0.514685	I7M1R3	TTHERM_00339770
19.3134	19.2796	19.7966	20.1157	+	1.26462	0.00118519	-0.659677	I7M1R5	TTHERM_00339870
19.0463	18.9801	18.7498	18.8446	+	1.18892	0.0303904	0.216002	I7M1S2	TTHERM_00436230
23.833	23.7185	23.3015	23.4846	+	1.14726	0.00460745	0.382652	I7M1T4	TTHERM_00438870
19.3752	19.3228	19.7535	19.8578	+	1.79677	0.000790698	-0.456656	I7M1T6	TTHERM_00438990
24.9944	24.9452	24.7328	24.7353	+	1.96904	0.0210254	0.235722	I7M1T7	TTHERM_00439040
23.5249	23.4898	23.4397	23.5104		0.301876	0.59988	0.0323009	I7M1V6	TTHERM_00277490
22.9321	22.8725	22.9	22.7954		0.336791	0.409526	0.0545635	I7M1W2	TTHERM_00279840
23.5408	23.6345	23.5449	23.5753		0.199177	0.651635	0.0275269	I7M1W3	TTHERM_00279900
19.3023	19.2932	19.5425	19.4329	+	1.12713	0.0425071	-0.189882	I7M1X0	TTHERM_00283340
18.954	18.7198	19.0281	19.1868	+	0.708073	0.0240048	-0.270587	I7M1X7	TTHERM_00283720
22.5792	22.5815	22.893	22.7924	+	1.45759	0.0181789	-0.262322	I7M1X8	TTHERM_00283790
23.274	23.1348	23.8751	24.4116	+	1.11256	0.00210853	-0.93894	I7M1X9	TTHERM_00283840
22.8694	22.7524	22.7917	22.8688		0.0923678	0.765056	-0.0193396	I7M1Y5	TTHERM_00284180
22.4426	22.4898	22.2773	22.2985	+	1.69029	0.0434771	0.178291	I7M1Y9	TTHERM_00343440
19.9617	20.2457	20.1246	19.9157		0.166129	0.310487	0.0835695	I7M1Z0	TTHERM_00343500
20.7233	21.064	20.9237	20.9114		0.0450978	0.752686	-0.0238924	I7M220	TTHERM_00285550
22.6404	22.6909	21.9524	22.1334	+	1.65723	0.00136341	0.622744	I7M242	TTHERM_00290670
19.1638	19.0942	18.6795	18.7261	+	2.02165	0.00196226	0.426231	I7M245	TTHERM_00290830
24.7966	24.6784	25.2254	25.321	+	1.70882	0.00102836	-0.535677	I7M246	TTHERM_00290880
23.119	23.1759	23.5133	23.6981	+	1.3795	0.00189583	-0.458291	I7M251	TTHERM_00292140
22.1348	22.0757	21.7495	21.8038	+	1.83545	0.00655009	0.328565	I7M253	TTHERM_00131090
17.0819	17.0452	17.0445	16.9591		0.501336	0.346567	0.0617971	I7M268	TTHERM_00134910
17.2775	17.1671	17.2993	17.1477		0.00388999	0.988301	-0.00118256	I7M272	TTHERM_00136180
28.2038	28.1827	28.2997	28.3691		1.22086	0.0814596	-0.141139	I7M279	TTHERM_00137550
26.5585	26.5753	26.724	26.6274		0.805414	0.15349	-0.108813	I7M294	TTHERM_00138340
22.5557	22.4459	22.4702	22.4973		0.101598	0.786001	0.0170603	I7M299	TTHERM_00138610
23.8645	23.8676	23.9324	24.0314		0.840469	0.133278	-0.115848	I7M2A3	TTHERM_00586610
22.6366	22.8989	22.618	22.7261		0.244424	0.238445	0.0956554	I7M2A5	TTHERM_00586720
26.7342	26.8068	26.8911	26.8434		0.807659	0.180277	-0.0967264	I7M2A9	TTHERM_00589960
25.295	25.1602	25.1299	25.0837		0.634054	0.132705	0.120746	I7M2B1	TTHERM_00590060
19.9983	19.9423	19.167	19.0463	+	2.23046	0	0.86366	I7M2B5	TTHERM_00590270
18.2546	18.2082	17.7131	17.983	+	0.969	0.00692569	0.383325	I7M2B7	TTHERM_00590370
24.0355	23.9737	24.1525	24.1874		1.36543	0.0568007	-0.165405	I7M2B9	TTHERM_00590480
19.9951	19.9778	20.0809	19.9215		0.0599193	0.825345	-0.0147305	I7M2C1	TTHERM_00591580
24.9471	25.024	25.1397	25.0269		0.540379	0.194593	-0.0977554	I7M2C6	TTHERM_00660320
20.4038	20.3122	20.5254	20.4926		1.04577	0.0743278	-0.150962	I7M2D0	TTHERM_00661530
25.4237	25.4683	25.634	25.8382	+	0.962631	0.0174585	-0.290084	I7M2D2	TTHERM_00661650
25.0551	25.1846	25.0008	25.0182		0.632557	0.156408	0.110405	I7M2E2	TTHERM_00215960
29.5055	29.4773	29.8319	29.7608	+	1.8137	0.00956322	-0.304974	I7M2E3	TTHERM_00216010
22.3452	22.1293	22.4117	22.495	+	0.692936	0.039662	-0.216044	I7M2E5	TTHERM_00216120
26.9271	26.8947	27.6404	27.59	+	2.74298	0	-0.704313	I7M2E8	TTHERM_00218270
18.2809	18.2705	18.309	18.3677		0.768864	0.329277	-0.0626726	I7M2F6	TTHERM_00218690
28.4057	28.3727	28.4135	28.3638		0.00571264	0.993266	0.000551224	I7M2F8	TTHERM_00218790
28.1886	28.2654	28.0841	28.0587		1.21163	0.0686107	0.155632	I7M2G0	TTHERM_00218910
24.1204	24.0206	24.1883	24.262		0.885169	0.0743593	-0.154664	I7M2G4	TTHERM_00219140
19.5894	19.7179	19.2854	19.5555	+	0.5863	0.0372161	0.233212	I7M2G5	TTHERM_00219190
24.7016	24.6611	25.0723	25.0458	+	2.39047	0.00276636	-0.377686	I7M2G7	TTHERM_00219300
21.5311	21.4438	21.1078	21.1842	+	1.55782	0.00578269	0.341467	I7M2H1	TTHERM_00219510
21.7286	21.9617	21.897	21.9589		0.249498	0.276475	-0.0828552	I7M2H9	TTHERM_00220950
23.2427	23.0693	23.3587	23.5182	+	0.857967	0.0207062	-0.282459	I7M2J5	TTHERM_00410270
23.6737	23.7121	23.8805	23.8047		1.14315	0.0738049	-0.149693	I7M2K5	TTHERM_00411830
15.4622	15.4736	15.4052	15.1546		0.564466	0.0633348	0.187994	I7M2N0	TTHERM_00310220
20.4694	20.4557	20.462	20.482		0.287781	0.872998	-0.00946426	I7M2N7	TTHERM_00310670
24.6249	24.6172	24.7744	24.8103	+	1.94741	0.047292	-0.171325	I7M2P5	TTHERM_00316050
21.5187	21.5057	21.3457	21.3834		1.75171	0.0708246	0.147655	I7M2P6	TTHERM_00316100
22.0904	22.1347	21.4766	21.5979	+	1.90797	0.00125926	0.575336	I7M2Q1	TTHERM_00316360
28.8081	28.7498	29.2638	29.2796	+	2.42715	0.00102642	-0.492759	I7M2R5	TTHERM_00317200
18.5699	18.5941	18.1725	18.3445	+	1.18606	0.0104832	0.323472	I7M2T0	TTHERM_00147510
19.8646	19.7236	19.6796	19.7293		0.4519	0.222824	0.0896482	I7M2T2	TTHERM_00147620
23.5139	23.571	23.5041	23.52		0.384549	0.610877	0.0304146	I7M2T8	TTHERM_00148940
18.6923	18.8014	18.4875	18.5818	+	1.006	0.0339094	0.212159	I7M2U4	TTHERM_00149260
23.7296	23.7751	24.3098	24.2061	+	1.90975	0.00097491	-0.505562	I7M2U5	TTHERM_00149310
23.1265	23.111	23.056	23.1782		0.00796999	0.983092	0.00158405	I7M2V0	TTHERM_00149590
20.404	20.4556	20.1818	20.4069		0.441863	0.120713	0.135444	I7M2W0	TTHERM_00151140
23.7496	23.7001	23.6954	23.7185		0.236643	0.764994	0.01791	I7M2W1	TTHERM_00151190
20.4086	20.3393	20.395	20.8812	+	0.403892	0.0391858	-0.264182	I7M2W6	TTHERM_00151450
25.5098	25.5376	25.7467	25.8344	+	1.54568	0.0162018	-0.266876	I7M2X8	TTHERM_00152110
24.5342	24.5241	24.61	24.7016		0.955216	0.109136	-0.126622	I7M2Y1	TTHERM_00931970
24.3456	24.3729	24.6594	24.5821	+	1.62538	0.0166575	-0.261481	I7M303	TTHERM_00564540
27.0039	27.0015	26.8077	26.8445	+	1.96972	0.0433816	0.176648	I7M304	TTHERM_00565600
21.0693	20.8132	21.1848	21.0726		0.505735	0.0663029	-0.187406	I7M305	TTHERM_00565650
26.1759	26.1798	27.282	27.3815	+	2.73094	0	-1.15394	I7M308	TTHERM_00566810
24.6908	24.7245	24.7782	24.7503		0.91074	0.363447	-0.056551	I7M312	TTHERM_00499310
26.4426	26.4646	25.8705	25.7763	+	2.23431	0.00173802	0.630193	I7M314	TTHERM_00499420
28.3222	28.2702	28.2167	28.2102		1.0597	0.220837	0.0827665	I7M317	TTHERM_00499570
19.1847	19.2462	19.6397	19.4361	+	1.02799	0.0126027	-0.322395	I7M318	TTHERM_00499620
23.9964	24.0413	23.8473	23.852	+	1.76011	0.0497512	0.169218	I7M321	TTHERM_00500790
26.1888	26.1967	26.0571	26.0221		1.87007	0.0653351	0.153146	I7M323	TTHERM_00500890
22.9042	22.973	23.0827	23.1736	+	1.09821	0.0435621	-0.189521	I7M325	TTHERM_00501000
25.9573	25.8461	26.8545	26.9188	+	2.37452	0	-0.984957	I7M328	TTHERM_00502220
21.5033	21.3775	21.9031	21.401		0.30149	0.0728399	-0.211616	I7M329	TTHERM_00502270
27.1613	27.1193	27.3752	27.3511	+	1.9342	0.0242514	-0.22286	I7M335	TTHERM_00502590
19.4027	19.2916	19.7716	19.6891	+	1.50767	0.00358135	-0.383201	I7M340	TTHERM_00557780
20.0479	19.9007	20.3573	19.6904		0.0467731	0.603865	-0.0495644	I7M344	TTHERM_00557980
24.026	23.9505	24.1578	24.1717	+	1.35556	0.048069	-0.17655	I7M345	TTHERM_00558030
22.3067	22.1259	21.8191	22.1531	+	0.457091	0.0455872	0.230213	I7M346	TTHERM_00558090
26.0666	26.0209	26.5414	26.5662	+	2.5878	0.00112863	-0.510053	I7M350	TTHERM_00558300
26.8079	26.8139	26.8151	26.7741		0.288917	0.781522	0.0163002	I7M351	TTHERM_00558360
17.9668	18.2258	17.9713	18.3649		0.102655	0.409017	-0.0717411	I7M355	TTHERM_00558580
24.9403	24.9504	24.7592	24.7075	+	1.82248	0.0278289	0.212002	I7M356	TTHERM_00558630
16.1654	16.1554	16.1663	16.4598		0.389653	0.104452	-0.15267	I7M361	TTHERM_00727660
18.9391	19.0435	18.8655	18.6708	+	0.742716	0.0355125	0.223102	I7M362	TTHERM_00727710
22.281	22.0854	22.4121	22.4968	+	0.900217	0.0215777	-0.271289	I7M369	TTHERM_00729070
21.7772	21.797	21.8843	21.8979		1.8858	0.144955	-0.10405	I7M370	TTHERM_00729120
15.3359	15.4385	15.4986	15.1734		0.101145	0.50894	0.0512037	I7M387	TTHERM_00579210
24.5774	24.496	24.9425	24.9425	+	2.00364	0.00238702	-0.405817	I7M395	TTHERM_00348090
20.2394	20.2569	19.6255	19.4956	+	2.04767	0.00215873	0.687626	I7M3A2	TTHERM_00348450
23.3752	23.3518	23.1116	23.2434	+	0.963825	0.048092	0.185998	I7M3A3	TTHERM_00348520
21.1798	21.215	21.3201	21.1585		0.178622	0.535011	-0.0419044	I7M3B2	TTHERM_00349000
21.266	21.1785	21.6222	21.7068	+	1.73447	0.00197558	-0.442236	I7M3B5	TTHERM_00351160
22.2885	22.0925	22.4064	22.4322	+	0.833784	0.031874	-0.228795	I7M3B6	TTHERM_00352210
19.6147	19.511	20.7031	21.195	+	1.50382	0	-1.38618	I7M3C4	TTHERM_00492390
22.6013	22.5075	22.6743	22.8193	+	0.807761	0.0481151	-0.192405	I7M3C5	TTHERM_00492440
25.6251	25.5739	25.7516	25.7804		1.52591	0.0537015	-0.166497	I7M3D3	TTHERM_00492850
18.1426	18.1346	18.4938	18.5747	+	1.98294	0.00283254	-0.395664	I7M3E6	TTHERM_00494590
25.8906	25.7608	26.4406	26.5711	+	1.74913	0.00173248	-0.680123	I7M3F3	TTHERM_00444180
19.656	19.7254	19.6975	19.8251		0.3628	0.31122	-0.0705919	I7M3F6	TTHERM_00444330
18.1711	18.2873	19.2055	18.8815	+	1.37793	0.00211673	-0.814308	I7M3F7	TTHERM_00444410
21.7281	21.8014	21.6701	21.4646	+	0.673475	0.0494355	0.197408	I7M3G1	TTHERM_00444670
19.2325	19.3364	19.1243	19.1245		1.03984	0.0685825	0.160037	I7M3G3	TTHERM_00444770
25.1426	25.1183	25.583	25.6774	+	2.02813	0.000983725	-0.499739	I7M3G7	TTHERM_00445980
24.9876	24.9366	24.4916	24.4797	+	2.5207	0.000971429	0.4765	I7M3G9	TTHERM_00446090
19.0081	18.8978	18.9493	18.7897		0.318464	0.261766	0.0834455	I7M3H1	TTHERM_00446210
23.4759	23.4424	24.0174	24.0819	+	2.42465	0.00155429	-0.5905	I7M3I9	TTHERM_00535690
22.8342	22.7559	22.6186	22.5552	+	1.26832	0.0321205	0.208132	I7M3J0	TTHERM_00535740
17.5212	17.5851	17.691	17.5085		0.169066	0.498776	-0.0465765	I7M3J9	TTHERM_00537140
18.4751	18.2025	18.4524	18.2608		0.0340816	0.815626	-0.0178328	I7M3K1	TTHERM_00537240
22.9355	22.9831	22.7146	22.6632	+	1.78623	0.0153126	0.270355	I7M3K3	TTHERM_00537340
22.8443	22.7446	22.837	22.8947		0.467678	0.295237	-0.0714073	I7M3K4	TTHERM_00537400
25.4274	25.4396	25.7678	25.8397	+	2.01969	0.00317904	-0.370324	I7M3K6	TTHERM_00473030
21.5592	21.4017	21.6326	21.6266		0.701271	0.085768	-0.14915	I7M3K7	TTHERM_00473080
21.2184	21.2858	21.2288	21.2106		0.345592	0.596144	0.0323772	I7M3L9	TTHERM_00474780
24.265	24.12	24.0828	24.1083		0.497124	0.200638	0.0969553	I7M3M0	TTHERM_00474830
22.281	22.2966	22.5356	22.6041	+	1.81701	0.0145635	-0.281038	I7M3P1	TTHERM_00658730
22.8929	22.6456	22.7047	22.6635		0.246293	0.269377	0.0851326	I7M3P3	TTHERM_00658830
21.6472	21.641	22.0234	22.0171	+	3.85855	0.00235758	-0.376176	I7M3P5	TTHERM_00658930
21.2636	21.2928	21.4514	21.3662		0.994764	0.100428	-0.130594	I7M3P7	TTHERM_00659030
21.3285	21.3011	21.6911	21.7208	+	2.57621	0.00239299	-0.391146	I7M3P8	TTHERM_00659080
21.2701	21.2004	20.9592	21.0393	+	1.32667	0.0242807	0.235966	I7M3Q1	TTHERM_00455190
21.3661	21.3381	21.5625	21.6109	+	1.85704	0.0223559	-0.234619	I7M3Q3	TTHERM_00455290
24.3443	24.3701	24.4978	24.3308		0.244914	0.408681	-0.0570536	I7M3Q8	TTHERM_00455550
26.8241	26.8434	26.5985	26.6204	+	2.37674	0.0237446	0.224369	I7M3S2	TTHERM_00459310
15.3547	15.3161	15.2152	15.2339		1.44976	0.130622	0.110845	I7M3V1	TTHERM_00300650
22.9016	22.7588	22.8713	22.8213		0.0699318	0.807868	-0.0160818	I7M3V3	TTHERM_00301760
17.2205	17.3401	17.6574	17.5691	+	1.33306	0.00740967	-0.332918	I7M3V5	TTHERM_00301870
25.1632	25.1388	25.5677	25.5621	+	3.03874	0.000769448	-0.413929	I7M3W6	TTHERM_00616050
20.6379	20.6446	20.783	20.5744		0.122774	0.588106	-0.0374918	I7M3X6	TTHERM_00616590
26.6044	26.66	26.5828	26.6253		0.296197	0.638053	0.0281477	I7M3Y8	TTHERM_00238810
21.6588	21.5982	21.4079	21.5071		1.00557	0.058674	0.170978	I7M3Z1	TTHERM_00238990
15.2045	15.0303	16.098	16.0027	+	1.95324	0	-0.932975	I7M402	TTHERM_00241640
21.9473	21.9455	21.6562	21.5575	+	1.68869	0.00588015	0.339569	I7M403	TTHERM_00241700
26.7149	26.6588	26.7772	26.7998		1.1066	0.161468	-0.101615	I7M407	TTHERM_00241900
22.9506	22.8639	23.7535	23.7223	+	2.51421	0	-0.830688	I7M435	TTHERM_00467760
19.494	19.4248	19.2278	19.2137	+	1.67344	0.0221674	0.23863	I7M443	TTHERM_00469170
22.1811	22.2204	22.3136	22.3303		1.52873	0.108478	-0.121203	I7M444	TTHERM_00469230
19.9978	20.0383	19.965	19.9255		0.907465	0.265131	0.0728283	I7M447	TTHERM_00469380
15.5682	15.7002	15.3152	15.2203	+	1.33864	0.00462069	0.366422	I7M454	TTHERM_00684750
24.8855	24.8796	24.4947	24.4645	+	2.83548	0.00193875	0.402909	I7M463	TTHERM_00686220
25.1456	25.0241	24.6162	24.7461	+	1.34423	0.00313793	0.403717	I7M465	TTHERM_00836630
23.6625	23.6848	23.6929	23.7548		0.574339	0.42352	-0.0501986	I7M474	TTHERM_00840140
24.2319	24.129	24.6366	24.7309	+	1.72837	0.000909699	-0.503304	I7M486	TTHERM_00766430
22.3544	22.2959	22.7088	22.7789	+	1.93275	0.00189337	-0.418758	I7M487	TTHERM_00766490
28.1926	28.2028	27.9389	27.9523	+	2.95169	0.0157839	0.252086	I7M488	TTHERM_00780430
22.1845	22.0763	22.0783	22.0866		0.327872	0.457705	0.0479612	I7M489	TTHERM_00780480
22.6377	22.5251	22.2741	22.272	+	1.49805	0.0105422	0.30837	I7M490	TTHERM_00780530
23.6671	23.7419	24.2493	24.2878	+	2.25882	0.00133661	-0.564076	I7M491	TTHERM_00780580
25.7618	25.7339	25.2569	25.3163	+	2.29918	0.000877419	0.461226	I7M492	TTHERM_00780630
24.583	24.5558	24.3993	24.411		2.09571	0.0513659	0.164232	I7M499	TTHERM_00781000
20.9421	20.9231	21.0455	20.8667		0.0871295	0.7218	-0.023509	I7M4A3	TTHERM_00670220
24.5377	24.4543	24.445	24.4877		0.227529	0.629324	0.0296021	I7M4C6	TTHERM_00327060
25.6472	25.654	25.6083	25.6471		0.437493	0.69157	0.0229082	I7M4D8	TTHERM_00329700
24.5678	24.4293	25.0559	25.0915	+	1.82101	0.00120088	-0.575144	I7M4E7	TTHERM_00332160
24.8116	24.8108	25.2892	25.2825	+	4.29706	0.00105019	-0.474655	I7M4E9	TTHERM_00688300
20.8276	20.6503	20.5727	20.8495		0.0550493	0.707794	0.0278721	I7M4F4	TTHERM_00688580
20.516	20.5059	19.71	19.71	+	4.40234	0	0.800944	I7M4G2	TTHERM_00689990
21.4843	21.4625	21.2241	21.3433	+	1.05265	0.0435508	0.189682	I7M4G5	TTHERM_00841230
18.8109	18.9292	18.6622	18.77		0.711656	0.0799505	0.15397	I7M4G7	TTHERM_00841340
25.9431	25.9764	25.8972	25.8667		1.12519	0.238644	0.0777531	I7M4I6	TTHERM_00683230
19.9673	19.8854	20.0541	20.1354		1.00018	0.0628514	-0.16842	I7M4I7	TTHERM_00683280
26.6474	26.6363	27.0344	27.0481	+	3.3125	0.00194913	-0.399412	I7M4K0	TTHERM_00647400
22.9253	22.8053	23.2479	23.2029	+	1.51983	0.00424903	-0.36012	I7M4K2	TTHERM_00647500
24.3936	24.3811	24.3933	24.3064		0.316765	0.551217	0.0375643	I7M4K6	TTHERM_00678080
17.7516	17.8038	17.7977	17.8974		0.468089	0.303429	-0.0698423	I7M4M6	TTHERM_00497390
19.6524	19.8659	19.9974	19.7089		0.185208	0.264539	-0.0939522	I7M4N1	TTHERM_00497660
17.9304	17.9664	17.9098	17.7453		0.540733	0.139374	0.120815	I7M4N4	TTHERM_00497820
20.71	20.7413	20.8818	20.8087		1.02245	0.119253	-0.119596	I7M4P6	TTHERM_00526240
22.7391	22.645	22.5526	22.5854		0.878824	0.115681	0.12303	I7M4Q4	TTHERM_00526760
23.5454	23.5544	23.5008	23.4625		1.13217	0.282403	0.068285	I7M4Q7	TTHERM_00526990
20.17	20.0911	20.004	20.1131		0.401464	0.298599	0.0720015	I7M4Q8	TTHERM_00527110
23.4378	23.5463	23.8989	23.9375	+	1.75007	0.00187387	-0.426138	I7M4R2	TTHERM_00527320
18.1832	18.4591	17.0194	17.116	+	1.87539	0	1.25346	I7M5W3	TTHERM_00947500
20.9836	20.9002	20.7696	20.7255	+	1.26637	0.0382817	0.194388	I7M5W6	TTHERM_00825070
20.0074	20.0247	19.9809	20.0192		0.278418	0.785524	0.0159464	I7M5W7	TTHERM_00825130
23.7545	23.7729	23.497	23.5395	+	2.05573	0.0188288	0.245507	I7M5W9	TTHERM_00825230
15.493	15.4524	15.2227	15.3321	+	1.10307	0.0400441	0.195271	I7M5X6	TTHERM_00825610
21.1376	21.1879	21.3278	21.3714	+	1.51851	0.0401246	-0.186875	I7M5Y8	TTHERM_00823910
25.434	25.2593	25.1471	25.0014	+	0.856973	0.0222722	0.272402	I7M5Z1	TTHERM_00824070
23.4396	23.4884	23.1395	23.0024	+	1.48644	0.00315152	0.393003	I7M5Z3	TTHERM_00773160
25.4548	25.5265	25.4094	25.3953		0.863663	0.207893	0.0882826	I7M5Z4	TTHERM_00773210
24.7819	24.9099	24.8761	24.7767		0.0800441	0.766541	0.0195694	I7M5Z6	TTHERM_00773330
26.5143	26.4726	26.7021	26.6274		1.24299	0.053311	-0.171305	I7M5Z8	TTHERM_00773430
17.333	17.1376	17.0189	17.0527	+	0.74003	0.0455212	0.199477	I7M5Z9	TTHERM_00773480
23.942	23.8828	23.8384	23.9084		0.314726	0.536951	0.0389986	I7M600	TTHERM_00773540
20.7343	20.6495	19.9491	20.116	+	1.70869	0.0015814	0.6593	I7M603	TTHERM_00773690
26.391	26.4501	26.2527	26.376		0.584211	0.16607	0.10622	I7M609	TTHERM_00760390
20.2884	20.3967	20.3106	20.0727		0.434633	0.100696	0.150872	I7M627	TTHERM_00756350
22.8451	22.7993	22.8998	22.8587		0.688118	0.367263	-0.0569963	I7M641	TTHERM_00723450
21.4848	21.5841	21.5256	21.4941		0.165017	0.688637	0.0245628	I7M653	TTHERM_00716050
22.6984	22.6347	22.7224	22.7482		0.737074	0.292402	-0.0687933	I7M666	TTHERM_00691440
27.0735	27.0478	26.8088	26.8179	+	2.51936	0.0169396	0.247337	I7M670	TTHERM_00691650
23.118	23.1702	22.9552	22.915	+	1.62084	0.0294146	0.209007	I7M676	TTHERM_00648540
27.8668	27.8867	27.5963	27.6168	+	2.55398	0.0145744	0.270135	I7M688	TTHERM_00649260
20.6392	20.8828	20.6012	20.4393	+	0.616997	0.0337581	0.240718	I7M689	TTHERM_00649310
22.5886	22.6715	22.5746	22.6201		0.251069	0.600998	0.0326796	I7M691	TTHERM_00649440
17.9047	17.6345	17.1952	17.5554	+	0.653707	0.0110362	0.394303	I7M6A0	TTHERM_00600150
22.0223	22.0415	22.2134	22.0854		0.675637	0.137128	-0.117534	I7M6A4	TTHERM_00600370
22.5797	22.542	22.6291	22.7861		0.67606	0.0917383	-0.146758	I7M6A5	TTHERM_00600430
24.4883	24.5344	24.2908	24.3512	+	1.42504	0.0394213	0.190391	I7M6C1	TTHERM_00584930
18.7929	18.9173	19.0026	18.7271		0.0202989	0.898595	-0.00977421	I7M6C3	TTHERM_00585030
20.8212	20.8855	20.8476	20.7428		0.352626	0.38354	0.0581408	I7M6D2	TTHERM_00585500
24.9817	24.8435	25.0174	24.9984		0.515648	0.202442	-0.0953064	I7M6D5	TTHERM_00529590
27.4303	27.4108	27.4572	27.4613		1.22043	0.51279	-0.0386925	I7M6D6	TTHERM_00529650
26.5186	26.5086	26.7515	26.7536	+	3.33958	0.0186507	-0.238925	I7M6E0	TTHERM_00529860
25.1605	25.1912	24.7993	24.899	+	1.60976	0.00721254	0.326691	I7M6E4	TTHERM_00530060
19.6827	19.5112	19.5507	19.5043		0.287368	0.329576	0.0694723	I7M6E7	TTHERM_00530210
19.5409	19.6073	19.6581	19.6625		0.912559	0.212494	-0.0861778	I7M6F2	TTHERM_00530540
20.8677	20.789	21.1751	21.2702	+	1.62622	0.00267269	-0.394314	I7M6F8	TTHERM_00485760
22.5976	22.5636	23.5059	23.5277	+	3.33256	0	-0.936202	I7M6G5	TTHERM_00486130
29.9107	29.9365	29.6579	29.7003	+	1.99396	0.0199421	0.244473	I7M6H4	TTHERM_00486600
21.5706	21.5192	21.6893	21.4123		0.0130515	0.938036	-0.00590038	I7M6H5	TTHERM_00486650
21.6863	21.5807	21.652	21.7424		0.340826	0.349901	-0.0636616	I7M6H8	TTHERM_00486810
26.1661	26.2984	26.0475	26.066		0.922955	0.0564176	0.175502	I7M6I2	TTHERM_00487020
24.6485	24.5668	23.9713	23.9782	+	2.38069	0.00184407	0.632901	I7M6I4	TTHERM_00487140
21.2586	21.2597	20.7967	20.7728	+	3.19634	0.00101873	0.474332	I7M6I7	TTHERM_00470530
21.7314	21.7076	21.9672	21.9696	+	2.63592	0.0160779	-0.248931	I7M6J0	TTHERM_00470690
23.8997	23.6291	24.082	24.3	+	0.874812	0.00465637	-0.426629	I7M6J7	TTHERM_00471060
25.7038	25.6798	25.8536	25.9368	+	1.37254	0.0335064	-0.203464	I7M6K2	TTHERM_00471380
23.7415	23.7862	23.5383	23.5314	+	2.01664	0.0232163	0.229003	I7M6K5	TTHERM_00471530
21.7725	21.7222	21.211	21.2147	+	2.65387	0.00125057	0.534441	I7M6L0	TTHERM_00471830
15.1531	15.0566	15.1177	14.9858		0.234799	0.436593	0.0531297	I7M6L2	TTHERM_00471950
25.5346	25.4851	25.7005	25.7154	+	1.77978	0.0326631	-0.198082	I7M6L8	TTHERM_00441970
21.6062	21.5849	22.2957	22.3351	+	3.01501	0	-0.719815	I7M6M1	TTHERM_00442120
18.3613	18.3613	18.0345	18.2995		0.552615	0.0581932	0.194323	I7M6M4	TTHERM_00442290
20.5689	20.573	20.9914	20.8672	+	1.54076	0.00423256	-0.358344	I7M6M7	TTHERM_00442450
24.7946	24.7152	24.8666	24.8442		0.86917	0.168225	-0.100461	I7M6N0	TTHERM_00442600
23.1477	23.1066	23.0515	23.0975		0.63816	0.400832	0.0526438	I7M6N1	TTHERM_00442650
23.5943	23.6004	23.9145	23.9033	+	3.37417	0.00583101	-0.311548	I7M6N2	TTHERM_00442700
24.2117	24.2192	24.2163	24.1904		0.331662	0.836771	0.0120611	I7M6N8	TTHERM_00443000
21.9319	21.9096	21.6535	21.6694	+	2.55672	0.0152795	0.259302	I7M6P0	TTHERM_00443100
18.7125	18.7856	18.6133	18.3996	+	0.783205	0.0284011	0.242617	I7M6Q0	TTHERM_00420210
25.5236	25.5469	25.9368	25.8995	+	2.48469	0.00283593	-0.382903	I7M6R0	TTHERM_00420710
19.074	19.0144	18.8612	18.8238	+	1.53619	0.0326981	0.201722	I7M6R2	TTHERM_00420810
22.8518	22.8031	23.443	23.4521	+	2.79769	0.00194982	-0.620138	I7M6R5	TTHERM_00420960
22.6725	22.5173	22.5336	22.5492		0.24911	0.430682	0.0535088	I7M6S7	TTHERM_00545820
23.1035	23.1387	23.6855	23.6956	+	2.98627	0.00154545	-0.569417	I7M6T2	TTHERM_00548130
18.9997	19.0831	19.1341	19.0513		0.323351	0.433927	-0.0512896	I7M6U2	TTHERM_00053780
24.1705	24.2139	24.1297	24.1447		0.857966	0.375923	0.0550041	I7M6U3	TTHERM_00053830
23.9579	24.0522	24.5445	24.5587	+	2.12359	0.00118261	-0.54652	I7M6U5	TTHERM_00053930
22.0522	22.0378	22.9054	22.9886	+	2.66158	0	-0.901974	I7M6U6	TTHERM_00055970
25.0443	25.0624	25.1456	25.2261		1.07216	0.0952406	-0.132521	I7M6U9	TTHERM_00056140
15.5928	15.5745	15.1529	15.1905	+	2.59238	0.00198095	0.411976	I7M6V0	TTHERM_00057200
20.2101	20.198	20.2722	20.1635		0.0840204	0.828737	-0.0138235	I7M6V6	TTHERM_00058520
20.7285	20.6118	20.6513	20.6639		0.0703708	0.843758	0.0125647	I7M6X3	TTHERM_00059410
23.3986	23.329	23.1429	23.0127	+	1.2174	0.0151378	0.285955	I7M6Y6	TTHERM_00068110
18.2871	18.0679	18.2842	18.34		0.448321	0.121078	-0.134566	I7M6Y9	TTHERM_00069210
18.1074	18.1494	18.0706	18.1378		0.219387	0.686438	0.0242043	I7M6Z2	TTHERM_00069320
25.7409	25.6202	26.0245	25.9977	+	1.47838	0.00755709	-0.330523	I7M701	TTHERM_00070820
25.6365	25.7063	25.502	25.5425		1.17979	0.0738362	0.149119	I7M706	TTHERM_00071090
20.3132	20.418	20.7727	20.7393	+	1.71505	0.00267873	-0.39043	I7M733	TTHERM_00371030
24.2153	24.1745	23.091	22.9017	+	2.18942	0	1.19856	I7M741	TTHERM_00372480
24.8947	24.8744	24.9349	24.9656		1.1524	0.299635	-0.0656786	I7M742	TTHERM_00372530
18.3236	18.1821	18.7924	18.6053	+	1.20272	0.00278916	-0.44604	I7M746	TTHERM_00373770
21.7726	21.6641	21.7379	21.755		0.180452	0.64899	-0.0280867	I7M748	TTHERM_00374870
19.6211	19.512	20.1722	20.0527	+	1.67224	0.00104817	-0.545919	I7M753	TTHERM_00375140
25.844	25.8073	25.9649	25.8542		0.542065	0.235319	-0.0838528	I7M772	TTHERM_00561710
19.8851	19.7239	19.9275	20.0915	+	0.664483	0.0455432	-0.205004	I7M776	TTHERM_00705150
26.3733	26.3291	26.0566	26.1572	+	1.32717	0.0227402	0.244321	I7M777	TTHERM_00705200
19.3045	19.3458	19.5533	19.6678	+	1.37092	0.0147607	-0.285386	I7M780	TTHERM_00706380
21.8658	21.7767	21.3813	21.2998	+	1.81224	0.0008594	0.480743	I7M790	TTHERM_00140890
18.4759	18.4849	18.1144	18.4504		0.443616	0.0653649	0.197959	I7M791	TTHERM_00140950
22.5202	22.5929	22.4422	22.5447		0.375867	0.349638	0.0631151	I7M792	TTHERM_00141000
21.0698	21.2336	21.2764	21.0227		0.00435063	0.98005	0.0021286	I7M7A4	TTHERM_00143630
15.793	15.7849	15.4095	15.2083	+	1.38455	0.00138504	0.480032	I7M7A9	TTHERM_00144900
19.9892	20.0775	19.9372	19.769		0.702907	0.0619991	0.180267	I7M7B1	TTHERM_00145010
22.3871	21.895	21.2065	21.3789	+	1.08149	0.00160472	0.848337	I7M7B9	TTHERM_00145440
22.9792	22.9746	23.1574	23.0008		0.492084	0.184638	-0.102189	I7M7C5	TTHERM_00145750
21.6227	21.8261	22.0313	22.1274	+	1.05819	0.00786441	-0.354955	I7M7D6	TTHERM_00146390
19.5904	19.4845	19.7137	19.5804		0.485829	0.165983	-0.109636	I7M7E1	TTHERM_00293450
20.123	20.1801	19.8853	19.9327	+	1.64574	0.0211057	0.242522	I7M7E3	TTHERM_00294560
24.7421	24.8037	24.6439	24.6145		1.28363	0.0785655	0.143732	I7M7F0	TTHERM_00294930
25.7129	25.7426	25.3913	25.4483	+	1.97097	0.00784446	0.307932	I7M7F8	TTHERM_00295340
21.332	21.3348	21.22	21.0563	+	0.854196	0.0445504	0.195253	I7M7F9	TTHERM_00295390
23.6734	23.6436	23.6242	23.5405		0.640667	0.261028	0.0761404	I7M7H3	TTHERM_00297130
21.2344	21.0132	21.0118	21.0169		0.369952	0.179209	0.10949	I7M7J6	TTHERM_00404240
25.3253	25.2924	25.1561	25.2186		1.1246	0.112936	0.121524	I7M7K1	TTHERM_00405520
25.0784	25.1108	25.2124	25.2354		1.64061	0.0945888	-0.129283	I7M7K2	TTHERM_00405570
23.1662	23.1554	23.6999	23.6846	+	3.50888	0.00134321	-0.531487	I7M7K8	TTHERM_00522060
20.9665	21.0364	21.1338	21.1122		1.09703	0.113154	-0.121527	I7M7L6	TTHERM_00522460
23.6715	23.6589	24.1314	24.2264	+	2.06538	0.00104415	-0.513655	I7M7L8	TTHERM_00522560
23.4939	23.479	24.0905	23.7887	+	1.01982	0.00322124	-0.453136	I7M7M5	TTHERM_00522940
14.7474	14.7941	15.313	15.3442	+	2.59799	0.00138071	-0.557827	I7M7N4	TTHERM_00509120
24.3252	24.3456	23.7538	23.9384	+	1.46597	0.000797654	0.489305	I7M7P5	TTHERM_00519750
23.5755	23.3599	24.0356	24.1149	+	1.46963	0.00115745	-0.607527	I7M7P6	TTHERM_00519810
21.0397	20.9683	21.2075	21.3369	+	1.16624	0.0193931	-0.268199	I7M7Q0	TTHERM_00266330
25.1263	25.0009	25.2272	25.203		0.850439	0.0786245	-0.151504	I7M7Q3	TTHERM_00266490
22.6533	22.6701	22.6195	22.556		0.8147	0.263542	0.0739098	I7M7R0	TTHERM_00267860
24.0111	24.0178	24.1922	24.2041	+	2.85879	0.035934	-0.183735	I7M7R1	TTHERM_00267910
18.9986	19.1014	18.8467	18.7418	+	1.13378	0.0218388	0.255729	I7M7R4	TTHERM_00268070
18.9312	18.8735	19.7186	19.6106	+	2.19419	0	-0.762229	I7M7R6	TTHERM_00268190
19.4111	19.3649	19.0834	19.0025	+	1.75112	0.00463846	0.345041	I7M7S3	TTHERM_00274550
19.8082	19.7751	19.998	20.008	+	2.17855	0.0262369	-0.211359	I7M7S8	TTHERM_00275810
18.0265	17.9816	17.5243	17.7083	+	1.26121	0.0043506	0.387698	I7M7U0	TTHERM_00125540
19.6883	19.5113	19.4866	19.5518		0.316048	0.271436	0.0805702	I7M7U9	TTHERM_00127110
15.3364	15.563	15.462	15.1012		0.290068	0.104371	0.168117	I7M7W2	TTHERM_00128840
22.3295	22.4398	22.6101	22.4347		0.50154	0.11154	-0.137764	I7M7W4	TTHERM_00128950
15.2405	15.3568	15.5845	15.5255	+	1.22899	0.0212003	-0.256385	I7M7W6	TTHERM_00129050
22.6393	22.7706	22.7508	22.761		0.283904	0.442603	-0.0509577	I7M7W9	TTHERM_00129330
21.3785	21.3325	21.0278	21.0261	+	2.31384	0.00511238	0.328568	I7M7Y5	TTHERM_00188370
25.6245	25.5728	26.1765	26.1544	+	2.61146	0.00143158	-0.566823	I7M7Z1	TTHERM_00188670
15.6255	15.5799	16.0481	15.8614	+	1.17336	0.00718127	-0.352078	I7M805	TTHERM_00189400
24.9882	24.9936	24.9236	24.8636		1.07559	0.170609	0.0972605	I7M812	TTHERM_00190760
22.7784	22.8102	22.8103	22.8985		0.483817	0.357322	-0.0601234	I7M827	TTHERM_00191560
19.1951	19.2817	18.9577	18.8986	+	1.56273	0.00949307	0.310273	I7M828	TTHERM_00191620
25.0093	25.0414	24.9466	24.8904		1.09222	0.14809	0.106874	I7M836	TTHERM_00192060
21.9004	21.8529	22.8858	23.0905	+	2.05443	0	-1.11149	I7M844	TTHERM_00476740
24.5228	24.5024	24.3245	24.3881		1.36971	0.0663322	0.156306	I7M846	TTHERM_00476840
25.9717	25.9816	26.2167	26.1637	+	1.8088	0.0262877	-0.213579	I7M849	TTHERM_00476990
21.6149	21.7413	22.4226	22.5585	+	1.89259	0	-0.812428	I7M853	TTHERM_00481230
18.784	18.5633	18.6919	18.3095		0.287753	0.100546	0.172907	I7M855	TTHERM_00481330
23.2795	23.2507	23.778	23.7962	+	2.97236	0.001217	-0.521987	I7M861	TTHERM_00483650
24.8333	24.7207	24.8611	24.8874		0.630214	0.18872	-0.0972977	I7M863	TTHERM_00333230
21.2822	21.2773	21.1363	21.1549		2.29305	0.081306	0.134169	I7M865	TTHERM_00334330
23.6205	23.4182	23.7268	23.9377	+	0.781144	0.016692	-0.31295	I7M866	TTHERM_00334380
23.0346	22.9574	23.045	23.1049		0.606803	0.249897	-0.0789404	I7M878	TTHERM_00338080
24.0258	24	24.1809	24.0553		0.615098	0.166778	-0.105208	I7M880	TTHERM_00338200
24.0508	23.9836	24.6266	24.5491	+	2.09845	0.00131084	-0.570666	I7M882	TTHERM_00338320
22.2974	22.333	22.761	22.7712	+	2.77423	0.000885993	-0.450929	I7M895	TTHERM_00340040
19.9477	19.7987	19.6027	19.8487		0.384173	0.111014	0.14751	I7M8C1	TTHERM_00440470
19.9826	19.8563	20.1879	20.1566	+	1.21956	0.0216051	-0.252774	I7M8D7	TTHERM_00279700
25.2741	25.3681	25.4653	25.3324		0.356323	0.275613	-0.0777559	I7M8D8	TTHERM_00279780
22.4279	22.3329	22.322	22.4296		0.0201309	0.947103	0.00459957	I7M8E2	TTHERM_00281010
25.9527	25.8861	25.7073	25.7273	+	1.5479	0.0320687	0.202052	I7M8F7	TTHERM_00283830
17.4551	17.5686	17.1028	16.8575	+	1.22955	0.000822995	0.531717	I7M8J2	TTHERM_00346800
22.8374	22.8521	22.8017	22.8516		0.253138	0.762849	0.0180969	I7M8J8	TTHERM_00285490
23.1205	23.0262	23.0948	23.1694		0.364961	0.378322	-0.0587454	I7M8K4	TTHERM_00286790
17.2505	17.3746	17.6392	17.4178	+	0.636681	0.0421444	-0.215974	I7M8M1	TTHERM_00290660
15.0866	15.1057	15.5271	15.391	+	1.46801	0.00424078	-0.362947	I7M8N4	TTHERM_00131200
22.3981	22.4131	22.4792	22.5776		0.878098	0.116693	-0.122814	I7M8N5	TTHERM_00131250
20.6852	20.7405	20.3656	20.3197	+	2.03273	0.00318251	0.370177	I7M8P0	TTHERM_00133510
20.2561	20.1952	19.3909	19.3632	+	2.8099	0	0.848602	I7M8P7	TTHERM_00134900
20.2431	19.9448	20.3444	20.5805	+	0.716044	0.0118869	-0.368546	I7M8Q0	TTHERM_00136060
15.4967	15.5775	15.153	15.1883	+	1.84845	0.00358879	0.366457	I7M8Q3	TTHERM_00136220
21.1795	21.0387	21.3993	21.6068	+	1.0547	0.00461627	-0.393944	I7M8Q5	TTHERM_00136330
22.5984	22.7142	22.199	22.177	+	1.81022	0.000824242	0.468328	I7M8Q7	TTHERM_00136440
21.3665	21.3595	21.4477	21.4957		1.33475	0.138601	-0.108708	I7M8R4	TTHERM_00137810
22.5447	22.4116	22.2647	22.2695	+	1.06136	0.0337759	0.211052	I7M8S3	TTHERM_00138280
23.1365	23.1636	23.6058	23.6375	+	2.71008	0.000969697	-0.47159	I7M8S5	TTHERM_00138400
25.7529	25.686	25.8629	25.815		0.995912	0.120054	-0.119463	I7M8S8	TTHERM_00138550
25.6455	25.6164	26.3507	26.2753	+	2.45673	0	-0.682112	I7M8S9	TTHERM_00138600
19.6453	19.634	19.3092	19.2843	+	2.80174	0.0035519	0.342878	I7M8U1	TTHERM_00590050
17.7528	17.8649	18.2642	18.2449	+	1.79831	0.00139082	-0.445717	I7M8W4	TTHERM_00661740
19.6213	19.5247	19.473	19.5833		0.219532	0.498645	0.0448008	I7M8W6	TTHERM_00663840
21.7225	21.6309	21.6722	21.6861		0.0163074	0.972416	-0.00241661	I7M8W9	TTHERM_00664000
24.8161	24.8087	25.2772	25.3744	+	2.05049	0.00103817	-0.513333	I7M8X9	TTHERM_00218310
24.5296	24.5287	24.5535	24.4902		0.075684	0.90709	0.00724983	I7M8Y1	TTHERM_00218410
20.2727	20.2721	20.4434	20.3818		1.34551	0.0808688	-0.140218	I7M8Y2	TTHERM_00218470
20.5114	20.1595	20.0216	20.4295		0.140963	0.253161	0.109895	I7M8Y9	TTHERM_00218840
15.9417	15.8978	15.413	15.4252	+	2.68432	0.00109018	0.500607	I7M8Z6	TTHERM_00219230
28.2225	28.2264	28.0802	28.1219		1.55894	0.103566	0.123363	I7M8Z8	TTHERM_00219350
21.8043	21.8485	21.8354	21.8762		0.365964	0.620048	-0.0294523	I7M901	TTHERM_00219500
24.3959	24.4542	23.6049	23.8881	+	1.37129	0.00137028	0.678524	I7M905	TTHERM_00220730
21.7837	21.8423	22.4752	22.3073	+	1.64135	0.00113808	-0.578299	I7M906	TTHERM_00220780
24.4864	24.5435	24.4625	24.4079		0.742944	0.239584	0.0797844	I7M910	TTHERM_00220990
25.1024	25.0789	25.4546	25.4138	+	2.32981	0.00346293	-0.343532	I7M912	TTHERM_00221090
25.7408	25.7597	25.3806	25.4668	+	1.74974	0.00688256	0.326587	I7M913	TTHERM_00221140
24.9038	24.9977	26.2614	26.2655	+	2.89297	0	-1.31268	I7M917	TTHERM_00408840
18.9181	18.8694	19.0242	18.8888		0.323436	0.358566	-0.0627823	I7M923	TTHERM_00410160
20.9955	20.9568	21.1264	21.1689	+	1.5703	0.0492419	-0.171494	I7M933	TTHERM_00411710
22.4648	22.4551	23.2072	23.2294	+	3.59326	0	-0.758394	I7M936	TTHERM_00411870
23.746	23.6729	23.7734	23.812		0.740691	0.228496	-0.0832186	I7M937	TTHERM_00411920
22.9577	22.8949	22.7048	22.7528	+	1.42273	0.0355681	0.197464	I7M949	TTHERM_00305580
21.603	21.5743	21.5552	21.6107		0.0592126	0.927358	0.00567722	I7M967	TTHERM_00310660
22.4624	22.4285	22.3025	22.343		1.363	0.108085	0.122706	I7M978	TTHERM_00316190
22.1383	21.9895	21.3924	21.3921	+	1.91882	0.00183165	0.671642	I7M980	TTHERM_00316290
20.5946	20.6623	21.4266	21.4126	+	2.72036	0	-0.791073	I7M985	TTHERM_00316600
28.0506	28.0204	27.9	27.9287		1.54887	0.108386	0.121175	I7M989	TTHERM_00316930
17.7914	17.9417	17.9365	17.6415		0.163967	0.334276	0.0775528	I7M998	TTHERM_00317400
22.1652	22.1651	21.6604	21.7855	+	1.71146	0.00195699	0.442192	I7M9A1	TTHERM_00318550
22.6994	22.7525	22.5764	22.5901		1.45643	0.0775034	0.142709	I7M9B0	TTHERM_00147560
25.6395	25.7025	24.9628	25.1471	+	1.61814	0.00129524	0.616091	I7M9C4	TTHERM_00149300
22.8037	22.8319	22.8298	22.7638		0.209254	0.724959	0.0210056	I7M9C8	TTHERM_00149510
15.0885	15.1596	15.4827	15.2538	+	0.748471	0.028783	-0.244173	I7M9D2	TTHERM_00149750
24.1324	24.2165	23.7982	23.8297	+	1.81968	0.00350507	0.360503	I7M9D6	TTHERM_00149980
23.5578	23.3719	23.9479	24.0674	+	1.4088	0.000915825	-0.542836	I7M9E4	TTHERM_00151390
19.7852	19.9256	20.1932	20.2844	+	1.35166	0.00346988	-0.383359	I7M9F7	TTHERM_00152100
25.5862	25.5938	25.5566	25.5769		0.781272	0.682103	0.0232868	I7M9H5	TTHERM_00564090
23.4481	23.4185	23.4619	23.5721		0.55251	0.235396	-0.0836859	I7M9H7	TTHERM_00564190
27.2049	27.2125	27.4972	27.4514	+	2.12264	0.0147179	-0.265548	I7M9I4	TTHERM_00565590
29.8587	29.8608	29.5822	29.6548	+	1.65884	0.0210521	0.241261	I7M9J2	TTHERM_00499300
20.3698	20.404	20.5824	20.5707	+	2.04736	0.0355866	-0.189659	I7M9J6	TTHERM_00499510
15.5362	15.3569	15.4137	15.3513		0.24452	0.366307	0.0640488	I7M9K3	TTHERM_00500880
22.281	22.1959	22.3171	22.2756		0.460947	0.373708	-0.0578852	I7M9L0	TTHERM_00502310
26.4225	26.4015	26.3989	26.419		0.0678776	0.962622	0.00301075	I7M9L5	TTHERM_00502580
15.2707	15.4504	15.3375	15.2906		0.176278	0.497475	0.0464783	I7M9M9	TTHERM_00558240
21.8145	21.881	21.4221	21.6994	+	0.740762	0.0215369	0.287043	I7M9N1	TTHERM_00558350
32.6165	32.6395	32.5934	32.5954		1.00034	0.569185	0.0336514	I7M9N6	TTHERM_00558620
21.4219	21.4583	21.2071	21.2415	+	1.87851	0.0258895	0.215807	I7M9N8	TTHERM_00727500
24.5959	24.4502	24.3166	24.3295	+	0.95223	0.0406723	0.199996	I7M9Q5	TTHERM_00578520
20.6134	20.6886	21.0347	20.9423	+	1.52582	0.00695683	-0.337491	I7M9Q9	TTHERM_00578790
20.2536	20.45	20.4082	20.3597		0.10742	0.633098	-0.0321226	I7M9R6	TTHERM_00579200
22.8615	22.8468	23.0521	23.0637	+	2.67692	0.027624	-0.203749	I7M9S2	TTHERM_00347980
28.9524	29.0227	28.8619	28.8253		1.16704	0.0798049	0.143925	I7M9T0	TTHERM_00348390
24.4609	24.5564	23.8258	23.6896	+	1.91903	0	0.750877	I7M9T1	TTHERM_00348440
21.7035	21.6414	21.5108	21.3642	+	1.00811	0.0263481	0.235001	I7M9T3	TTHERM_00348570
22.9151	22.9198	22.6044	22.6639	+	1.96069	0.0119325	0.283294	I7M9T7	TTHERM_00348780
24.253	24.2213	23.9903	23.9326	+	1.85554	0.0146854	0.275683	I7M9V0	TTHERM_00353490
18.9187	18.913	20.1313	19.9649	+	2.27062	0	-1.13224	I7M9W0	TTHERM_00492740
27.0391	27.0655	26.708	26.6977	+	2.78342	0.00306849	0.349428	I7M9W2	TTHERM_00492840
19.2071	19.1259	18.7167	18.9983	+	0.77097	0.0176845	0.309034	I7M9W5	TTHERM_00492990
23.2264	23.0868	22.7634	23.0337	+	0.634681	0.0286245	0.258018	I7M9X0	TTHERM_00494240
20.4441	20.4769	19.9899	20.1241	+	1.55166	0.00271249	0.403499	I7M9X3	TTHERM_00494480
20.1179	19.8667	20.4133	20.6582	+	1.04428	0.00076512	-0.543477	I7M9X6	TTHERM_00494630
17.8795	18.1169	17.9975	18.1911		0.225871	0.241232	-0.0961256	I7M9X7	TTHERM_00494690
23.6799	23.6359	23.6739	23.6172		0.116461	0.840212	0.012291	I7M9Y5	TTHERM_00444320
19.6126	19.4541	19.6954	19.7374		0.808812	0.0536766	-0.183014	I7M9Y7	TTHERM_00444450
21.2212	21.2906	20.9796	20.9866	+	1.79718	0.0147822	0.27279	I7M9Y8	TTHERM_00444500
21.4077	21.4532	21.0548	21.0597	+	2.42781	0.00273441	0.373232	I7M9Z0	TTHERM_00444610
24.389	24.3774	24.3866	24.4526		0.408264	0.556325	-0.0364361	I7M9Z2	TTHERM_00444710
22.1266	21.9862	22.195	22.3592	+	0.750236	0.0360455	-0.220732	I7M9Z5	TTHERM_00444870
18.5492	18.4291	18.2116	18.3685	+	0.741337	0.0459595	0.199065	I7M9Z6	TTHERM_00445920
24.1531	24.2253	24.1008	24.1376		0.64567	0.289741	0.0699835	I7MA02	TTHERM_00446250
25.3077	25.4649	25.2738	25.2654		0.558367	0.146972	0.116707	I7MA03	TTHERM_00446300
26.0899	26.0486	25.7065	25.7201	+	2.43141	0.00309458	0.355956	I7MA06	TTHERM_00446450
23.9597	23.8003	24.4855	24.3574	+	1.47029	0.000946087	-0.541399	I7MA07	TTHERM_00446510
21.0627	20.9978	21.0469	21.0648		0.278908	0.665657	-0.0256138	I7MA16	TTHERM_00535530
14.9263	14.8127	15.3832	15.2836	+	1.59319	0.000768362	-0.463927	I7MA22	TTHERM_00535830
21.2458	21.1197	20.2861	20.2378	+	2.27303	0	0.920883	I7MA33	TTHERM_00537380
20.0606	20.0621	20.0298	20.0787		0.0979754	0.906975	0.00713825	I7MA34	TTHERM_00537440
19.1069	19.2548	18.6151	18.3508	+	1.35657	0.00142037	0.697951	I7MA35	TTHERM_00473020
21.8497	21.8469	21.8381	21.809		0.634511	0.665034	0.0247517	I7MA40	TTHERM_00473280
17.9377	17.8208	17.5253	17.6866	+	0.954284	0.0206795	0.273331	I7MA41	TTHERM_00473330
23.8869	23.5129	22.5939	22.9356	+	1.17935	0	0.935109	I7MA52	TTHERM_00474970
22.5388	22.5188	22.8002	22.7577	+	2.0591	0.0179689	-0.250121	I7MA58	TTHERM_00475270
21.6032	21.5925	21.5547	21.5456		1.67633	0.423396	0.0477524	I7MA64	TTHERM_00657390
23.9804	23.9227	24.3848	24.4501	+	2.0647	0.000858044	-0.465872	I7MA66	TTHERM_00657510
19.2589	19.1236	19.2774	18.8457		0.204576	0.17993	0.129696	I7MA77	TTHERM_00659070
25.3077	25.1811	25.3762	25.5322	+	0.764392	0.0402967	-0.209798	I7MA78	TTHERM_00659130
23.6769	23.5884	23.4988	23.6146		0.390451	0.279057	0.0758934	I7MA82	TTHERM_00455280
15.2782	15.2115	15.5803	15.4667	+	1.28716	0.0160056	-0.278639	I7MA86	TTHERM_00455490
26.4751	26.3738	26.5929	26.5662		1.01003	0.0723016	-0.15508	I7MA87	TTHERM_00455540
15.1357	15.2613	15.4025	15.2464		0.474151	0.135549	-0.125938	I7MA92	TTHERM_00456800
26.2122	26.2075	26.7358	26.7228	+	3.75308	0.00128	-0.519532	I7MA93	TTHERM_00456850
17.815	17.8979	17.5379	17.9966		0.131525	0.317832	0.0892086	I7MAA5	TTHERM_00298270
22.593	22.6886	22.9363	23.0285	+	1.44624	0.00695058	-0.341578	I7MAB1	TTHERM_00299600
23.3281	23.2399	22.8184	22.8683	+	1.88705	0.00138889	0.440658	I7MAB4	TTHERM_00299840
20.4549	20.3751	20.6705	20.7433	+	1.48679	0.0142745	-0.291875	I7MAB9	TTHERM_00300090
23.326	23.3032	22.9541	22.8494	+	1.78467	0.00236049	0.412848	I7MAC5	TTHERM_00300390
17.6955	17.612	18.1527	18.0083	+	1.4419	0.00282915	-0.426728	I7MAC6	TTHERM_00300440
20.823	20.7153	20.9136	20.966		0.982263	0.0605229	-0.170649	I7MAD0	TTHERM_00300640
27.5057	27.5483	27.843	27.7719	+	1.67425	0.014729	-0.280416	I7MAD4	TTHERM_00301860
20.4171	20.4169	20.6042	20.5936	+	3.07881	0.0365919	-0.181871	I7MAD9	TTHERM_00614720
17.7553	17.894	17.5609	17.4037	+	1.08463	0.00954754	0.34235	I7MAF0	TTHERM_00616320
20.4441	20.3072	20.4034	20.3958		0.119082	0.706597	-0.0239506	I7MAF3	TTHERM_00616480
20.0415	20.1005	20.1587	20.1102		0.622674	0.329475	-0.0634804	I7MAF6	TTHERM_00616630
19.1844	19.1135	19.2206	19.0898		0.0266776	0.925333	-0.00627804	I7MAH7	TTHERM_00239360
28.4222	28.2958	28.7813	28.8086	+	1.672	0.00190327	-0.435911	I7MAI3	TTHERM_00241740
20.8703	20.9285	20.6947	20.6226	+	1.45485	0.0227685	0.240783	I7MAI4	TTHERM_00241790
22.4389	22.518	22.6875	22.8093	+	1.18464	0.0186012	-0.27	I7MAI9	TTHERM_00242040
21.79	21.7944	21.1922	21.241	+	2.74351	0.00153672	0.575574	I7MAL0	TTHERM_00467500
21.3963	21.4112	21.0534	20.9269	+	1.64011	0.00283933	0.413575	I7MAL3	TTHERM_00467660
21.2389	21.1291	21.2419	21.2476		0.415524	0.35959	-0.0607548	I7MAL9	TTHERM_00468010
20.2526	20.2658	20.2944	20.4063		0.606664	0.208964	-0.0911169	I7MAM9	TTHERM_00684540
21.3361	21.3752	21.2278	21.3878		0.207426	0.477231	0.047821	I7MAP4	TTHERM_00836620
21.8949	22.1375	22.2018	22.2624	+	0.645516	0.041776	-0.215926	I7MAQ4	TTHERM_00840180
24.0521	24.6191	24.0235	24.2052		0.271867	0.073174	0.221312	I7MAQ5	TTHERM_00762890
23.2767	23.1877	23.2133	23.1989		0.206698	0.665738	0.026083	I7MAR7	TTHERM_00766530
21.8833	21.5498	21.9236	21.9949	+	0.536546	0.0361133	-0.2427	I7MAR8	TTHERM_00780470
17.8954	17.9007	18.2952	18.1696	+	1.47404	0.00677408	-0.334345	I7MAR9	TTHERM_00780520
22.2324	22.1581	22.4274	22.4611	+	1.58844	0.0199533	-0.248972	I7MAU8	TTHERM_00326680
22.5122	22.702	22.4494	22.4334		0.649767	0.0729101	0.165701	I7MAV6	TTHERM_00327100
16.0304	16.1847	16.4788	16.3811	+	1.1445	0.0110798	-0.322384	I7MAW2	TTHERM_00327420
19.1301	19.2579	19.1467	19.0716		0.430875	0.239683	0.0848494	I7MAW8	TTHERM_00329740
21.262	21.2284	21.5814	21.6359	+	2.11584	0.00311777	-0.363413	I7MAX1	TTHERM_00329900
20.8302	20.8756	20.7171	20.9212		0.109469	0.618437	0.0337896	I7MAX6	TTHERM_00332150
20.0832	20.0425	20.3716	20.4233	+	2.02111	0.00510752	-0.334625	I7MAX8	TTHERM_00688290
28.4351	28.4339	28.2208	28.2604	+	1.98704	0.0333644	0.193885	I7MAY1	TTHERM_00688470
23.5318	23.5415	23.865	23.8318	+	2.51399	0.00693812	-0.311758	I7MAY3	TTHERM_00688570
21.7283	21.5843	22.3447	22.5712	+	1.57002	0	-0.801652	I7MAY5	TTHERM_00688670
24.4684	24.5345	24.075	23.938	+	1.6423	0.000860759	0.49494	I7MAY9	TTHERM_00689880
23.8078	23.8216	23.787	23.8291		0.10044	0.911505	0.00660801	I7MAZ3	TTHERM_00690080
19.9082	19.8361	19.8239	19.8298		0.472824	0.465077	0.0453262	I7MB00	TTHERM_00842530
21.6479	21.6851	21.7422	21.6179		0.0684734	0.833121	-0.0135317	I7MB12	TTHERM_00683060
21.2078	21.1603	21.2048	21.0872		0.215153	0.56059	0.038063	I7MB13	TTHERM_00683120
23.4816	23.5249	23.6012	23.5584		0.890971	0.248823	-0.0765371	I7MB25	TTHERM_00647150
22.4242	22.2732	22.255	22.42		0.0317322	0.87433	0.0111723	I7MB26	TTHERM_00647220
19.0143	18.812	18.9968	18.8014		0.0317844	0.845567	0.0140724	I7MB36	TTHERM_00678120
23.5024	23.532	24.074	24.0218	+	2.49767	0.00119037	-0.530737	I7MB37	TTHERM_00678170
26.3812	26.4949	26.8138	26.8222	+	1.6621	0.0030913	-0.379989	I7MB38	TTHERM_00678220
22.4486	22.4743	22.3807	22.3552		1.44955	0.176231	0.0934782	I7MB48	TTHERM_00497020
25.9244	25.9382	25.9063	25.9304		0.349273	0.826309	0.0129776	I7MB53	TTHERM_00497270
23.3579	23.3192	23.8884	23.7443	+	1.62866	0.000809524	-0.477798	I7MB54	TTHERM_00497320
21.5891	21.6164	21.2477	21.3717	+	1.35801	0.0144441	0.293055	I7MB55	TTHERM_00497380
22.2618	22.2082	22.0576	22.0135	+	1.53789	0.0333821	0.199443	I7MB56	TTHERM_00497440
26.0422	26.0437	26.0038	26.0077		2.51026	0.522415	0.0372038	I7MB59	TTHERM_00497600
21.5059	21.617	21.4844	21.4503		0.607957	0.200502	0.0941486	I7MB70	TTHERM_00498240
26.1884	26.2193	26.0011	26.0803		1.21005	0.0631573	0.163156	I7MB72	TTHERM_00525130
17.7071	17.7595	17.7541	17.6162		0.235838	0.468028	0.0481358	I7MB80	TTHERM_00526570
20.064	19.7079	19.239	19.5412	+	0.775456	0.00304603	0.495826	I7MB85	TTHERM_00526910
19.5115	19.6052	19.5851	19.5806		0.184681	0.686792	-0.0244999	I7MB86	TTHERM_00526980
18.4309	18.767	18.603	18.4788		0.109757	0.462014	0.0580473	I7MB88	TTHERM_00527150
24.0437	23.9864	24.0917	23.9678		0.0709397	0.821415	-0.0147104	I7MCD3	TTHERM_00947370
22.9945	22.8945	23.2359	23.1868	+	1.38827	0.0175061	-0.266801	I7MCE0	TTHERM_00825150
22.4046	22.3293	22.3072	22.2753		0.687629	0.261105	0.0757198	I7MCE3	TTHERM_00825300
25.083	25.0157	25.1463	25.1034		0.700819	0.261237	-0.0754871	I7MCE9	TTHERM_00825630
21.3654	21.3016	21.3331	21.193		0.340429	0.314554	0.0704651	I7MCF2	TTHERM_00823410
23.1073	23.1802	22.6157	22.3914	+	1.49096	0.00132039	0.640186	I7MCF6	TTHERM_00823650
21.373	21.4148	21.3796	21.433		0.125185	0.837699	-0.0124035	I7MCF9	TTHERM_00823800
24.2074	24.2265	24.2631	24.3027		1.02035	0.301547	-0.0659122	I7MCG1	TTHERM_00823930
20.9502	20.9722	20.7875	20.9318		0.524757	0.182836	0.101547	I7MCG4	TTHERM_00773080
22.7283	22.6546	22.6488	22.7659		0.0757447	0.807992	-0.0158634	I7MCH1	TTHERM_00773450
23.2445	22.9177	23.1757	23.3545		0.369315	0.0788728	-0.184016	I7MCH4	TTHERM_00773610
24.3358	24.3746	24.291	24.2744		1.12262	0.263121	0.0724792	I7MCH7	TTHERM_00773760
18.4205	18.3916	18.3728	18.3862		0.623562	0.644929	0.0265074	I7MCI1	TTHERM_00760360
25.8214	25.8287	25.7353	25.7676		1.32692	0.253847	0.0735674	I7MCI4	TTHERM_00760510
20.1989	19.9717	20.6333	20.8058	+	1.3278	0.00115011	-0.634295	I7MCI6	TTHERM_00760610
20.8435	20.6133	20.7834	20.9917		0.384211	0.0966219	-0.159204	I7MCK4	TTHERM_00723010
24.4835	24.399	24.2906	24.3511		0.834347	0.123022	0.120384	I7MCL6	TTHERM_00723620
23.6165	23.7865	23.5445	23.5519		0.671034	0.082588	0.153332	I7MCL9	TTHERM_00715730
18.3516	18.2728	18.1163	18.3123		0.345154	0.212413	0.0979052	I7MCM3	TTHERM_00715970
24.4218	24.3501	24.5223	24.5704		1.18412	0.065248	-0.160383	I7MCM4	TTHERM_00716020
25.9223	25.9227	25.8452	25.8088		1.4623	0.169361	0.0955276	I7MCM8	TTHERM_00716250
19.9279	19.8797	20.1058	19.7222		0.0164537	0.900816	-0.010169	I7MCN0	TTHERM_00716350
21.1352	21.1128	20.7149	20.8531	+	1.3994	0.00682187	0.33999	I7MCN7	TTHERM_00691410
24.1229	24.1524	24.233	24.2575		1.51798	0.13855	-0.107562	I7MCP6	TTHERM_00691890
22.8077	22.7389	22.9389	22.8359		0.684717	0.144903	-0.114082	I7MCP7	TTHERM_00691940
24.0385	23.9783	24.5295	24.5706	+	2.34664	0.00121973	-0.541596	I7MCQ5	TTHERM_00649010
20.9665	20.9693	21.0851	20.892		0.0701716	0.762205	-0.0206032	I7MCQ6	TTHERM_00649060
21.7155	21.5398	22.0903	22.3408	+	1.21071	0.000951049	-0.587873	I7MCR2	TTHERM_00649400
22.6255	22.5373	23.0822	23.1532	+	1.95971	0.0011102	-0.536262	I7MCR5	TTHERM_00599770
22.3263	22.3831	22.4751	22.5957		0.945275	0.0513177	-0.180694	I7MCR6	TTHERM_00599820
22.147	22.0921	22.5151	22.4812	+	2.14426	0.00272811	-0.378581	I7MCS1	TTHERM_00600120
15.4161	15.4323	15.3635	15.2702		0.819429	0.155536	0.107315	I7MCS9	TTHERM_00600590
23.4962	23.3868	23.9882	24.0445	+	1.94901	0.00127103	-0.574823	I7MCT8	TTHERM_00584690
28.9735	28.9776	29.1305	29.1499		2.44002	0.0501128	-0.16466	I7MCU1	TTHERM_00584850
24.8173	24.7503	25.6058	25.5842	+	2.72626	0	-0.811175	I7MCU6	TTHERM_00585100
22.1992	22.1789	21.802	21.8648	+	2.0707	0.00354825	0.355626	I7MCU7	TTHERM_00585170
24.5971	24.5261	24.4169	24.5438		0.419866	0.256554	0.081192	I7MCV2	TTHERM_00585420
25.6918	25.5805	25.7821	25.7931		0.944641	0.0759477	-0.151439	I7MCV5	TTHERM_00529510
26.0437	25.9721	26.8642	26.9531	+	2.39934	0	-0.900765	I7MCW2	TTHERM_00529880
20.3133	20.4127	20.5535	20.5941	+	1.22833	0.032052	-0.210813	I7MCX7	TTHERM_00530710
21.137	21.1054	20.5168	20.8563	+	0.901391	0.00431194	0.434719	I7MCX8	TTHERM_00530760
23.1616	22.7857	22.8808	23.0109		0.0449679	0.722165	0.0278063	I7MCZ0	TTHERM_00486310
21.2813	21.2248	21.2028	21.2976		0.0161766	0.967858	0.0028553	I7MCZ2	TTHERM_00486410
21.6023	21.5027	21.8394	21.7587	+	1.21191	0.0231592	-0.246581	I7MCZ5	TTHERM_00486570
23.7382	23.7763	24.5129	24.4743	+	2.86699	0	-0.736358	I7MCZ9	TTHERM_00486780
25.6021	25.6295	25.4079	25.4468	+	1.80833	0.037021	0.188466	I7MD03	TTHERM_00486990
18.0544	18.3052	18.1074	18.1143		0.195427	0.356298	0.0689754	I7MD04	TTHERM_00487040
20.8104	20.8551	21.2822	21.1066	+	1.2409	0.00579871	-0.361669	I7MD11	TTHERM_00470660
20.6159	20.7391	20.4276	20.3046	+	1.15448	0.0136024	0.31136	I7MD12	TTHERM_00470710
24.193	24.2764	24.4737	24.5302	+	1.47218	0.01675	-0.267244	I7MD14	TTHERM_00470810
26.6942	26.5156	25.6405	25.6721	+	2.04534	0	0.948618	I7MD19	TTHERM_00471090
19.2441	19.5686	20.1975	19.6085	+	0.556496	0.00676815	-0.496653	I7MD23	TTHERM_00471340
19.2957	19.4366	19.3629	19.1751		0.305496	0.220608	0.0971766	I7MD26	TTHERM_00471500
26.3731	26.4059	26.3585	26.2768		0.612834	0.279712	0.0718775	I7MD32	TTHERM_00471850
23.4989	23.578	23.5517	23.5349		0.0377145	0.941534	-0.00477219	I7MD33	TTHERM_00471920
18.5945	18.7454	18.7534	18.7797		0.475758	0.202195	-0.0966206	I7MD37	TTHERM_00441810
25.031	24.8822	25.1934	25.3378	+	1.01495	0.0144923	-0.309018	I7MD43	TTHERM_00442140
22.5902	22.5768	22.8324	22.8818	+	2.06413	0.0144657	-0.273619	I7MD50	TTHERM_00442520
23.7181	23.709	24.23	24.2476	+	3.44909	0.0012891	-0.525214	I7MD55	TTHERM_00442770
25.1884	25.0444	24.7655	24.7983	+	1.34244	0.00747945	0.334455	I7MD58	TTHERM_00442920
20.8305	20.7574	20.3863	20.6051	+	0.911194	0.0167152	0.298236	I7MD60	TTHERM_00443020
24.4648	24.451	24.5437	24.5924		1.31047	0.135982	-0.110147	I7MD62	TTHERM_00443120
19.5978	19.6537	19.6611	19.4138		0.253087	0.259532	0.0882635	I7MD65	TTHERM_00419800
27.2269	27.2233	27.3072	27.4107		0.910985	0.0969765	-0.13388	I7MD81	TTHERM_00420680
17.0138	17.266	18.1742	17.8962	+	1.38466	0	-0.895327	I7MD83	TTHERM_00420780
19.4107	19.3321	19.2757	19.085		0.688019	0.0525757	0.191082	I7MD86	TTHERM_00420930
25.9551	25.9353	24.9944	25.0859	+	2.5745	0	0.905072	I7MD89	TTHERM_00421090
22.2052	22.2323	22.8592	22.8877	+	3.04413	0	-0.654642	I7MD90	TTHERM_00421140
25.1727	25.2062	24.972	24.9115	+	1.72269	0.0201098	0.247692	I7MD94	TTHERM_00543590
23.7322	23.6392	23.5994	23.5904		0.717826	0.204733	0.0908117	I7MDA2	TTHERM_00548020
26.1493	25.997	26.0912	26.1795		0.257024	0.374472	-0.0621519	I7MDA9	TTHERM_00549500
22.7474	22.5523	22.6864	22.6704		0.0979262	0.66673	-0.028532	I7MDB2	TTHERM_00549650
17.0124	17.0968	17.5268	16.9512		0.228379	0.108126	-0.184371	I7MDB4	TTHERM_00053800
26.1562	26.1755	26.8127	26.7598	+	2.68734	0.00188889	-0.620388	I7MDC9	TTHERM_00058590
15.5323	15.6634	15.0564	14.9352	+	1.672	0.00126512	0.602089	I7MDD0	TTHERM_00058640
22.3266	22.3346	22.8566	22.9842	+	1.93789	0.00136	-0.589798	I7MDE4	TTHERM_00059380
24.7595	24.7869	25.1402	25.1964	+	2.20714	0.00234889	-0.39508	I7MDF9	TTHERM_00069180
15.2955	14.9463	15.5663	15.692	+	0.952948	0.0028878	-0.508284	I7MDG4	TTHERM_00069440
17.9825	18.1141	18.361	18.2923	+	1.19149	0.0167036	-0.278288	I7MDH2	TTHERM_00070890
24.6311	24.5429	25.2884	25.3881	+	2.10968	0	-0.751273	I7MDI3	TTHERM_00538810
22.9901	23.0871	22.8606	22.8589	+	1.17835	0.0486269	0.178801	I7MDI4	TTHERM_00538860
20.2793	20.3803	20.8362	20.5783	+	0.949374	0.00720627	-0.377495	I7MDI5	TTHERM_00538920
26.2043	26.2193	26.6864	26.7138	+	2.9913	0.0010625	-0.488239	I7MDI8	TTHERM_00540090
25.028	25.0549	24.7169	24.7673	+	2.04744	0.00955537	0.299374	I7MDJ7	TTHERM_00370740
23.7022	23.6483	24.3461	24.3215	+	2.6963	0	-0.658564	I7MDK2	TTHERM_00371000
22.3562	22.3553	22.3985	22.4209		1.39412	0.375122	-0.0539742	I7MDK7	TTHERM_00371260
23.8628	23.6876	23.2635	23.3747	+	1.31841	0.0024111	0.456087	I7MDK8	TTHERM_00371310
19.0526	19.2132	19.2666	19.1543		0.290934	0.289004	-0.0775452	I7MDN3	TTHERM_00561250
15.2699	15.3591	15.3775	15.2465		0.0097782	0.974097	0.00249624	I7MDN4	TTHERM_00561300
20.1693	19.9827	20	19.9861		0.32883	0.261744	0.0829239	I7MDP1	TTHERM_00561670
23.5947	23.6524	23.6377	23.6771		0.361903	0.580658	-0.0338554	I7MDP2	TTHERM_00561730
20.8707	20.8555	21.5646	21.5195	+	2.91252	0	-0.678928	I7MDR0	TTHERM_00140920
21.363	21.3246	21.1238	21.1249	+	2.12067	0.0240912	0.219447	I7MDR8	TTHERM_00142330
20.3259	20.2962	20.0256	20.0403	+	2.45252	0.0112693	0.278129	I7MDS6	TTHERM_00143760
21.7691	21.6976	21.969	22.0658	+	1.37622	0.0146966	-0.284042	I7MDT1	TTHERM_00145040
24.4202	24.3953	24.8124	24.8561	+	2.46145	0.000776034	-0.426478	I7MDT2	TTHERM_00145090
23.3159	23.3219	23.6856	23.7558	+	2.11932	0.00239	-0.40177	I7MDT5	TTHERM_00145260
15.1411	15.3289	15.3466	15.5215		0.583121	0.0525266	-0.199001	I7MDU0	TTHERM_00145510
18.3911	18.4966	18.363	18.3742		0.535034	0.269581	0.0752754	I7MDU7	TTHERM_00145880
23.786	23.8974	23.9183	23.8913		0.413952	0.345896	-0.0630856	I7MDU8	TTHERM_00145930
25.3322	25.2937	24.9561	25.0618	+	1.4869	0.011115	0.303986	I7MDV7	TTHERM_00146410
19.4713	18.8171	20.3226	18.6995		0.14524	0.0798709	-0.366889	I7MDW1	TTHERM_00293420
20.2118	20.2511	19.622	19.6324	+	2.9472	0.00179538	0.604256	I7MDW5	TTHERM_00294640
18.7019	18.5518	18.9488	18.6977		0.506658	0.0612288	-0.196415	I7MDW7	TTHERM_00294750
26.3661	26.5017	26.8976	26.8674	+	1.63543	0.0019729	-0.448614	I7MDX8	TTHERM_00295310
24.6174	24.5941	24.5479	24.56		1.23113	0.39481	0.0517454	I7MDY7	TTHERM_00295780
20.5965	20.69	20.9465	20.8761	+	1.3516	0.0174466	-0.268001	I7MDZ0	TTHERM_00295930
26.5794	26.6253	25.8846	25.8802	+	2.98968	0	0.719933	I7MDZ5	TTHERM_00297200
23.5144	23.5359	23.5155	23.5607		0.182737	0.829651	-0.0129585	I7ME11	TTHERM_00401930
18.3321	18.2161	18.1433	17.9932	+	0.789978	0.0418798	0.205853	I7ME16	TTHERM_00404210
21.7642	21.713	21.6623	21.6665		0.991772	0.258963	0.0741816	I7ME17	TTHERM_00404270
29.4695	29.5077	29.5797	29.5867		1.40228	0.173392	-0.094595	I7ME23	TTHERM_00406590
19.1885	18.978	18.608	18.7911	+	0.956115	0.00687644	0.383741	I7ME26	TTHERM_00520930
23.1011	23.1476	22.9952	22.9758		1.50404	0.0802997	0.138862	I7ME30	TTHERM_00522130
22.3034	22.2807	23.0433	22.9848	+	2.72631	0	-0.722016	I7ME33	TTHERM_00522280
23.3838	23.433	23.1832	23.1826	+	1.93134	0.0241657	0.225467	I7ME34	TTHERM_00522330
25.6891	25.6689	25.5654	25.6687		0.442963	0.34973	0.0619221	I7ME36	TTHERM_00522430
25.6447	25.5756	25.004	25.1313	+	1.76032	0.00106667	0.542549	I7ME40	TTHERM_00522630
25.5282	25.55	25.516	25.5524		0.0763477	0.936538	0.00489616	I7ME41	TTHERM_00522700
17.1909	17.1969	17.4768	17.3155	+	0.889152	0.041362	-0.202253	I7ME52	TTHERM_00508990
23.6401	23.3219	23.9075	23.606	+	0.474452	0.0314507	-0.27573	I7ME65	TTHERM_00518720
22.37	22.4575	22.6229	22.4909		0.672828	0.0949409	-0.143147	I7ME76	TTHERM_00266610
27.6863	27.6157	28.3535	28.2923	+	2.31934	0	-0.671904	I7ME81	TTHERM_00267880
21.0992	21.0755	20.9016	20.9161	+	2.22121	0.0416509	0.178532	I7ME83	TTHERM_00267990
22.8155	22.9307	23.0145	22.8244		0.144409	0.512799	-0.0463467	I7ME87	TTHERM_00268210
23.7293	23.7551	23.5498	23.5025	+	1.81811	0.0263281	0.216072	I7ME90	TTHERM_00270360
24.2046	24.1494	24.2749	24.6455	+	0.569085	0.0259499	-0.283241	I7ME93	TTHERM_00274520
25.8872	25.909	25.5729	25.5841	+	2.83351	0.00549434	0.319616	I7MEA3	TTHERM_00125140
24.8118	24.7321	24.2911	24.3407	+	1.98183	0.000814371	0.45606	I7MEA6	TTHERM_00125290
20.5922	20.4126	20.6461	20.6618		0.629327	0.0871075	-0.151556	I7MEB2	TTHERM_00125620
19.1646	19.0274	18.9637	19.0904		0.269644	0.336873	0.0689154	I7MEB3	TTHERM_00125680
23.1873	23.0891	23.1543	23.3667		0.391853	0.153545	-0.122304	I7MEB8	TTHERM_00126950
20.5543	20.655	20.4322	20.6422		0.207036	0.359699	0.0674877	I7MEB9	TTHERM_00127020
22.6147	22.5308	22.8226	22.8844	+	1.48514	0.01475	-0.280745	I7MEF7	TTHERM_00188390
19.6249	19.5531	19.5301	19.4413		0.673829	0.168167	0.103375	I7MEF9	TTHERM_00188490
22.0768	22.1319	21.686	21.6727	+	2.35452	0.000761905	0.42496	I7MEG2	TTHERM_00188640
22.4903	22.4892	22.6507	22.5855		1.23021	0.0983188	-0.128333	I7MEG3	TTHERM_00188700
24.5966	24.5308	24.3343	24.3518	+	1.63855	0.0257591	0.220673	I7MEG9	TTHERM_00189020
19.9187	20.0692	19.7116	19.7017	+	1.20401	0.0151594	0.287251	I7MEH1	TTHERM_00189120
17.9115	17.7466	18.1237	17.8817		0.446663	0.0787488	-0.173632	I7MEI0	TTHERM_00190630
21.4047	21.5097	21.4252	21.3506		0.403946	0.312421	0.0692787	I7MEI2	TTHERM_00190730
23.402	23.435	23.7297	23.6439	+	1.55125	0.0162817	-0.268298	I7MEI4	TTHERM_00190830
25.6384	25.6613	25.5592	25.5532		1.80578	0.172189	0.0936518	I7MEJ0	TTHERM_00191160
25.7875	25.7371	25.8288	25.823		0.88888	0.31997	-0.0635529	I7MEJ5	TTHERM_00191430
20.8123	20.8509	20.8145	20.6051		0.430662	0.148033	0.121858	I7MEJ6	TTHERM_00191480
19.8298	19.8965	19.7845	19.8692		0.243748	0.570607	0.0362587	I7MEK0	TTHERM_00191690
27.5801	27.5746	28.1888	28.2331	+	2.9074	0.002125	-0.633572	I7MEK2	TTHERM_00191800
28.3056	28.2761	28.193	28.2089		1.48065	0.189859	0.0899	I7MEK6	TTHERM_00192030
25.9137	25.9075	25.7659	25.959		0.175443	0.484871	0.0481262	I7MEL3	TTHERM_00476710
21.3147	21.3598	21.6095	21.6422	+	2.03786	0.0111326	-0.288607	I7MEL7	TTHERM_00476910
24.3704	24.3453	23.9418	24.0182	+	1.95282	0.00325727	0.377841	I7MEN0	TTHERM_00483620
20.6178	20.5419	20.5875	20.4688		0.267751	0.440839	0.0516481	I7MEN3	TTHERM_00334250
24.6543	24.6439	24.5897	24.5901		2.12081	0.332001	0.0591812	I7MEN4	TTHERM_00334300
21.727	21.6012	21.6683	21.625		0.087324	0.785832	0.0174208	I7MEN8	TTHERM_00334510
18.6591	18.3745	18.5976	18.528		0.106231	0.538445	-0.0460501	I7MEP6	TTHERM_00335950
21.0876	21.2932	21.2874	22.0324	+	0.458014	0.0135715	-0.469494	I7MEQ4	TTHERM_00338450
23.3369	23.4998	23.8922	23.8286	+	1.43186	0.002399	-0.442039	I7MER1	TTHERM_00339830
20.8349	20.7694	21.3879	21.3863	+	2.50451	0.00154108	-0.584965	I7MES6	TTHERM_00437620
23.3084	23.2561	23.3809	23.387		1.21545	0.158616	-0.101728	I7MEU3	TTHERM_00440600
24.1618	24.0837	23.5574	23.7099	+	1.53244	0.000815592	0.489068	I7MEV6	TTHERM_00279670
15.3291	15.2793	15.3886	15.389		1.11528	0.212976	-0.0846157	I7MEV7	TTHERM_00279720
16.7754	16.7592	17.9047	17.6975	+	2.00217	0	-1.0338	I7MEW5	TTHERM_00283190
20.8533	20.9445	20.7052	20.5064	+	0.937136	0.0168932	0.293118	I7MEX7	TTHERM_00283850
23.3472	23.3428	23.7144	23.6744	+	2.48035	0.00357764	-0.349402	I7MF05	TTHERM_00346450
22.81	23.0439	23.8008	23.6625	+	1.56336	0	-0.804659	I7MF06	TTHERM_00346500
15.2307	15.2455	15.382	15.4981	+	1.12663	0.0362922	-0.201903	I7MF14	TTHERM_00285280
18.8127	18.8485	18.5866	18.5448	+	1.97396	0.0152247	0.264964	I7MF19	TTHERM_00285560
21.1982	21.3383	21.8949	21.8525	+	1.8445	0.00137722	-0.605441	I7MF32	TTHERM_00289220
26.9274	26.9551	26.2203	26.2493	+	3.0932	0	0.706416	I7MF51	TTHERM_00292250
19.612	19.8597	19.7939	19.5933		0.0884647	0.576472	0.0422688	I7MF56	TTHERM_00131330
20.5321	20.548	20.3006	20.1936	+	1.48895	0.0143069	0.29292	I7MF62	TTHERM_00133640
24.7012	24.6936	24.6105	24.6413		1.33892	0.263632	0.0715094	I7MF63	TTHERM_00133690
26.3317	26.3216	26.1086	26.1858	+	1.35607	0.0454993	0.179412	I7MF67	TTHERM_00134870
24.6196	24.5573	24.2918	24.3114	+	1.8957	0.0112781	0.286879	I7MF70	TTHERM_00134970
21.946	21.7996	21.5708	21.6337	+	1.11405	0.019668	0.27057	I7MF72	TTHERM_00947440
25.0864	24.9785	24.3259	24.408	+	1.99011	0.00186301	0.665508	I7MF81	TTHERM_00136360
24.7591	24.8547	24.7719	24.7318		0.398348	0.398718	0.0550327	I7MF84	TTHERM_00136460
24.9319	24.9161	25.3763	25.5068	+	1.80273	0.000990893	-0.517577	I7MF85	TTHERM_00136510
25.3371	25.4352	25.4337	25.352		0.0335132	0.916769	-0.0067215	I7MF99	TTHERM_00825370
21.6123	21.6275	21.5791	21.7577		0.191878	0.477486	-0.0484686	I7MFA1	TTHERM_00138030
20.7698	20.8134	20.5395	20.4191	+	1.40226	0.0105338	0.312298	I7MFA3	TTHERM_00138080
18.7104	18.7209	18.8647	18.7104		0.346051	0.307255	-0.0718842	I7MFC0	TTHERM_00139680
15.7286	15.5285	15.1076	15.2968	+	1.04391	0.00355922	0.426384	I7MFC2	TTHERM_00139730
26.4522	26.4815	25.8118	25.6896	+	2.11908	0	0.716146	I7MFD1	TTHERM_00823670
24.9449	24.8799	25.1407	25.1001	+	1.49033	0.0310552	-0.20798	I7MFE4	TTHERM_00590280
17.5348	17.7696	17.5779	17.403		0.415459	0.0931513	0.161791	I7MFE7	TTHERM_00590380
19.5811	19.7124	19.8494	19.867	+	1.06722	0.0334708	-0.211464	I7MFG0	TTHERM_00660270
21.1133	21.2241	21.1057	21.0924		0.470305	0.3049	0.0695696	I7MFG2	TTHERM_00660330
18.9	18.877	19.0511	19.2839	+	0.854229	0.0211192	-0.279016	I7MFH2	TTHERM_00661660
20.7942	20.8184	21.3152	21.4288	+	1.98451	0.00123636	-0.565663	I7MFH3	TTHERM_00773580
15.1967	15.2875	15.2614	14.9207		0.317054	0.117198	0.151018	I7MFH8	TTHERM_00773680
23.9299	23.7276	23.8236	23.6023		0.283469	0.180401	0.115796	I7MFI3	TTHERM_00760270
15.1893	15.3704	15.3809	15.0669		0.104171	0.477211	0.0559521	I7MFK5	TTHERM_00218380
19.7086	19.5761	19.9954	20.0661	+	1.45076	0.00303967	-0.388388	I7MFK8	TTHERM_00218490
23.5139	23.586	23.3584	23.3951		1.29669	0.0513274	0.173181	I7MFL5	TTHERM_00218870
20.7547	21.0391	21.0374	20.5968		0.102555	0.378468	0.0797806	I7MFM0	TTHERM_00760800
18.5243	18.2895	18.1821	18.1474	+	0.749162	0.0295527	0.242152	I7MFM4	TTHERM_00755770
21.5529	21.5811	21.5127	21.3488		0.614208	0.107515	0.136262	I7MFM9	TTHERM_00219370
27.7442	27.8039	27.3799	27.3604	+	2.22282	0.00244189	0.403849	I7MFN3	TTHERM_00219470
18.6365	18.6789	18.6769	18.5681		0.21613	0.582412	0.0351734	I7MFN9	TTHERM_00220640
22.43	22.445	22.4641	22.28		0.258162	0.355652	0.0654497	I7MFP3	TTHERM_00220750
23.275	23.2058	23.6523	23.5938	+	1.86228	0.00266967	-0.382638	I7MFP6	TTHERM_00220800
24.6872	24.7009	24.6436	24.7035		0.242203	0.728937	0.0205259	I7MFQ1	TTHERM_00723030
18.5584	18.7673	18.9676	18.7099		0.397882	0.0808355	-0.17587	I7MFQ3	TTHERM_00723080
21.7446	21.7231	21.7493	21.9221		0.440252	0.191521	-0.10179	I7MFQ6	TTHERM_00221060
24.357	24.3683	24.4362	24.4345		2.21583	0.250168	-0.0726833	I7MFR4	TTHERM_00408760
22.2306	22.2109	21.7376	21.6806	+	2.46056	0.00111475	0.511629	I7MFR5	TTHERM_00723390
20.9109	20.8446	20.7537	20.6866		1.10181	0.0685809	0.15756	I7MFR6	TTHERM_00723440
23.3022	23.4782	23.3838	23.3329		0.11856	0.630828	0.0318747	I7MFS0	TTHERM_00723540
23.2641	23.1738	23.5071	23.529	+	1.6328	0.0107876	-0.299131	I7MFS4	TTHERM_00723640
23.0611	23.096	23.1848	23.1189		0.72556	0.268534	-0.0733252	I7MFS9	TTHERM_00410130
21.1212	20.9876	21.0153	20.9683		0.327776	0.35909	0.0625658	I7MFT0	TTHERM_00715750
24.4906	24.5678	24.446	24.3446		0.76835	0.102465	0.133924	I7MFU2	TTHERM_00411500
23.9635	23.956	24.32	24.2501	+	1.93974	0.00653818	-0.32532	I7MFU3	TTHERM_00716090
19.1034	19.0514	19.1735	19.2259		1.09607	0.112	-0.122352	I7MFU4	TTHERM_00411550
25.5612	25.3656	25.2572	25.3803		0.472047	0.104826	0.144659	I7MFU9	TTHERM_00716270
23.9542	23.5617	23.842	23.9679		0.259901	0.137178	-0.146987	I7MFZ6	TTHERM_00309970
22.5393	22.4646	23.0048	23.1534	+	1.69636	0.00116488	-0.577147	I7MG35	TTHERM_00316010
21.7786	21.9668	20.7904	20.2137	+	1.34072	0	1.37063	I7MG41	TTHERM_00316210
27.6113	27.5329	27.2572	27.3631	+	1.23774	0.0200967	0.261977	I7MG46	TTHERM_00316370
24.8989	24.9063	24.7999	24.8245		1.70605	0.185288	0.0903845	I7MG47	TTHERM_00600480
22.293	22.2212	22.2276	22.2375		0.245656	0.681061	0.0245237	I7MG63	TTHERM_00317000
22.9808	23.077	23.5572	23.5497	+	2.07864	0.001088	-0.52461	I7MG70	TTHERM_00317210
20.6022	20.8311	21.2771	21.4156	+	1.37377	0.00116989	-0.629627	I7MG72	TTHERM_00584660
15.2501	15.4195	15.5123	15.2243		0.0657462	0.651293	-0.0335188	I7MG78	TTHERM_00318570
19.6215	19.6386	19.6219	19.7243		0.306679	0.498502	-0.043108	I7MG79	TTHERM_00318620
19.8366	19.7144	19.8276	19.8275		0.315309	0.429315	-0.052042	I7MG83	TTHERM_00318770
19.4553	19.4332	20.2874	20.0273	+	1.496	0.00167901	-0.713098	I7MG87	TTHERM_00147470
17.4549	17.4854	17.4979	17.499		0.689433	0.623881	-0.0282993	I7MG93	TTHERM_00147630
22.706	22.6621	22.5805	22.5029		1.06684	0.0828301	0.142287	I7MGA0	TTHERM_00148790
26.189	26.224	26.0327	26.0042	+	1.85105	0.0368066	0.188079	I7MGA3	TTHERM_00585240
23.102	23.0348	23.2385	23.3871	+	1.01957	0.0244566	-0.24439	I7MGB2	TTHERM_00149110
22.6038	22.7182	22.8073	22.8327		0.946486	0.0705153	-0.158986	I7MGB8	TTHERM_00529580
22.7203	22.8447	22.37	22.4061	+	1.58664	0.00324638	0.394464	I7MGC5	TTHERM_00529790
22.8358	22.7507	23.1216	23.269	+	1.3771	0.00316178	-0.402052	I7MGC6	TTHERM_00149430
26.9716	26.8983	26.9017	26.9043		0.322891	0.601179	0.0319414	I7MGC9	TTHERM_00529900
21.2317	21.2315	21.2741	21.2662		1.98583	0.5073	-0.0385618	I7MGD1	TTHERM_00149550
24.5639	24.6186	24.6415	24.5734		0.127272	0.793163	-0.0162172	I7MGD9	TTHERM_00530200
18.2051	18.4553	18.5927	18.4644		0.532069	0.0563915	-0.198341	I7MGE3	TTHERM_00530360
17.0853	17.0816	17.6133	17.4144	+	1.30524	0.00275669	-0.430397	I7MGE7	TTHERM_00530480
25.4277	25.4937	25.1241	25.1301	+	2.01221	0.00550993	0.33361	I7MGF4	TTHERM_00530680
18.251	18.1034	18.0591	18.1837		0.206372	0.425708	0.0558033	I7MGG0	TTHERM_00485750
18.5114	18.6136	18.8657	18.4513		0.15683	0.274004	-0.0960083	I7MGG2	TTHERM_00485800
17.2133	16.7771	17.5123	17.3831	+	0.732894	0.00548399	-0.452476	I7MGG3	TTHERM_00485850
21.9196	21.9657	22.1864	22.0852	+	1.1319	0.0417131	-0.193133	I7MGG4	TTHERM_00151360
21.8046	21.8226	21.6441	21.6868		1.62762	0.0712443	0.148117	I7MGG8	TTHERM_00151470
21.9809	22.0407	22.2214	22.1307		1.03023	0.0645668	-0.165259	I7MGH0	TTHERM_00486060
21.8971	21.9428	21.9964	21.9675		0.826876	0.329583	-0.0620422	I7MGI2	TTHERM_00151810
24.5114	24.4961	24.8419	24.7532	+	1.644	0.0112956	-0.293826	I7MGI5	TTHERM_00486480
22.5048	22.5445	22.3623	22.1189	+	0.830349	0.020653	0.284033	I7MGI9	TTHERM_00486590
20.7143	20.737	21.3245	21.1381	+	1.4845	0.00085	-0.505621	I7MGJ6	TTHERM_00486800
21.9873	22.0697	21.9259	21.9207		0.900354	0.157263	0.105186	I7MGJ9	TTHERM_00486910
23.7693	23.607	23.5755	23.5509		0.572773	0.128563	0.124975	I7MGK0	TTHERM_00152190
19.7241	19.7594	19.8245	19.9401		0.836735	0.0929004	-0.140529	I7MGK2	TTHERM_00931930
25.4713	25.5041	25.2932	25.3066	+	2.05627	0.0359711	0.187773	I7MGK7	TTHERM_00487130
24.3888	24.3887	24.1146	24.1387	+	2.67706	0.0145029	0.262127	I7MGK9	TTHERM_00933080
23.1584	23.1534	23.0795	23.119		0.979867	0.361794	0.0566292	I7MGM4	TTHERM_00933280
26.6077	26.7412	26.5144	26.2366	+	0.716979	0.0206929	0.298943	I7MGM5	TTHERM_00471040
21.3457	21.3166	21.2611	21.3168		0.506851	0.491497	0.0422306	I7MGM8	TTHERM_00471120
15.169	14.9646	15.3785	15.3768	+	1.03035	0.0146205	-0.310801	I7MGN0	TTHERM_00563900
20.8234	20.6971	21.1025	20.9781	+	1.05935	0.0180816	-0.28007	I7MGN2	TTHERM_00563950
28.0276	27.9634	28.5217	28.5876	+	2.17312	0.001277	-0.559163	I7MGN3	TTHERM_00471260
25.2495	25.2354	25.3419	25.2352		0.316503	0.472473	-0.0460377	I7MGN7	TTHERM_00564110
23.0291	23.0507	23.0582	22.9756		0.191267	0.705415	0.0230064	I7MGN8	TTHERM_00471370
20.3566	20.3694	20.0246	20.028	+	3.4125	0.00352294	0.336724	I7MGP2	TTHERM_00564280
22.9397	22.9093	23.1718	23.3595	+	1.15708	0.00813367	-0.341185	I7MGP3	TTHERM_00471470
22.8649	22.8451	22.6483	22.6197	+	2.2127	0.0242954	0.220981	I7MGP5	TTHERM_00471520
18.2443	18.0686	18.2523	18.2058		0.293708	0.312208	-0.0725508	I7MGQ4	TTHERM_00566660
22.1596	22.2183	22.0708	22.1736		0.423894	0.325666	0.0667133	I7MGQ5	TTHERM_00471770
26.3719	26.3969	26.1744	26.2284	+	1.59365	0.0417553	0.183022	I7MGS3	TTHERM_00499580
22.1292	22.0661	22.1229	22.1665		0.462187	0.453912	-0.0470257	I7MGS6	TTHERM_00500740
24.1866	24.1487	23.99	23.9315	+	1.56445	0.03059	0.206911	I7MGS8	TTHERM_00500850
22.5448	22.5427	22.5569	22.3333		0.32749	0.212937	0.0987148	I7MGU2	TTHERM_00502380
18.4673	18.255	17.855	17.7004	+	1.32672	0.00100741	0.583466	I7MGV0	TTHERM_00502600
23.5519	23.5506	23.7886	23.683	+	1.13676	0.0456093	-0.184566	I7MGV5	TTHERM_00502720
23.6858	23.673	23.6498	23.5864		0.703226	0.339386	0.0613279	I7MGW7	TTHERM_00442840
20.4818	20.5349	20.6934	20.5898		0.825997	0.101328	-0.133272	I7MGX7	TTHERM_00419670
17.8948	17.8768	18.0102	18.1812	+	0.870852	0.0373728	-0.209918	I7MGX8	TTHERM_00558150
19.8888	19.5494	19.697	19.7788		0.0343188	0.808203	-0.0188074	I7MGY2	TTHERM_00419820
26.895	26.8992	26.5178	26.5674	+	2.31117	0.00304284	0.354487	I7MGY5	TTHERM_00558310
24.817	24.6889	23.0738	23.2175	+	2.44764	0	1.60723	I7MGY8	TTHERM_00558370
24.4178	24.4237	25.7617	25.7813	+	4.24041	0	-1.35076	I7MGZ7	TTHERM_00558590
27.099	27.0979	26.893	26.8822	+	3.18095	0.0255092	0.2109	I7MH00	TTHERM_00558640
24.8636	24.9135	24.8258	24.7243		0.738604	0.143928	0.113483	I7MH10	TTHERM_00420700
19.355	19.1653	19.3559	19.1443		0.022312	0.894718	0.0100746	I7MH13	TTHERM_00727720
24.0211	24.1023	23.9174	23.9396		1.06052	0.0945288	0.13323	I7MH18	TTHERM_00420900
27.8371	27.8106	28.0902	28.1533	+	1.8877	0.0102496	-0.297934	I7MH22	TTHERM_00421060
23.7567	23.7182	23.5815	23.5868		1.80521	0.065219	0.153298	I7MH28	TTHERM_00421210
20.0054	19.9365	20.3424	20.2473	+	1.50429	0.00741596	-0.323926	I7MH33	TTHERM_00543610
15.4115	15.3364	15.4194	15.4243		0.479875	0.447236	-0.0478592	I7MH37	TTHERM_00543710
23.5467	23.4178	23.7362	23.8731	+	1.12223	0.0109843	-0.32238	I7MH42	TTHERM_00545860
27.4783	27.5079	27.2798	27.3362	+	1.54597	0.0417547	0.185108	I7MH43	TTHERM_00578550
18.9507	19.1812	18.5376	18.4143	+	1.33987	0.00104015	0.589993	I7MH54	TTHERM_00548360
23.6719	23.5757	24.094	24.117	+	1.98414	0.000896211	-0.48171	I7MH68	TTHERM_00053820
23.4807	23.4264	23.3887	23.504		0.0362067	0.910531	0.0072298	I7MH83	TTHERM_00579320
26.8767	26.8328	27.1775	27.1457	+	2.11245	0.00746029	-0.306867	I7MH91	TTHERM_00058610
18.2462	18.4713	18.1272	18.1601	+	0.700705	0.0401448	0.215126	I7MH93	TTHERM_00058660
27.5612	27.4447	27.5629	27.5473		0.329631	0.426036	-0.0522127	I7MHB1	TTHERM_00348650
22.8684	22.9257	22.7336	22.7485		1.4665	0.0653055	0.156013	I7MHB2	TTHERM_00348700
20.0865	20.0196	19.9618	19.8797		0.88732	0.100735	0.132309	I7MHB3	TTHERM_00348750
23.6187	23.4049	23.9989	24.1777	+	1.26952	0.000956063	-0.576543	I7MHB9	TTHERM_00349060
15.2759	15.3399	15.2951	15.2536		0.325879	0.585868	0.033536	I7MHC1	TTHERM_00349120
23.5014	23.3697	24.0155	23.9628	+	1.79493	0.00112629	-0.553589	I7MHC3	TTHERM_00352220
20.2276	20.1912	20.6584	20.5048	+	1.3752	0.00427397	-0.372194	I7MHC6	TTHERM_00353330
23.8363	23.7518	24.2431	24.2311	+	2.03885	0.000787265	-0.443046	I7MHC8	TTHERM_00059190
23.5147	23.4203	23.5677	23.5815		0.81263	0.15627	-0.107106	I7MHC9	TTHERM_00353450
22.6898	22.6961	22.4357	22.5037	+	1.64598	0.0255697	0.223242	I7MHD0	TTHERM_00059240
24.5511	24.5128	24.721	24.7276	+	1.99858	0.0343458	-0.192356	I7MHD4	TTHERM_00059340
21.3529	21.3451	21.6989	21.5523	+	1.19558	0.016623	-0.276619	I7MHD6	TTHERM_00059400
21.503	21.8155	21.7509	21.5569		0.009009	0.947535	0.00534058	I7MHE4	TTHERM_00492550
23.8997	23.9947	23.7867	23.7567		1.14287	0.0514624	0.175548	I7MHF0	TTHERM_00492710
26.2117	26.2411	26.3526	26.4063		1.42373	0.0683031	-0.153058	I7MHF2	TTHERM_00492760
18.4979	18.1593	18.2897	18.2454		0.122052	0.438625	0.0610142	I7MHF8	TTHERM_00492910
19.0809	19.1786	18.9165	18.9125	+	1.3198	0.0294309	0.21529	I7MHG2	TTHERM_00068150
22.8642	22.6163	23.3039	23.4898	+	1.2888	0.00119298	-0.656627	I7MHG8	TTHERM_00069310
17.2108	17.1635	17.5163	17.2841	+	0.66974	0.0421236	-0.213065	I7MHG9	TTHERM_00494160
24.5702	24.6694	24.349	24.3833	+	1.3952	0.0208	0.253664	I7MHH0	TTHERM_00069360
20.226	20.2649	20.3383	20.1422		0.0162599	0.943003	0.00519848	I7MHH3	TTHERM_00494260
25.5789	25.4618	25.6199	25.5929		0.539967	0.228495	-0.0860329	I7MHI4	TTHERM_00070740
21.42	21.4377	21.3801	21.4605		0.0681832	0.893243	0.00855255	I7MHK8	TTHERM_00444470
21.3204	21.8033	21.0339	20.205	+	0.724968	0.00110794	0.942373	I7MHL0	TTHERM_00444520
24.5266	24.495	25.0567	25.1734	+	2.00601	0.00145067	-0.604196	I7MHL9	TTHERM_00540050
22.6737	22.8158	22.584	22.6616		0.567103	0.135599	0.121913	I7MHM6	TTHERM_00445940
23.1876	23.0625	21.9559	22.0162	+	2.43259	0	1.13898	I7MHM9	TTHERM_00540330
19.0297	18.9637	18.988	18.7268		0.387549	0.121123	0.139345	I7MHN7	TTHERM_00370710
21.2909	21.4124	21.9456	21.8512	+	1.71626	0.00106458	-0.546718	I7MHN9	TTHERM_00446320
21.2959	21.2245	20.493	20.6066	+	2.05534	0	0.710434	I7MHP0	TTHERM_00370760
26.489	26.5344	26.6369	26.6442		1.51686	0.0946035	-0.12882	I7MHP2	TTHERM_00370820
22.1636	22.2545	22.2509	22.0751		0.162995	0.505024	0.0461044	I7MHQ4	TTHERM_00371120
19.7615	20.0013	19.1417	19.1741	+	1.57102	0.0018194	0.723495	I7MHR9	TTHERM_00535500
20.0262	19.9558	19.7686	20.1101		0.0996993	0.506925	0.0516777	I7MHS0	TTHERM_00373760
20.4257	20.2554	20.5319	20.1497		0.000375297	0.99765	-0.000255585	I7MHS7	TTHERM_00374970
24.315	24.3559	24.542	24.6717	+	1.24123	0.0179811	-0.271453	I7MHS8	TTHERM_00535700
26.0235	25.8546	26.3642	26.3317	+	1.38183	0.00323915	-0.408936	I7MHT4	TTHERM_00375130
23.8002	23.7174	23.5127	23.5462	+	1.44528	0.0239475	0.229359	I7MHT9	TTHERM_00559750
25.5127	25.4223	25.5929	25.6798		0.940474	0.0631921	-0.168831	I7MHV6	TTHERM_00561170
21.8735	21.9225	21.3954	21.2625	+	1.81936	0.00117749	0.569042	I7MHW2	TTHERM_00473250
22.8682	22.872	22.8389	22.8929		0.0501534	0.947509	0.00419712	I7MHX2	TTHERM_00474550
22.3061	22.2542	22.2706	22.392		0.284179	0.44138	-0.0511036	I7MHY1	TTHERM_00561590
24.025	23.9364	23.654	23.6889	+	1.64004	0.00953191	0.309202	I7MHY7	TTHERM_00475140
25.2244	25.2812	24.809	24.8552	+	2.12613	0.00194393	0.420717	I7MHZ7	TTHERM_00706300
24.0783	24.1494	24.0605	24.1634		0.00958026	0.979717	0.00193024	I7MI18	TTHERM_00140940
21.4232	21.3746	21.459	21.4706		0.925342	0.303551	-0.0658607	I7MI32	TTHERM_00142350
22.8594	23.0236	22.6604	22.5146	+	1.07455	0.00742857	0.35399	I7MI61	TTHERM_00145230
22.7848	22.8371	22.5819	22.6546	+	1.30143	0.0395919	0.192689	I7MI64	TTHERM_00455660
25.7765	25.7924	25.6489	25.6758		1.79558	0.103526	0.122061	I7MI66	TTHERM_00456720
19.131	19.4203	19.5054	19.3101		0.277232	0.15567	-0.132071	I7MI75	TTHERM_00456920
22.2771	22.3141	22.2994	22.3369		0.316974	0.702077	-0.0225592	I7MI81	TTHERM_00145790
21.9461	21.8859	22.1324	22.0789	+	1.37428	0.0397019	-0.189679	I7MI85	TTHERM_00145900
22.9353	22.9919	22.6646	22.6266	+	1.94731	0.00680387	0.317968	I7MI96	TTHERM_00146220
23.0041	23.1122	23.3412	23.3095	+	1.37983	0.0175181	-0.267158	I7MIA8	TTHERM_00293380
19.1853	19.2715	19.3494	19.1896		0.158042	0.547391	-0.0411263	I7MIB0	TTHERM_00293440
15.0583	15.0646	15.4619	15.332	+	1.44854	0.00676224	-0.335507	I7MIB1	TTHERM_00294490
19.683	19.612	19.4622	19.065	+	0.704676	0.0111415	0.383942	I7MIB5	TTHERM_00294610
24.1523	24.2009	23.9473	24.1398		0.505778	0.118293	0.133045	I7MIB6	TTHERM_00299760
19.2601	19.2985	19.6397	19.5078	+	1.29797	0.0147181	-0.29445	I7MIC2	TTHERM_00294820
18.6102	18.6559	18.6263	18.4106		0.3897	0.165256	0.11465	I7MIC7	TTHERM_00295080
26.1508	26.1224	26.2073	26.1328		0.310575	0.58784	-0.0335035	I7MIC8	TTHERM_00299910
21.5795	21.4972	21.0312	21.2278	+	1.20948	0.00359625	0.408843	I7MIE0	TTHERM_00295430
19.33	19.3259	19.0759	19.0309	+	2.17314	0.0145854	0.274625	I7MIE6	TTHERM_00300360
26.7209	26.6983	26.6882	26.7712		0.163814	0.740821	-0.0201206	I7MIE8	TTHERM_00300410
23.0847	22.8741	23.0819	23.1344		0.446988	0.131997	-0.128741	I7MIF0	TTHERM_00295650
24.2238	24.2124	24.3901	24.459	+	1.56117	0.0312874	-0.206464	I7MIF3	TTHERM_00295700
22.2878	22.1425	22.2095	22.28		0.125377	0.646322	-0.0295906	I7MIF8	TTHERM_00295800
24.3497	24.3211	24.2407	24.2355		1.66528	0.16438	0.097353	I7MIG3	TTHERM_00302040
26.3223	26.358	26.511	26.523	+	1.95323	0.0431796	-0.176808	I7MIG8	TTHERM_00614840
22.0358	22.0583	21.8384	21.987		0.666022	0.107473	0.134302	I7MIH3	TTHERM_00616060
20.3426	20.2376	20.4309	20.2888		0.290514	0.328007	-0.0697813	I7MIH5	TTHERM_00295900
25.8807	25.8716	25.6503	25.5845	+	1.79372	0.0167384	0.258799	I7MII2	TTHERM_00616340
20.3556	20.2385	20.774	20.6788	+	1.52977	0.00236634	-0.429392	I7MII4	TTHERM_00616400
21.7502	21.9156	22.0229	21.8249		0.25675	0.248593	-0.0909843	I7MIJ4	TTHERM_00616650
21.7376	21.8343	21.5637	21.4643	+	1.22666	0.0179084	0.27191	I7MIJ7	TTHERM_00399360
21.5626	21.5535	22.2638	22.2778	+	3.86088	0	-0.71279	I7MIL7	TTHERM_00401950
20.0775	19.9511	20.156	20.1319		0.741428	0.110619	-0.12967	I7MIM0	TTHERM_00402070
26.0893	26.0862	26.026	26.1018		0.225829	0.691012	0.0237961	I7MIM2	TTHERM_00402120
22.6386	22.7338	22.7058	22.7288		0.22916	0.615027	-0.0311127	I7MIM3	TTHERM_00238950
20.0857	20.0134	20.4442	20.404	+	1.92197	0.003186	-0.37455	I7MIM8	TTHERM_00404290
21.1232	21.3558	21.0004	21.1142		0.530508	0.068542	0.182199	I7MIN3	TTHERM_00405450
15.1934	15.2823	15.1848	15.0678		0.571631	0.157026	0.111579	I7MIP1	TTHERM_00239380
21.8021	21.8339	21.6774	21.9511		0.00837378	0.962609	0.00372219	I7MIP7	TTHERM_00241590
22.372	22.2245	22.518	22.6273	+	1.01755	0.0198377	-0.274397	I7MIQ5	TTHERM_00522250
20.8315	20.8928	20.7107	20.7582		1.0914	0.103767	0.127707	I7MIR7	TTHERM_00522550
19.9945	20.1412	19.7295	19.8433	+	1.02781	0.0184085	0.281469	I7MIR8	TTHERM_00522600
24.5439	24.4521	24.2582	24.2261	+	1.46552	0.019655	0.255849	I7MIS9	TTHERM_00522930
21.7892	21.6637	21.8079	21.6633		0.0304541	0.896201	-0.00918961	I7MIT3	TTHERM_00242430
22.0457	21.9675	22.4327	22.3725	+	1.81923	0.00276959	-0.395967	I7MIT8	TTHERM_00506900
19.3885	19.2487	18.3607	18.512	+	1.87442	0	0.882306	I7MIT9	TTHERM_00242590
24.2643	24.3616	23.9718	23.9887	+	1.67083	0.0065086	0.332689	I7MIU2	TTHERM_00242650
19.929	19.7978	19.7782	19.8041		0.405485	0.297671	0.0721893	I7MIU5	TTHERM_00509110
23.8278	23.7731	24.5031	24.4431	+	2.44038	0	-0.672612	I7MIU8	TTHERM_00466090
20.9611	21.043	21.1754	21.1021		0.884094	0.0946783	-0.136739	I7MIU9	TTHERM_00515210
23.2946	23.2854	23.1347	23.2061		1.09718	0.117281	0.119605	I7MIV5	TTHERM_00467310
23.1584	23.0209	21.5746	21.6082	+	2.65268	0	1.49824	I7MIV6	TTHERM_00516420
24.4866	24.4301	24.3819	24.4586		0.294555	0.547365	0.0380983	I7MIW5	TTHERM_00518740
19.8004	19.7138	20.2251	20.1102	+	1.53215	0.00275349	-0.410611	I7MIX4	TTHERM_00266320
18.1416	18.3922	18.1852	18.0374		0.40165	0.0981787	0.155657	I7MIX6	TTHERM_00266420
18.2628	18.47	18.4787	18.4019		0.242273	0.31976	-0.073905	I7MIY3	TTHERM_00266740
22.8886	22.9263	22.9351	22.9606		0.661442	0.504406	-0.0403576	I7MIY6	TTHERM_00467930
27.1988	27.1465	26.9349	27.0782		0.792077	0.0684719	0.16607	I7MIZ2	TTHERM_00469080
22.8543	22.9617	22.7023	22.7513	+	1.03731	0.049412	0.181156	I7MIZ4	TTHERM_00469130
23.4828	23.5035	23.3684	23.5152		0.251754	0.445264	0.0513582	I7MJ02	TTHERM_00469400
21.1107	21.0877	21.1588	21.132		0.920116	0.445803	-0.0461855	I7MJ10	TTHERM_00684770
22.5872	22.4535	22.7845	22.9742	+	1.04323	0.00747305	-0.358953	I7MJ14	TTHERM_00685930
17.6333	17.6453	17.474	17.4711	+	2.8658	0.0474851	0.166775	I7MJ15	TTHERM_00685980
15.7263	15.5617	15.2814	15.1755	+	1.29071	0.00321768	0.415578	I7MJ19	TTHERM_00686180
25.8913	25.8216	26.2837	26.2802	+	2.17728	0.00200275	-0.425496	I7MJ23	TTHERM_00836640
23.3218	23.3113	23.0236	23.0182	+	3.39955	0.00751807	0.295625	I7MJ25	TTHERM_00836690
20.1723	20.2541	20.4372	20.2935		0.683624	0.0827287	-0.152139	I7MJ29	TTHERM_00837840
22.3904	22.2234	22.1555	21.9659	+	0.719903	0.028687	0.246219	I7MJ35	TTHERM_00275750
21.2342	21.204	21.4962	21.5732	+	1.77577	0.00748586	-0.315589	I7MJ36	TTHERM_00840000
18.3479	18.0812	18.667	18.515	+	0.873915	0.00817464	-0.376476	I7MJ45	TTHERM_00762860
23.153	23.1084	23.2265	23.24		1.31819	0.155425	-0.102571	I7MJ48	TTHERM_00125210
18.6725	18.5409	18.3322	18.4068	+	1.05324	0.0259347	0.237204	I7MJ55	TTHERM_00125430
27.2351	27.1687	27.4204	27.4235	+	1.65675	0.025965	-0.220137	I7MJ59	TTHERM_00125530
26.5074	26.3519	25.2389	25.278	+	2.33228	0	1.17119	I7MJ66	TTHERM_00765390
17.5336	17.5205	17.8578	17.5837		0.532542	0.0612847	-0.193736	I7MJ76	TTHERM_00127040
23.3581	23.3451	23.4481	23.3973		0.946176	0.272533	-0.0711212	I7MJ80	TTHERM_00127150
25.0376	25.0816	25.0848	25.0678		0.257563	0.777539	-0.0166769	I7MJ81	TTHERM_00780640
21.1002	21.2081	21.0006	21.0223		0.913373	0.0862193	0.142745	I7MJ84	TTHERM_00127260
22.0261	21.9349	21.8601	21.8033		0.960693	0.0785918	0.148776	I7MJ89	TTHERM_00780850
24.6194	25.4109	24.8329	24.2913	+	0.352063	0.0200574	0.453003	I7MJ94	TTHERM_00780960
21.6048	21.7592	20.6165	20.7757	+	1.9062	0	0.985888	I7MJ99	TTHERM_00128700
23.8722	23.9078	23.0337	22.949	+	2.58494	0	0.89862	I7MJA2	TTHERM_00670180
25.0696	24.818	25.9529	25.8667	+	1.7347	0	-0.966042	I7MJC0	TTHERM_00670590
20.2734	20.2347	20.0426	20.1388		1.05688	0.0654516	0.163353	I7MJC8	TTHERM_00129710
19.4819	19.3617	19.5741	19.6371	+	0.944542	0.049704	-0.183788	I7MJD0	TTHERM_00129760
23.6602	23.6745	23.5556	23.5747		1.87533	0.150651	0.10218	I7MJE0	TTHERM_00130010
20.7934	20.8708	21.4143	21.2819	+	1.67021	0.000929915	-0.515951	I7MJJ4	TTHERM_00190800
28.4345	28.456	28.3273	28.3886		0.939675	0.208534	0.0873327	I7MJK1	TTHERM_00190950
26.1425	26.1098	26.4213	26.4817	+	1.96016	0.0061516	-0.325328	I7MJK3	TTHERM_00687260
21.5052	21.6219	21.215	21.2492	+	1.49409	0.0072	0.33148	I7MJK9	TTHERM_00688590
21.5543	21.6184	21.7353	21.7751		1.33265	0.0539043	-0.168863	I7MJL2	TTHERM_00191000
22.9216	22.876	23.2548	23.325	+	1.94842	0.00278261	-0.391059	I7MJL4	TTHERM_00688800
22.9301	22.8973	22.6801	22.8092		0.897817	0.0646828	0.168987	I7MJL8	TTHERM_00690000
20.5631	20.4866	20.0406	20.1368	+	1.71498	0.00192338	0.436146	I7MJM0	TTHERM_00690050
21.4012	21.4394	20.9626	21.108	+	1.44306	0.00357025	0.384995	I7MJM5	TTHERM_00191240
19.0527	18.86	18.7093	18.797	+	0.710296	0.0450131	0.203249	I7MJN1	TTHERM_00842450
19.4908	19.3819	20.1006	19.8521	+	1.23877	0.000846034	-0.540038	I7MJN9	TTHERM_00842650
17.9943	17.844	17.6896	17.6387	+	1.07239	0.0227261	0.254964	I7MJP1	TTHERM_00842700
27.4019	27.4125	26.8688	26.7248	+	1.86298	0.00140933	0.610421	I7MJP9	TTHERM_00681790
21.584	21.5654	21.6161	21.6295		1.28154	0.424153	-0.0480433	I7MJQ9	TTHERM_00683080
15.6808	15.6246	15.3557	15.2684	+	1.64953	0.00586368	0.340659	I7MJR7	TTHERM_00476610
26.247	26.371	25.8501	25.7867	+	1.7087	0.000863492	0.490625	I7MJR9	TTHERM_00476670
21.3058	21.1752	21.4711	21.4431	+	1.07917	0.0318914	-0.216612	I7MJS0	TTHERM_00683350
25.0872	25.2399	24.8415	24.7502	+	1.26893	0.00549953	0.367684	I7MJT9	TTHERM_00481220
21.4927	21.5783	21.9688	22.1881	+	1.35726	0.00089769	-0.542934	I7MJU1	TTHERM_00481270
18.2123	18.1563	18.1721	18.2519		0.202684	0.649329	-0.0277004	I7MJU3	TTHERM_00481320
14.8064	15.1702	15.4298	14.8318		0.140689	0.202148	-0.142511	I7MJW1	TTHERM_00334270
15.1289	15.168	15.2225	15.1021		0.0722397	0.829554	-0.0138845	I7MJW3	TTHERM_00334320
18.7984	18.7832	18.7589	18.7425		1.15784	0.496876	0.0401373	I7MJX0	TTHERM_00678450
21.0283	20.9813	21.8381	21.8632	+	3.0035	0	-0.845855	I7MJX6	TTHERM_00678600
24.0735	23.9365	23.8501	23.8566		0.802741	0.0798379	0.151688	I7MJZ3	TTHERM_00338180
24.4568	24.4544	24.0786	24.1035	+	2.92884	0.00272497	0.364552	I7MK01	TTHERM_00338410
20.4074	20.4132	20.0232	19.8678	+	1.57063	0.000762973	0.464819	I7MK03	TTHERM_00338470
27.0521	27.1146	27.3023	27.2713	+	1.55036	0.0320173	-0.203457	I7MK09	TTHERM_00339640
21.2759	21.148	21.7123	21.6696	+	1.71559	0.000839506	-0.479012	I7MK11	TTHERM_00339700
21.5071	21.4686	21.1286	21.3456	+	0.822075	0.0258744	0.250767	I7MK12	TTHERM_00497830
25.6959	25.6792	24.9827	24.9872	+	3.82074	0	0.702644	I7MK14	TTHERM_00497880
22.7187	22.7019	22.5715	22.6679		0.688184	0.206497	0.0905981	I7MK15	TTHERM_00339800
25.2165	25.2141	25.3019	25.3874		1.02584	0.101742	-0.129319	I7MK20	TTHERM_00340080
18.7892	18.6151	19.4773	18.9148	+	0.628194	0.00547883	-0.493946	I7MK24	TTHERM_00340240
24.818	24.741	24.7587	24.8542		0.152748	0.665837	-0.026947	I7MK25	TTHERM_00497990
25.5366	25.5834	25.7719	25.685		1.11836	0.0587818	-0.16851	I7MK35	TTHERM_00498260
22.1857	22.1521	22.1739	22.0165		0.340763	0.29833	0.0737324	I7MK47	TTHERM_00526410
18.2491	18.0776	18.3652	18.4399	+	0.903555	0.0275845	-0.239239	I7MK51	TTHERM_00438850
20.8635	20.7803	21.0168	21.1304	+	1.15411	0.0225274	-0.251673	I7MK52	TTHERM_00526590
24.5424	24.5351	24.6351	24.7673		0.874413	0.0688659	-0.162499	I7MK56	TTHERM_00526720
25.866	25.7777	26.1771	25.8883	+	0.526838	0.0493885	-0.210919	I7MK67	TTHERM_00527280
26.6372	26.5366	26.2599	26.2823	+	1.59206	0.00895413	0.315788	I7MK78	TTHERM_00440620
21.9735	22.1027	22.4436	22.623	+	1.33332	0.000772727	-0.495175	I7MK87	TTHERM_00277470
18.6199	18.7275	18.818	18.6451		0.202624	0.414123	-0.0578575	I7MK90	TTHERM_00278640
23.3514	23.3925	23.7278	23.6427	+	1.65771	0.00894667	-0.31331	I7MK94	TTHERM_00279880
21.3531	21.3629	21.6685	21.6746	+	3.46808	0.00589671	-0.31356	I7MKA9	TTHERM_00283700
26.8026	26.762	26.5152	26.3878	+	1.41468	0.00749871	0.330783	I7MKB2	TTHERM_00283870
22.0386	22.0323	21.7916	21.7681	+	2.64525	0.0151486	0.25565	I7MKB4	TTHERM_00283980
22.1076	22.1635	21.9206	21.9391	+	1.70187	0.0304739	0.205653	I7MKB5	TTHERM_00284030
20.3915	20.3276	19.9732	20.36		0.367744	0.0733367	0.192929	I7MKD2	TTHERM_00344030
23.8544	23.933	24.09	24.1309	+	1.40457	0.0277748	-0.216773	I7MKE8	TTHERM_00285250
22.5318	22.5713	22.8584	23.1738	+	1.00082	0.00269397	-0.464619	I7MKG3	TTHERM_00289040
18.191	18.0681	18.134	18.3624		0.34037	0.164526	-0.118684	I7MKG9	TTHERM_00289340
22.4866	22.5308	22.7248	22.6079		0.893646	0.0724349	-0.157674	I7MKH0	TTHERM_00289390
24.2556	24.2962	24.7165	24.6704	+	2.27096	0.00196757	-0.417578	I7MKH6	TTHERM_00290700
19.8043	19.5064	18.5825	19.0044	+	1.10099	0.00171069	0.86187	I7MKI1	TTHERM_00290960
24.1169	24.2044	23.8868	23.9432	+	1.37637	0.0221256	0.245664	I7MKI5	TTHERM_00292170
25.6558	25.6342	25.9374	25.8425	+	1.42826	0.0218526	-0.244947	I7MKI8	TTHERM_00131180
22.7464	22.8029	22.3148	22.3404	+	2.32081	0.000836923	0.44706	I7MKJ4	TTHERM_00133500
20.9447	20.8743	21.283	21.191	+	1.52461	0.00753103	-0.327488	I7MKJ5	TTHERM_00133560
27.6544	27.753	27.5641	27.5566		0.994752	0.0826949	0.143387	I7MKK1	TTHERM_00134890
25.3622	25.3285	25.3599	25.3926		0.496433	0.603211	-0.03092	I7MKL7	TTHERM_00137850
18.3197	18.3694	18.1554	18.032	+	1.19587	0.0225414	0.250808	I7MKL8	TTHERM_00137900
24.3393	24.3672	24.5597	24.597	+	1.97833	0.0241951	-0.225105	I7MKM3	TTHERM_00138170
27.8983	27.8749	27.9456	27.9385		1.34179	0.363255	-0.0554552	I7MKN3	TTHERM_00139700
19.2321	19.1251	18.9463	18.974	+	1.23368	0.028719	0.218472	I7MKP1	TTHERM_00589930
20.5487	20.5078	20.7205	20.7518	+	1.82462	0.0286085	-0.207919	I7MKP3	TTHERM_00590040
21.4303	21.337	21.3751	21.4817		0.227942	0.49689	-0.0448055	I7MKP7	TTHERM_00590250
23.6128	23.5903	24.2121	24.2888	+	2.42421	0.00204511	-0.648909	I7MKQ5	TTHERM_00660130
21.0322	21.0458	20.7264	20.8295	+	1.42616	0.0186383	0.261068	I7MKR6	TTHERM_00661730
23.9757	23.9283	23.8024	23.7548	+	1.4491	0.0490763	0.17342	I7MKR8	TTHERM_00663830
20.4294	20.4638	20.4587	20.3705		0.244696	0.606109	0.0319548	I7MKT0	TTHERM_00218250
19.7928	19.7014	19.6072	19.5537		1.05578	0.0630938	0.166633	I7MKT3	TTHERM_00218400
24.8054	24.862	24.9617	24.9497		1.28487	0.110099	-0.121989	I7MKT5	TTHERM_00218510
21.292	21.2425	21.1072	21.1467		1.32524	0.0809593	0.14027	I7MKT8	TTHERM_00218670
22.4718	22.5446	22.3641	22.3877		1.12906	0.0944915	0.132272	I7MKU6	TTHERM_00219120
23.0592	23.0062	23.1879	23.1138		0.913605	0.125562	-0.118163	I7MKU9	TTHERM_00219280
24.0775	24.0415	24.0525	24.1241		0.262266	0.633324	-0.0288277	I7MKV0	TTHERM_00219330
19.4242	19.4201	19.6162	19.4686		0.61117	0.135933	-0.120282	I7MKV3	TTHERM_00219490
20.3338	20.5174	19.2268	19.3948	+	1.91232	0	1.11482	I7MKW5	TTHERM_00221130
26.5776	26.4447	26.5256	26.6635		0.322753	0.261021	-0.0833969	I7MKW7	TTHERM_00408720
22.8662	22.6437	22.5982	22.6561		0.417931	0.137526	0.127794	I7MKX4	TTHERM_00409100
21.1234	21.1031	21.3816	21.336	+	1.99281	0.0194059	-0.245537	I7MKZ2	TTHERM_00412080
21.4999	21.5012	21.9519	21.7645	+	1.20592	0.0069319	-0.357658	I7ML18	TTHERM_00310560
20.3889	20.3973	20.2502	20.2174		1.95371	0.0575359	0.159286	I7ML23	TTHERM_00310900
15.0149	15.2508	15.5124	14.9766		0.131014	0.259293	-0.11166	I7ML24	TTHERM_00314860
20.3383	20.2165	20.0672	20.1064	+	1.01527	0.04373	0.190638	I7ML27	TTHERM_00316030
25.5853	25.3712	25.5407	25.7611		0.422652	0.0808023	-0.172636	I7ML31	TTHERM_00316280
25.8037	25.814	25.757	25.7617		1.88615	0.407832	0.0495052	I7ML36	TTHERM_00316540
21.1014	20.9594	20.8374	20.8909		0.796559	0.0683627	0.166274	I7ML47	TTHERM_00317230
25.34	25.306	25.5706	25.5122	+	1.63638	0.0262824	-0.218349	I7ML51	TTHERM_00317440
23.1125	22.9934	23.0037	23		0.317697	0.436428	0.0511246	I7ML53	TTHERM_00318540
21.3674	21.3291	21.4429	21.4638		1.3927	0.147114	-0.105128	I7ML58	TTHERM_00318790
18.5489	18.3974	18.4222	18.5908		0.0987928	0.62832	-0.0333042	I7ML63	TTHERM_00147600
21.4379	21.4813	21.9223	21.7809	+	1.47122	0.00311111	-0.392025	I7ML66	TTHERM_00148760
22.5214	22.622	22.6185	22.4669		0.107844	0.659064	0.0289917	I7ML70	TTHERM_00148970
21.3253	21.3697	21.0241	20.983	+	2.11726	0.00431621	0.343936	I7ML74	TTHERM_00149190
24.2961	24.2502	24.1646	24.1714		1.34211	0.14798	0.105127	I7ML76	TTHERM_00149290
24.3605	24.383	24.038	24.0848	+	2.16045	0.00717504	0.310336	I7ML77	TTHERM_00149340
23.3234	23.2679	23.2372	23.1859		0.807503	0.222159	0.0840883	I7ML79	TTHERM_00149450
24.7927	24.7671	25.1862	25.2355	+	2.38478	0.000788406	-0.430937	I7ML82	TTHERM_00149620
19.3188	19.2927	19.4547	19.4114		1.42862	0.0969004	-0.127289	I7ML95	TTHERM_00151330
21.8311	21.7984	22.3762	22.3327	+	2.59622	0.00126807	-0.539714	I7ML96	TTHERM_00151380
22.6492	22.7434	22.7077	22.6252		0.167173	0.635342	0.029871	I7MLA1	TTHERM_00151670
21.1284	21.0975	21.6204	21.4857	+	1.62382	0.00191327	-0.440132	I7MLA5	TTHERM_00151890
28.574	28.6215	28.5872	28.523		0.401514	0.493259	0.0427198	I7MLA8	TTHERM_00152040
19.6289	19.8892	19.9789	19.7029		0.149796	0.328108	-0.08181	I7MLB3	TTHERM_00931950
22.7796	22.8146	22.6847	22.6776		1.63871	0.115725	0.115904	I7MLB8	TTHERM_00933200
22.399	22.2913	22.3225	22.3904		0.0578097	0.860423	-0.0113068	I7MLB9	TTHERM_00933250
22.2316	22.0051	22.4278	22.4648	+	0.984012	0.012226	-0.327917	I7MLC5	TTHERM_00563970
22.6635	22.5061	23.2729	23.3319	+	1.87198	0	-0.717614	I7MLD0	TTHERM_00564250
21.7248	21.7413	22.0725	22.1253	+	2.24526	0.00319649	-0.365824	I7MLD2	TTHERM_00564370
23.6535	23.7253	23.6734	23.6523		0.258824	0.65656	0.0265789	I7MLD7	TTHERM_00565630
24.2034	24.1022	24.1206	24.1424		0.142687	0.72901	0.0213461	I7MLD8	TTHERM_00566680
19.7389	19.6426	19.9564	19.8515	+	1.01864	0.0334175	-0.213187	I7MLE5	TTHERM_00499340
23.9495	24.0043	24.0636	24.0375		0.865548	0.26348	-0.0735989	I7MLE8	TTHERM_00499500
21.1747	21.14	21.8291	21.6648	+	1.70592	0.00122247	-0.58959	I7MLF3	TTHERM_00500760
23.7132	23.6081	23.7823	23.7686		0.789139	0.138006	-0.114805	I7MLF6	TTHERM_00500930
21.0898	21.114	21.4791	21.5837	+	1.81633	0.00191831	-0.42948	I7MLG0	TTHERM_00502200
18.0985	17.8712	17.7866	18.022		0.173132	0.319127	0.0805492	I7MLG5	TTHERM_00502460
24.4988	24.4697	25.7619	25.7441	+	3.74314	0	-1.26875	I7MLH4	TTHERM_00557860
27.8476	27.8002	27.8188	27.7744		0.311125	0.64485	0.0273247	I7MLH8	TTHERM_00558060
15.2852	15.2674	15.7064	15.6832	+	2.91426	0.000778255	-0.418478	I7MLH9	TTHERM_00558120
25.0794	24.9905	25.1575	25.2338		0.954287	0.0687277	-0.160689	I7MLI1	TTHERM_00558230
24.4462	24.5776	25.6349	25.8644	+	1.95026	0	-1.23775	I7MLI6	TTHERM_00558500
19.9323	20.0304	19.7561	19.7107	+	1.35234	0.0216187	0.247952	I7MLI9	TTHERM_00558660
18.8959	18.6838	18.8726	19.1322		0.478204	0.0515073	-0.212524	I7MLJ8	TTHERM_00728890
21.1142	20.9374	21.1481	21.1689		0.561666	0.114411	-0.132704	I7MLJ9	TTHERM_00728950
23.4694	23.4499	23.2845	23.3549		1.20918	0.082883	0.139974	I7MLL3	TTHERM_00578830
20.7705	20.7848	20.4739	20.3719	+	1.6898	0.00427816	0.35477	I7MLL4	TTHERM_00578890
23.7121	23.6575	22.8948	22.8748	+	2.88104	0	0.799959	I7MLL5	TTHERM_00578940
24.2718	24.2424	24.844	24.9388	+	2.21686	0.00177199	-0.634339	I7MLL7	TTHERM_00579060
22.2748	22.1954	21.8992	21.996	+	1.35374	0.0148146	0.287504	I7MLM8	TTHERM_00348130
21.2921	21.2993	21.5515	21.4896	+	1.72908	0.0241638	-0.224868	I7MLN3	TTHERM_00348380
21.7678	21.6997	21.6773	21.6002		0.685997	0.194149	0.0950041	I7MLP0	TTHERM_00348770
25.6746	25.6102	25.4784	25.4887		1.4013	0.0645958	0.158815	I7MLP6	TTHERM_00349080
24.5002	24.6088	24.9181	24.9608	+	1.65287	0.00317211	-0.384909	I7MLQ3	TTHERM_00353480
21.6262	21.6158	22.0687	22.1497	+	2.15991	0.000961131	-0.488153	I7MLQ5	TTHERM_00492310
20.895	20.9199	21.304	21.3349	+	2.63587	0.00198907	-0.411985	I7MLR3	TTHERM_00492730
26.5119	26.5316	26.3801	26.3656		2.17789	0.0682636	0.148945	I7MLR5	TTHERM_00492830
19.1675	19.1376	19.0975	18.9555		0.648595	0.120587	0.126048	I7MLR9	TTHERM_00494030
23.456	23.3466	23.4112	23.6619		0.369594	0.130943	-0.135236	I7MLS2	TTHERM_00494180
27.482	27.5076	27.6808	27.6758	+	2.30067	0.03778	-0.183496	I7MLS4	TTHERM_00494280
20.9016	20.8332	21.112	20.9621		0.755374	0.0679525	-0.169666	I7MLT5	TTHERM_00444160
22.6945	22.6264	22.7172	22.7827		0.701635	0.209432	-0.0894461	I7MLU0	TTHERM_00444440
22.6126	22.7303	22.5977	22.6		0.464512	0.288871	0.0725565	I7MLU1	TTHERM_00444490
22.7796	22.7172	22.9936	23.0599	+	1.59009	0.014793	-0.27833	I7MLU4	TTHERM_00444650
19.6842	19.7654	19.8348	19.8562		0.989004	0.117558	-0.120695	I7MLV0	TTHERM_00445960
24.7323	24.7978	25.204	25.2472	+	2.14311	0.000855346	-0.460578	I7MLV5	TTHERM_00446240
28.5527	28.5942	28.7725	28.7794	+	1.97428	0.0305074	-0.202516	I7MLV6	TTHERM_00446290
20.657	20.9643	20.6479	20.6762		0.359543	0.112849	0.148635	I7MLV7	TTHERM_00446340
22.4101	22.4164	22.3085	22.5512		0.0439266	0.815816	-0.0165911	I7MLW2	TTHERM_00535160
27.2802	27.2022	27.11	27.1637		0.799738	0.162765	0.104325	I7MLW3	TTHERM_00535210
23.5964	23.6093	23.3987	23.3848	+	2.69205	0.0258498	0.211081	I7MLW4	TTHERM_00535260
19.1709	19.4167	19.1913	19.1852		0.317651	0.200068	0.105541	I7MLX2	TTHERM_00535670
20.2352	20.1505	20.1554	19.8996		0.462874	0.0829674	0.165353	I7MLX5	TTHERM_00535820
25.0826	24.7952	25.7019	26.1873	+	1.15217	0	-1.00571	I7MLY3	TTHERM_00537220
24.0862	24.0754	24.2004	24.1656		1.51781	0.154556	-0.10217	I7MLY6	TTHERM_00537370
21.7934	21.778	21.4905	21.3568	+	1.48291	0.0042449	0.362088	I7MLY7	TTHERM_00537430
24.6566	24.6855	24.2291	24.2785	+	2.33059	0.00197826	0.417176	I7MLZ0	TTHERM_00473110
27.5143	27.514	27.3971	27.3911		3.19876	0.101249	0.120032	I7MLZ4	TTHERM_00473320
24.1415	23.9937	23.7133	23.9078	+	0.769662	0.0257741	0.257081	I7MLZ6	TTHERM_00474420
22.318	22.3473	22.3521	22.1547		0.291888	0.279795	0.0792141	I7MLZ8	TTHERM_00474520
15.2971	15.2294	15.6546	15.622	+	2.00468	0.00323556	-0.375037	I7MM00	TTHERM_00474650
19.6184	19.7263	19.571	19.4243		0.709932	0.065306	0.17471	I7MM01	TTHERM_00474750
20.4299	20.3411	20.1274	20.1842	+	1.31154	0.0256424	0.229663	I7MM04	TTHERM_00474910
20.3871	20.1565	20.0942	20.1934		0.381964	0.142384	0.128031	I7MM05	TTHERM_00474960
24.4861	24.4706	24.399	24.4521		0.706949	0.397271	0.0528021	I7MM07	TTHERM_00475060
24.7775	24.7519	24.969	25.0563	+	1.49456	0.0209622	-0.248011	I7MM11	TTHERM_00475260
26.3816	26.3535	26.5762	26.5045		1.33608	0.0511849	-0.172846	I7MM14	TTHERM_00657230
17.0884	17.0015	16.9153	16.8893		1.05622	0.082453	0.142685	I7MM17	TTHERM_00657380
17.7243	17.333	17.2399	17.1483	+	0.623835	0.0182034	0.33457	I7MM22	TTHERM_00657650
25.6893	25.7196	26.3647	26.3015	+	2.50956	0.0019021	-0.628661	I7MM26	TTHERM_00658860
18.893	18.8514	18.7908	18.7922		1.21649	0.225104	0.0807009	I7MM28	TTHERM_00658960
20.0206	20.2832	19.9256	20.0807		0.36428	0.112043	0.148749	I7MM29	TTHERM_00659010
21.0561	21.029	22.0371	22.3281	+	1.7949	0	-1.13999	I7MM32	TTHERM_00455120
15.3836	15.3316	15.167	15.1439	+	1.71573	0.031926	0.202202	I7MM38	TTHERM_00455430
23.1586	23.0817	23.4206	23.5109	+	1.54922	0.00587465	-0.345569	I7MM39	TTHERM_00455480
20.0488	20.0267	19.8464	20.0297		0.405754	0.200299	0.0997267	I7MM44	TTHERM_00456740
24.4698	24.4045	24.3764	24.4415		0.219789	0.643477	0.0282278	I7MM54	TTHERM_00459290
21.8238	22.0222	21.8666	21.7265		0.390175	0.144678	0.12645	I7MM56	TTHERM_00459390
27.0833	27.0698	26.64	26.622	+	3.19463	0.000888889	0.445582	I7MM63	TTHERM_00298510
25.5945	25.5496	24.9635	25.0106	+	2.51196	0.00154986	0.58505	I7MM64	TTHERM_00299570
22.6359	22.62	22.546	22.4885		1.18434	0.136216	0.110729	I7MM66	TTHERM_00299780
18.268	18.2637	18.4309	18.4015		2.0174	0.0672	-0.150343	I7MM68	TTHERM_00299880
17.5665	17.4846	17.3477	17.608		0.119212	0.518741	0.0477047	I7MM79	TTHERM_00300430
21.8478	21.749	22.2448	22.2641	+	1.92192	0.000804734	-0.456038	I7MM83	TTHERM_00300630
25.5847	25.5386	25.7286	25.6621		1.0934	0.095054	-0.133685	I7MMA3	TTHERM_00616310
21.3117	21.9025	21.5441	21.7313		0.0313598	0.735683	-0.0306025	I7MMA5	TTHERM_00616420
22.987	23.2058	23.2096	23.1798		0.33038	0.212835	-0.0982857	I7MMA8	TTHERM_00616570
21.1082	21.1395	20.9204	20.9908		1.31374	0.054561	0.168308	I7MMC0	TTHERM_00238790
21.5027	21.4645	21.3712	21.4974		0.273739	0.455043	0.0492954	I7MMC5	TTHERM_00239090
22.5579	22.6707	22.58	22.7011		0.107265	0.685862	-0.0262394	I7MMC6	TTHERM_00239150
24.2908	24.2379	24.1057	24.1366		1.36872	0.0781783	0.143227	I7MMD7	TTHERM_00241780
23.9004	23.9419	23.9189	23.8785		0.284754	0.704603	0.0224562	I7MMD9	TTHERM_00241880
23.2301	23.1556	23.3545	23.2192		0.458613	0.211088	-0.0939636	I7MME4	TTHERM_00242130
26.8127	26.8022	26.6721	26.6438		1.99809	0.0686125	0.149525	I7MMF1	TTHERM_00242510
20.9029	20.9647	20.9903	21.0413		0.751752	0.232123	-0.0820036	I7MMF6	TTHERM_00465060
22.9123	22.992	23.2949	23.2819	+	1.85012	0.00548916	-0.33627	I7MMG8	TTHERM_00467790
21.2354	21.2808	21.4213	21.2928		0.546979	0.189428	-0.098917	I7MMG9	TTHERM_00467850
27.6307	27.6584	27.4506	27.4214	+	2.03545	0.0277024	0.208514	I7MMH1	TTHERM_00467950
24.643	24.604	24.179	24.0977	+	2.06914	0.000917369	0.485153	I7MMH4	TTHERM_00469100
20.9116	20.9543	20.6026	20.4586	+	1.47954	0.00326092	0.402341	I7MMI2	TTHERM_00684530
20.9889	20.928	21.4179	21.4728	+	2.15417	0.000949389	-0.486922	I7MMI6	TTHERM_00684730
25.7376	25.6303	25.8264	25.9115	+	0.942522	0.0486036	-0.184935	I7MMI9	TTHERM_00685900
24.9885	24.6418	24.4449	24.5951	+	0.587256	0.024384	0.295116	I7MMJ4	TTHERM_00686150
20.6524	20.7404	21.0116	20.944	+	1.43527	0.0146753	-0.281437	I7MMJ8	TTHERM_00836660
15.0591	15.164	15.4201	15.2474	+	0.799	0.0343277	-0.222174	I7MMK8	TTHERM_00762880
24.9792	25.0234	24.5851	24.687	+	1.65078	0.00348036	0.365211	I7MMK9	TTHERM_00762930
23.2378	23.2643	23.7158	23.7751	+	2.36781	0.00102256	-0.494429	I7MML0	TTHERM_00762990
23.4939	23.5518	24.0664	24.0504	+	2.50369	0.00122799	-0.535558	I7MMM1	TTHERM_00780460
26.0689	26.0705	26.2189	26.2537		1.96777	0.0505936	-0.166598	I7MMM2	TTHERM_00780510
25.2607	25.3991	25.7437	25.7152	+	1.52456	0.00326824	-0.39954	I7MMM4	TTHERM_00780610
21.458	21.4345	21.2343	21.4748		0.27809	0.240049	0.0916796	I7MMN1	TTHERM_00780980
26.1625	26.2327	25.9822	25.9525	+	1.57985	0.0243544	0.230206	I7MMN2	TTHERM_00781030
19.7046	19.6299	20.0523	20.3191	+	1.18983	0.000774929	-0.518464	I7MMN8	TTHERM_00670350
21.7731	21.641	21.669	21.7122		0.0784042	0.800504	0.0164652	I7MMP0	TTHERM_00670450
27.0631	27.1185	28.0174	27.711	+	1.41771	0.00193594	-0.773358	I7MMP3	TTHERM_00670610
18.459	18.3108	18.6621	18.59	+	1.00142	0.0258195	-0.241151	I7MMQ3	TTHERM_00326770
21.7649	21.7401	21.5837	21.3556	+	0.877368	0.0205314	0.282797	I7MMQ4	TTHERM_00326830
21.3092	21.2212	21.4131	21.4132		1.10672	0.0765291	-0.147923	I7MMQ6	TTHERM_00326940
21.0146	21.118	21.2366	21.1065		0.477861	0.176105	-0.105235	I7MMS9	TTHERM_00332140
23.6449	23.5774	24.0094	23.9695	+	1.97523	0.00327928	-0.378261	I7MMT4	TTHERM_00688460
22.3488	22.3444	21.9177	22.0993	+	1.18609	0.00893178	0.338087	I7MMT7	TTHERM_00688610
22.0777	22.2234	21.7252	21.4232	+	1.12398	0.0008704	0.576358	I7MMT8	TTHERM_00688660
21.3753	21.3409	22.448	22.3425	+	2.54542	0	-1.03718	I7MMU4	TTHERM_00689970
26.6274	26.5222	26.5215	26.5564		0.233507	0.574056	0.0358353	I7MMU7	TTHERM_00841210
20.5384	20.5434	20.7078	20.6869		2.32987	0.0587009	-0.156489	I7MMU8	TTHERM_00841260
17.8192	18.1978	17.522	17.8625	+	0.468394	0.0252772	0.31624	I7MMV0	TTHERM_00842370
20.691	20.8641	20.7661	20.5222		0.331053	0.141619	0.133389	I7MMV7	TTHERM_00680600
22.2079	22.3208	22.6072	22.5239	+	1.2995	0.0142961	-0.301179	I7MMW4	TTHERM_00682990
26.4851	26.5595	26.4219	26.3653		0.9567	0.104386	0.128689	I7MMW6	TTHERM_00683100
22.158	22.1934	21.6914	21.8245	+	1.58285	0.00284274	0.417705	I7MMX0	TTHERM_00683310
21.8317	21.842	21.9437	21.7928		0.143578	0.626912	-0.0313749	I7MMX2	TTHERM_00645780
23.9713	23.8153	24.0654	24.2293	+	0.81294	0.0258649	-0.254034	I7MMY1	TTHERM_00647310
27.38	27.3209	28.1534	28.1884	+	2.75757	0	-0.820409	I7MMZ2	TTHERM_00678260
23.0758	23.0123	23.1976	23.2673	+	1.24172	0.0420197	-0.188395	I7MMZ4	TTHERM_00678360
19.6908	19.5733	19.677	19.6323		0.12302	0.720169	-0.0226326	I7MMZ8	TTHERM_00678570
18.9018	18.823	18.5647	18.6605	+	1.24812	0.0223699	0.249782	I7MMZ9	TTHERM_00495910
27.735	27.6984	27.6499	27.6559		1.12308	0.311402	0.0637569	I7MN06	TTHERM_00497260
21.2978	21.266	21.7318	21.686	+	2.37229	0.000770538	-0.426952	I7MN07	TTHERM_00497310
23.2861	23.2625	23.05	23.0433	+	2.5394	0.0223419	0.227645	I7MN08	TTHERM_00497370
23.9837	24.018	23.6195	23.614	+	2.69103	0.00234314	0.384108	I7MN19	TTHERM_00497960
19.6141	19.4731	19.9295	19.9153	+	1.47824	0.00351935	-0.378776	I7MN20	TTHERM_00498020
24.2265	24.2847	24.0139	23.8663	+	1.23778	0.0110536	0.315461	I7MN24	TTHERM_00498230
22.3672	22.2328	22.2325	22.316		0.110174	0.68916	0.0257311	I7MN26	TTHERM_00525120
19.4387	19.5031	19.4552	19.3192		0.418096	0.2453	0.0836916	I7MN31	TTHERM_00526370
19.0657	19.0851	18.9461	18.992		1.29364	0.145187	0.106301	I7MN48	TTHERM_00528450
19.0109	18.8317	17.4891	18.022	+	1.27153	0	1.16577	P08992	TTHERM_00143660
24.8488	25.2004	23.9104	24.2628	+	1.19541	0	0.937964	P0DJ22	TTHERM_00992730
23.0273	22.7587	21.9338	22.167	+	1.37873	0	0.842589	P0DJ24	TTHERM_01068180
24.4758	24.4274	24.0183	23.9769	+	2.31105	0.000852665	0.453929	P0DJ51	TTHERM_00561680
27.0084	27.1746	26.3195	26.355	+	1.90464	0	0.754261	P0DJ52	TTHERM_00716240
22.6167	22.5899	22.3726	22.1908	+	1.1376	0.0110189	0.321613	P0DJ53	TTHERM_00227270
24.6764	24.6483	24.2604	24.1179	+	1.64305	0.000801178	0.473202	P0DJ54	TTHERM_00476640
27.0497	27.0477	26.6568	26.6092	+	2.4855	0.00199726	0.415668	P0DJ55	TTHERM_00333210
26.8099	26.8066	26.4563	26.5148	+	2.09047	0.00616285	0.322733	P0DJ56	TTHERM_00136120
25.2519	25.3083	24.7437	24.7097	+	2.45354	0.00132683	0.553407	P0DJ57	TTHERM_00134940
22.8154	23.0763	22.7959	22.7163		0.524795	0.0646538	0.189802	P0DJ58	TTHERM_00578640
24.9208	24.8609	24.4662	24.3941	+	1.99196	0.000838213	0.460701	P0DJ59	TTHERM_00446280
24.028	24.2928	23.6836	23.6685	+	1.17093	0.00188357	0.484338	P0DJ60	TTHERM_00444510
22.2512	22.5441	21.7526	21.9429	+	1.05664	0.000784993	0.549914	P69152	TTHERM_00189170
24.2064	24.0649	24.8122	24.8038	+	1.96133	0.00191549	-0.672346	Q225Q9	TTHERM_000999150
22.4545	22.6005	22.4836	22.3994		0.38196	0.24131	0.0859852	Q228B1	TTHERM_01609750
23.7697	23.6886	23.516	23.4988	+	1.47899	0.0263129	0.221782	Q228N4	TTHERM_01528510
18.6606	18.6163	18.7418	18.2272		0.213524	0.144851	0.153934	Q228R3	TTHERM_01624900
26.7779	26.7011	26.2174	26.1492	+	2.0748	0.00120889	0.556245	Q228X0	TTHERM_01474510
21.1858	21.1884	21.1799	21.2201		0.230654	0.829228	-0.0128965	Q229B8	TTHERM_01443850
18.734	18.4965	18.7897	18.7497		0.484034	0.0945203	-0.154517	Q229C5	TTHERM_01436750
20.0156	20.038	20.2439	20.3042	+	1.78206	0.0198507	-0.24725	Q229D2	TTHERM_01435690
26.2148	26.2282	26.0911	26.0494		1.69365	0.0685223	0.151275	Q229D4	TTHERM_01435670
23.7124	23.6641	23.5286	23.5526		1.49828	0.0726056	0.147614	Q229J5	TTHERM_01394370
20.0546	20.3854	20.2322	19.9837		0.192188	0.217751	0.112031	Q229M7	TTHERM_01372820
25.1774	25.1125	24.9091	24.8965	+	1.74212	0.0209353	0.242168	Q229P0	TTHERM_01362500
23.7839	23.7691	24.7865	24.7859	+	4.26819	0	-1.00966	Q229Q2	TTHERM_01347930
19.4417	19.2104	19.2547	19.1246		0.385094	0.126842	0.136394	Q229Q3	TTHERM_01347920
23.4422	23.3567	23.2853	23.25		0.982147	0.0978597	0.131804	Q229Q4	TTHERM_01347910
22.0668	22.2457	22.0914	21.8865		0.46385	0.0818	0.167281	Q229R4	TTHERM_01345820
24.8189	24.7761	24.6872	24.7254		1.06431	0.193572	0.0911884	Q229R5	TTHERM_01345810
23.6134	23.6128	23.2716	23.3179	+	2.27958	0.00614038	0.31839	Q229R6	TTHERM_01345800
20.8717	20.8149	20.6131	20.68	+	1.33436	0.0360762	0.196741	Q229R8	TTHERM_01345780
24.3521	24.2919	23.6969	23.7605	+	2.26704	0.00150693	0.593263	Q229R9	TTHERM_01345770
26.1781	26.2593	27.0791	27.0893	+	2.65311	0	-0.865505	Q229S0	TTHERM_01345760
27.0565	27.031	26.9261	26.8654		1.33699	0.0732051	0.14805	Q229S1	TTHERM_01345750
15.1726	15.2484	15.4289	15.3518	+	1.09838	0.0492888	-0.179873	Q229U4	TTHERM_01337360
15.5356	15.4975	15.2466	15.2496	+	2.29951	0.0146746	0.268464	Q229U7	TTHERM_01337330
18.9722	18.8184	18.498	18.4609	+	1.46413	0.00275991	0.41581	Q229W5	TTHERM_01326880
20.1679	20.1719	20.2415	20.181		0.514	0.499154	-0.0413198	Q229Y5	TTHERM_01309110
20.6631	20.5593	20.7923	20.909	+	1.03674	0.0258346	-0.239434	Q229Y6	TTHERM_01309100
21.8397	21.8946	22.3302	22.2757	+	2.10835	0.000771631	-0.435799	Q229Y7	TTHERM_01309090
19.5905	19.7851	19.4602	19.3941	+	0.897501	0.024284	0.2606	Q229Z2	TTHERM_01308050
24.2178	24.1245	24.2247	24.2227		0.423856	0.414001	-0.0525522	Q229Z8	TTHERM_01307970
24.9518	24.9191	25.3732	25.3928	+	2.74317	0.000867624	-0.447608	Q22A09	TTHERM_01298560
21.9998	21.982	22.7775	22.5822	+	1.70658	0.00175484	-0.689005	Q22A11	TTHERM_01298540
28.3442	28.3515	27.8975	27.9072	+	3.72654	0.000903654	0.445483	Q22A13	TTHERM_01298520
15.1173	15.1046	15.4663	15.5382	+	2.06637	0.00282578	-0.391332	Q22A14	TTHERM_01298510
21.7929	21.6613	21.7397	21.6635		0.113581	0.691072	0.0254345	Q22A18	TTHERM_01298470
24.4642	24.6155	24.5135	24.4635		0.232894	0.448959	0.0513945	Q22A20	TTHERM_01298450
19.0312	19.0426	18.8201	18.9629		0.745653	0.0900556	0.14535	Q22A21	TTHERM_01298440
22.0648	22.0001	22.0309	21.9672		0.268813	0.592036	0.0334215	Q22A22	TTHERM_01289190
25.2024	25.0684	25.1103	25.1356		0.059768	0.845864	0.0125008	Q22A25	TTHERM_01289160
25.035	25.1463	25.7638	25.7593	+	2.16634	0.00210039	-0.670927	Q22A27	TTHERM_01289140
25.2992	25.3049	24.9384	24.8364	+	1.82843	0.00239599	0.414653	Q22A30	TTHERM_01289110
20.5432	20.5797	20.821	20.7751	+	1.82363	0.0215641	-0.236611	Q22A31	TTHERM_01289100
24.5413	24.5809	24.5089	24.4754		0.93178	0.283404	0.0689754	Q22A34	TTHERM_01289070
20.3649	20.5131	20.2401	20.3194		0.7017	0.0757875	0.159218	Q22A40	TTHERM_01289010
15.4816	15.3933	15.4742	15.2025		0.25219	0.226689	0.0991235	Q22A60	TTHERM_01277480
20.8394	20.9207	20.9946	20.9677		0.847012	0.167388	-0.101087	Q22A65	TTHERM_01276440
30.06	30.0746	29.8218	29.8572	+	2.15478	0.023288	0.227794	Q22A67	TTHERM_01276420
19.3107	19.2864	19.0555	19.1287	+	1.47872	0.0314164	0.206449	Q22A68	TTHERM_01276410
22.0096	22.0044	21.7923	21.8012	+	3.22292	0.0257332	0.21029	Q22A75	TTHERM_01276340
25.0672	25.0651	24.9581	24.9365		2.08593	0.108344	0.118851	Q22A81	TTHERM_01265040
21.5982	21.6124	21.438	21.2592	+	0.985255	0.0240638	0.256726	Q22A96	TTHERM_01260780
20.3062	20.1173	20.1983	20.1582		0.118025	0.617805	0.0334654	Q22AA3	TTHERM_01260710
17.8673	17.866	18.0054	17.6931		0.0355852	0.816481	0.0174284	Q22AC3	TTHERM_01248850
22.7119	22.7804	22.9725	23.1029	+	1.23471	0.0147393	-0.291549	Q22AF9	TTHERM_01229000
20.813	20.7302	20.3195	20.3951	+	1.74954	0.00235468	0.414275	Q22AG6	TTHERM_01228930
24.4713	24.4038	24.1404	24.3635		0.597894	0.0632431	0.185566	Q22AH3	TTHERM_01205370
22.5585	22.4453	22.4765	22.6087		0.163559	0.550274	-0.0406685	Q22AI2	TTHERM_01205280
20.4168	20.4384	20.3493	20.1259		0.633457	0.0558373	0.189987	Q22AI4	TTHERM_01205260
28.7286	28.7817	29.4454	29.3755	+	2.35175	0.00209231	-0.655348	Q22AJ2	TTHERM_01194830
19.1826	19.2028	19.3239	19.2482		0.854276	0.191481	-0.093358	Q22AK1	TTHERM_01194740
25.5054	25.5015	25.2881	25.2648	+	2.56935	0.0225835	0.22695	Q22AL1	TTHERM_01194640
20.7901	20.8058	20.747	20.821		0.126519	0.820562	0.0139694	Q22AL2	TTHERM_01194630
23.4895	23.4961	23.495	23.4431		0.338204	0.684822	0.0237675	Q22AL4	TTHERM_01193620
20.0123	19.8527	20.2113	20.2312	+	1.1575	0.0151162	-0.288708	Q22AL9	TTHERM_01193570
25.9904	26.0456	26.6013	26.6397	+	2.50924	0.00167385	-0.602526	Q22AM1	TTHERM_01193550
18.9345	18.7523	18.994	19.0462		0.691729	0.0647725	-0.176675	Q22AM4	TTHERM_01193520
25.3142	25.1939	25.1985	25.2527		0.150221	0.649667	0.0285254	Q22AN5	TTHERM_01179900
19.3448	19.2154	19.1005	18.9756	+	0.940102	0.0263893	0.242084	Q22AN7	TTHERM_01179880
27.696	27.6904	27.4871	27.494	+	3.31685	0.0277497	0.202642	Q22AP1	TTHERM_01179840
27.0908	27.1605	27.0937	27.0645		0.464859	0.457705	0.0465517	Q22AP7	TTHERM_01179780
20.9751	20.9312	20.9193	21.0212		0.103784	0.785681	-0.0170584	Q22AQ2	TTHERM_01169510
23.5898	23.4095	23.846	23.9866	+	1.16923	0.00305241	-0.416663	Q22AR5	TTHERM_01169380
24.1711	24.1238	24.1328	24.2032		0.170201	0.734864	-0.020566	Q22AR7	TTHERM_01169360
21.803	21.8572	22.0949	22.0309	+	1.50996	0.0241509	-0.232798	Q22AR8	TTHERM_01169350
22.1375	22.0709	22.7316	22.7462	+	2.54091	0.00199267	-0.634716	Q22AS0	TTHERM_01164180
20.4992	20.373	20.3674	20.4799		0.047541	0.850158	0.0124588	Q22AS4	TTHERM_01164140
24.3299	24.3121	24.7839	24.7694	+	3.19573	0.000923599	-0.455656	Q22AS9	TTHERM_01164090
23.0947	22.98	23.3439	23.5003	+	1.23626	0.00429077	-0.384767	Q22AT0	TTHERM_01164080
23.3141	23.3865	23.2601	23.1635		0.828145	0.0949786	0.138501	Q22AU5	TTHERM_01156780
26.5137	26.4841	25.528	25.5547	+	3.36435	0	0.957541	Q22AV0	TTHERM_01151600
23.943	23.9138	23.2386	23.281	+	2.83	0	0.668605	Q22AV6	TTHERM_01151540
26.2335	26.2571	26.0227	25.9388	+	1.5834	0.0161003	0.26454	Q22AV9	TTHERM_01151500
23.8637	23.9698	24.4007	24.2189	+	1.18818	0.00432047	-0.392975	Q22AW2	TTHERM_01151450
20.823	20.834	21.3662	21.4118	+	2.7575	0.00141667	-0.560475	Q22AW3	TTHERM_01151440
21.5293	21.6663	21.9966	22.0599	+	1.53212	0.00237516	-0.430465	Q22AW6	TTHERM_01142820
23.8973	23.9448	24.0642	23.8749		0.174921	0.482592	-0.048502	Q22AW7	TTHERM_01142810
27.2385	27.2281	27.0181	27.0223	+	3.16185	0.0239761	0.213144	Q22AX1	TTHERM_01142770
26.2516	26.3347	25.1608	25.1842	+	2.82954	0	1.12069	Q22AX5	TTHERM_01142730
28.0892	28.1432	27.597	27.6241	+	2.44897	0.00108151	0.505708	Q22AX6	TTHERM_01142720
19.8012	19.6712	19.3303	19.5524	+	0.826703	0.0188164	0.294797	Q22AZ0	TTHERM_01141590
23.1773	23.1004	22.5991	22.5628	+	2.23961	0.00128302	0.557942	Q22AZ2	TTHERM_01141570
22.1364	22.101	22.2304	22.2981		1.20408	0.0774709	-0.145581	Q22B11	TTHERM_01125320
23.8756	23.9547	24.5874	24.4606	+	1.83199	0.0013913	-0.608836	Q22B29	TTHERM_01125140
30.5949	30.4376	30.8721	31.1063	+	1.10441	0.00286683	-0.472957	Q22B31	TTHERM_01125120
14.9024	15.2333	16.0071	15.8286	+	1.34104	0	-0.850021	Q22B32	TTHERM_01125110
22.4933	22.5397	22.7423	22.5794		0.637291	0.0947907	-0.144371	Q22B34	TTHERM_01124100
20.6313	20.5301	20.877	21.0738	+	1.15262	0.00430345	-0.394732	Q22B36	TTHERM_01124020
23.4359	23.3881	23.2392	23.2613		1.59474	0.0579696	0.161763	Q22B38	TTHERM_01124000
26.9654	26.8419	26.9241	27.0107		0.312724	0.35374	-0.0637627	Q22B43	TTHERM_01123950
18.9559	18.978	18.8141	18.5318	+	0.760825	0.0207463	0.293979	Q22B51	TTHERM_01123870
19.8423	19.7868	20.1825	20.1119	+	1.75186	0.00575619	-0.332655	Q22B52	TTHERM_01123860
26.7862	26.7203	26.86	26.7841		0.516665	0.304974	-0.0688429	Q22B75	TTHERM_01109800
26.4297	26.2966	25.0818	25.3893	+	1.67032	0	1.12758	Q22B78	TTHERM_01109770
22.5923	22.7187	22.6375	22.5328		0.317211	0.320082	0.0703487	Q22B82	TTHERM_01108740
22.5544	22.7368	22.7016	22.5943		0.00690336	0.976787	-0.00236034	Q22B84	TTHERM_01108710
25.6559	25.5916	25.9675	25.9131	+	1.76377	0.00750515	-0.31657	Q22B85	TTHERM_01108700
22.0692	22.1472	22.1008	22.0585		0.231878	0.639891	0.0285101	Q22B93	TTHERM_01108620
22.405	22.5114	22.6441	22.5844		0.903178	0.072848	-0.156029	Q22B98	TTHERM_01108570
20.2487	20.2339	20.2149	20.2193		1.05164	0.666697	0.02421	Q22BA1	TTHERM_01108540
23.9027	23.8929	23.8237	23.9514		0.0516513	0.875438	0.0102196	Q22BA4	TTHERM_01108510
20.5189	20.7383	21.764	21.4096	+	1.35468	0	-0.958219	Q22BA5	TTHERM_01108500
18.8108	18.8398	18.658	18.4966	+	1.02637	0.024266	0.248	Q22BA8	TTHERM_01107480
15.3983	15.3521	15.296	15.189		0.822393	0.102544	0.132704	Q22BB2	TTHERM_01107440
22.2411	22.2331	22.7817	22.8082	+	3.21186	0.00147425	-0.557854	Q22BB4	TTHERM_01107420
19.9246	20.079	20.4714	20.492	+	1.59634	0.000807122	-0.479939	Q22BB7	TTHERM_01107390
22.3436	22.4253	22.5171	22.4706		0.838228	0.149499	-0.109396	Q22BC5	TTHERM_01107310
15.2922	15.2513	15.3369	15.3001		0.634784	0.449094	-0.0467219	Q22BC6	TTHERM_01107300
24.321	24.2725	23.882	23.9061	+	2.34851	0.00187147	0.4027	Q22BD7	TTHERM_01106200
23.0646	23.0773	22.6682	22.697	+	2.78814	0.00240503	0.388372	Q22BD8	TTHERM_01106190
21.0927	20.9332	20.9273	20.8867		0.485555	0.173865	0.105937	Q22BD9	TTHERM_01106180
19.3727	19.3344	19.5263	19.5605	+	1.75036	0.0367235	-0.189816	Q22BE8	TTHERM_01106090
21.6836	21.8381	21.4712	21.3784	+	1.18705	0.00888742	0.336043	Q22BE9	TTHERM_01106080
18.68	19.0001	19.106	18.7918		0.170363	0.235473	-0.108821	Q22BF0	TTHERM_01106070
19.5299	19.5311	19.6517	19.6461		3.23426	0.104426	-0.118389	Q22BF2	TTHERM_01106050
21.2442	21.1046	20.9764	21.0257		0.841632	0.0628229	0.173315	Q22BG7	TTHERM_01100450
22.4398	22.5318	21.8511	21.649	+	1.65723	0.00206844	0.735732	Q22BJ2	TTHERM_01099210
20.0474	20.0072	20.3023	20.2975	+	2.2606	0.014509	-0.272601	Q22BJ3	TTHERM_01099200
20.7611	20.7224	20.3072	20.3895	+	1.88227	0.00277283	0.393338	Q22BJ5	TTHERM_01099180
22.4901	22.2846	23.3035	23.2353	+	1.83162	0	-0.882044	Q22BK0	TTHERM_01099130
21.522	21.5553	21.1779	21.104	+	1.98976	0.0028599	0.397749	Q22BK2	TTHERM_01099110
21.4613	21.3949	21.3002	21.3861		0.588229	0.229255	0.0849771	Q22BL2	TTHERM_01099010
21.918	21.9902	21.807	21.8801		0.784046	0.14856	0.11054	Q22BL8	TTHERM_01093770
19.5282	19.4996	20.3991	20.5245	+	2.33993	0	-0.947883	Q22BM0	TTHERM_01093750
24.4909	24.4923	24.4444	24.3548		0.753109	0.20057	0.0919781	Q22BM2	TTHERM_01093730
18.8504	18.7895	18.8199	18.7092		0.324961	0.405888	0.055398	Q22BM3	TTHERM_01093720
25.0277	25.0735	25.1946	25.1693		1.42521	0.0932548	-0.131358	Q22BM4	TTHERM_01093710
27.207	27.2011	26.7913	26.8758	+	1.89265	0.00311444	0.370446	Q22BP2	TTHERM_01093530
21.6091	21.5266	21.7797	21.7663	+	1.4084	0.0318793	-0.205223	Q22BP4	TTHERM_01093510
26.4777	26.5425	26.9353	26.8992	+	2.0867	0.00242948	-0.407134	Q22BP5	TTHERM_01093500
23.7869	23.7947	24.487	24.5023	+	3.82319	0	-0.703869	Q22BQ2	TTHERM_01085680
15.173	15.2255	15.3702	15.2062		0.387254	0.232047	-0.0889482	Q22BQ9	TTHERM_01085610
15.0465	15.0074	15.3027	15.3487	+	1.99663	0.00952412	-0.298779	Q22BR1	TTHERM_01085590
22.4349	22.3705	22.6794	22.7339	+	1.7278	0.00990414	-0.303942	Q22BR3	TTHERM_01085570
24.4895	24.388	24.9815	24.9575	+	2.02102	0.00110569	-0.530772	Q22BR5	TTHERM_01085550
22.8611	22.8885	22.7896	22.8018		1.46619	0.22842	0.0790997	Q22BR7	TTHERM_01085530
22.2601	22.3476	22.8112	22.7411	+	1.8603	0.00084472	-0.472289	Q22BS7	TTHERM_01084410
20.7522	20.6212	20.5574	20.4319	+	0.773837	0.0490998	0.192064	Q22BT1	TTHERM_01084370
22.9775	22.9901	23.3969	23.3676	+	2.79722	0.00190576	-0.398459	Q22BT2	TTHERM_01084360
22.1361	22.1087	22.3157	22.4206	+	1.3432	0.0225976	-0.245771	Q22BU2	TTHERM_01084250
27.684	27.8261	27.0276	27.0095	+	2.03077	0	0.736506	Q22BU7	TTHERM_01084200
24.9992	25.093	25.0878	24.9846		0.0455385	0.881706	0.0098629	Q22BU8	TTHERM_01084190
20.4164	20.0525	20.6511	20.8609	+	0.88276	0.00284958	-0.52157	Q22BV0	TTHERM_01084170
21.4072	21.4499	20.856	20.9521	+	2.00461	0.00107087	0.524472	Q22BV1	TTHERM_01084160
23.9261	23.878	23.7634	23.8039		1.19441	0.117514	0.118335	Q22BV4	TTHERM_01084130
20.1739	20.1225	19.4556	19.5734	+	1.99427	0.00163855	0.633682	Q22BV6	TTHERM_01084110
24.1651	24.1995	24.376	24.3668	+	2.05603	0.0354755	-0.189092	Q22BV7	TTHERM_01084100
21.3641	21.3912	21.2072	21.1694	+	1.83094	0.036132	0.189391	Q22BW0	TTHERM_01083080
24.1304	24.0912	24.1439	24.1201		0.344831	0.717368	-0.0212574	Q22BW3	TTHERM_01083050
19.8618	19.9866	19.9383	19.9139		0.00902433	0.980297	-0.00184917	Q22BY1	TTHERM_01082870
21.2682	21.2647	21.4515	21.3367		0.805815	0.110972	-0.127689	Q22C09	TTHERM_01080610
17.2754	16.9779	18.1735	18.5861	+	1.41114	0	-1.25315	Q22C21	TTHERM_01080490
18.0957	18.228	18.3407	18.2878		0.7804	0.079904	-0.152434	Q22C23	TTHERM_01080470
23.3275	23.2393	23.1165	23.1736		0.924435	0.0931885	0.138378	Q22C30	TTHERM_01080400
20.5365	20.7268	20.4275	20.3762	+	0.838703	0.0314678	0.229815	Q22C37	TTHERM_01080330
22.1633	22.1142	22.6233	22.5588	+	2.10045	0.000821752	-0.452287	Q22C38	TTHERM_01077010
21.8654	21.7262	21.8675	21.9209		0.49785	0.19594	-0.0983734	Q22C41	TTHERM_01076980
27.1373	27.1413	26.7366	26.854	+	1.55343	0.0058473	0.343987	Q22C42	TTHERM_01076970
18.5118	18.6668	18.8684	18.9374	+	1.18047	0.0116274	-0.313632	Q22C48	TTHERM_01076910
21.9762	21.9341	22.0331	22.0563		1.18526	0.197168	-0.08951	Q22C71	TTHERM_01075690
20.6312	20.5475	21.4314	21.1181	+	1.28678	0.00130769	-0.685415	Q22C74	TTHERM_01075660
22.1682	22.3622	22.5419	22.4609	+	0.813192	0.0300232	-0.236167	Q22C77	TTHERM_01075630
26.5825	26.5084	26.3933	26.42		1.14328	0.0860689	0.138777	Q22C78	TTHERM_01075620
21.8232	21.8115	21.8622	21.7314		0.105707	0.747594	0.0205584	Q22C84	TTHERM_01068290
21.3677	21.3845	21.4262	21.3601		0.176381	0.776477	-0.0170918	Q22CB7	TTHERM_01054340
25.5364	25.5068	25.4058	25.5349		0.284212	0.440701	0.0512934	Q22CC3	TTHERM_01054280
15.4512	15.3351	15.2479	15.1746		0.929123	0.0515351	0.181912	Q22CC9	TTHERM_01054220
26.308	26.3215	26.3734	26.4186		1.12515	0.224725	-0.0812588	Q22CD1	TTHERM_01054200
24.5118	24.5517	24.7904	24.7758	+	2.15003	0.0165887	-0.251279	Q22CE2	TTHERM_01044770
21.6269	21.6863	21.7362	21.7293		0.90073	0.250182	-0.076108	Q22CE3	TTHERM_01044760
22.228	22.2237	22.044	21.9792	+	1.65272	0.0277813	0.214275	Q22CF4	TTHERM_01044650
20.8587	20.8768	20.7669	20.7521		1.94029	0.1319	0.108232	Q22CF8	TTHERM_01044610
26.666	26.5848	27.0109	27.0457	+	1.92804	0.00287728	-0.402896	Q22CF9	TTHERM_01044600
15.1582	15.2592	15.3276	15.2329		0.387312	0.303618	-0.0715485	Q22CG2	TTHERM_01044570
25.0846	25.1454	24.7627	24.8508	+	1.53944	0.0105848	0.308199	Q22CJ3	TTHERM_01043160
25.291	25.0317	23.9694	24.0348	+	1.88454	0	1.15926	Q22CK0	TTHERM_01043090
27.1123	27.0898	26.8318	26.8588	+	2.32871	0.0160624	0.25574	Q22CL1	TTHERM_01027670
19.2656	19.2571	19.3634	19.3727		2.46206	0.133229	-0.106692	Q22CL3	TTHERM_01027650
15.2062	15.2667	15.6997	15.5964	+	1.68796	0.00285645	-0.411646	Q22CL7	TTHERM_01027610
18.644	18.7212	18.4189	18.6172		0.581517	0.0769849	0.164481	Q22CM6	TTHERM_01027520
25.8984	25.9888	26.0493	26.0086		0.643767	0.224649	-0.0853596	Q22CN2	TTHERM_01027460
19.3803	19.3069	18.7288	18.8621	+	1.72786	0.00107298	0.548193	Q22CP8	TTHERM_01026310
20.3678	20.3407	20.4901	20.5318		1.61463	0.0643309	-0.156752	Q22CR7	TTHERM_01016240
20.9403	21.0048	21.1281	20.9296		0.191162	0.428151	-0.0562382	Q22CR9	TTHERM_01016220
15.2472	15.3432	15.3188	15.2578		0.0389629	0.913011	0.00692749	Q22CS1	TTHERM_01016200
25.4915	25.5774	25.4784	25.4817		0.477513	0.397228	0.0544071	Q22CS8	TTHERM_01016130
19.2131	19.405	19.1242	19.038	+	0.789115	0.0326456	0.227938	Q22CT0	TTHERM_01016110
19.0559	19.1662	18.9887	19.082		0.393016	0.279285	0.0756874	Q22CT1	TTHERM_01016100
23.3941	23.294	23.0027	23.2304	+	0.680174	0.0356386	0.22747	Q22CT4	TTHERM_01016070
25.0881	25.2016	25.2979	25.2468		0.752148	0.113024	-0.127522	Q22CT6	TTHERM_01016050
22.9488	23.0276	22.86	22.9051		0.837279	0.158102	0.105652	Q22CU1	TTHERM_01016000
24.9358	25.015	24.4671	24.4972	+	2.13732	0.00098018	0.493277	Q22CU6	TTHERM_01015950
19.7679	19.5874	19.3416	19.6325		0.418568	0.0707941	0.190571	Q22CU8	TTHERM_01015930
26.5558	26.511	26.4718	26.5943		0.00154273	0.99683	0.00032711	Q22CV2	TTHERM_01015890
23.657	23.6365	23.5344	23.4943		1.55736	0.0914469	0.132408	Q22CV6	TTHERM_01014800
22.3218	22.1757	22.3774	22.42		0.726697	0.0835281	-0.14993	Q22CW1	TTHERM_01014750
25.1673	25.2064	24.5262	24.5445	+	2.95893	0	0.651514	Q22CW7	TTHERM_01014690
22.4904	22.4237	22.5915	22.5614		1.08437	0.117802	-0.119417	Q22CX4	TTHERM_01014620
23.4077	23.5007	23.6144	23.5756		0.967373	0.087887	-0.140786	Q22CZ2	TTHERM_01014440
20.8466	20.6037	21.2354	21.1948	+	1.23863	0.00195962	-0.48997	Q22CZ4	TTHERM_01014420
15.6346	15.6248	15.2064	15.0683	+	1.71636	0.000874598	0.492356	Q22D00	TTHERM_01006600
21.0324	21.0674	20.6587	20.8303	+	1.13482	0.0147729	0.305387	Q22D01	TTHERM_01006590
18.1719	17.9549	18.1071	17.9935		0.0340092	0.851898	0.0130816	Q22D03	TTHERM_01006570
19.2103	19.3254	18.9568	18.8551	+	1.37473	0.00509782	0.361888	Q22D04	TTHERM_01006560
24.3603	24.3693	24.3982	24.4774		0.681066	0.27233	-0.0730257	Q22D06	TTHERM_01006540
24.4843	24.5251	24.8312	24.8168	+	2.34156	0.00579336	-0.319331	Q22D29	TTHERM_01002890
23.0819	23.1146	22.7553	22.8865	+	1.26323	0.0161905	0.277365	Q22D31	TTHERM_01002870
23.8972	23.9575	23.4514	23.2578	+	1.52373	0.0010751	0.572712	Q22D32	TTHERM_01002860
18.6982	18.6007	18.231	18.2145	+	1.88095	0.00192084	0.426704	Q22D42	TTHERM_01002760
[truncated: 1,981 more rows]

## Sheet: RSP3C_WT
3C_KO1	3C_KO2	WT_1	WT_2	C: Student's T-test Significant 3C_WT	N: -Log Student's T-test p-value 3C_WT	N: Student's T-test q-value 3C_WT	N: Student's T-test Difference 3C_WT	protein ID UniProt	gene ID TGD
19.5174	19.624	19.6792	19.8446		0.717795	0.153533	-0.191195	A0A0U8TRG9	TTHERM_001113129
20.3433	20.2133	20.7654	20.914	+	1.52935	0.0108296	-0.561407	A0PGB3	TTHERM_00426320
21.1282	21.2267	20.7615	20.8437	+	1.55224	0.0242338	0.374798	A4VCN4	TTHERM_00526449
23.0626	23.0231	23.3039	23.3469	+	1.97816	0.0413445	-0.282582	A4VCP3	TTHERM_00497809
16.554	16.7095	16.6704	16.5292		0.102392	0.783989	0.0319023	A4VCP9	TTHERM_00647249
15.0949	14.8518	16.2538	15.0849	+	0.439029	0.0275331	-0.695997	A4VCQ0	TTHERM_00646841
15.1902	15.1836	15.6001	15.6316	+	2.84983	0.0125411	-0.428961	A4VCR2	TTHERM_00326908
18.0651	18.1704	17.906	18.0053		0.811247	0.19396	0.162127	A4VCR6	TTHERM_00328679
19.5422	19.2889	19.5646	19.7279		0.575924	0.128005	-0.230661	A4VCR9	TTHERM_00670929
23.9658	23.9254	24.0751	24.0947		1.60199	0.213402	-0.139322	A4VCS2	TTHERM_00670209
25.0607	25.4458	25.5223	25.5104		0.515245	0.109643	-0.263119	A4VCU8	TTHERM_00242188
20.9069	21.0472	20.8597	20.8297		0.685282	0.262833	0.132341	A4VCV3	TTHERM_00241989
25.7094	25.6547	25.9252	25.7683		0.730877	0.193956	-0.164726	A4VCW8	TTHERM_00614859
15.6254	15.9109	15.2641	15.0389	+	1.11324	0.0111487	0.616664	A4VCX6	TTHERM_00298561
20.0869	19.8837	19.9514	19.8297		0.294471	0.432142	0.0947351	A4VCY7	TTHERM_00459289
21.6131	21.6883	21.4445	21.3058		1.13658	0.0672585	0.275538	A4VCZ5	TTHERM_00659131
22.3307	22.3342	22.0477	22.1459		1.389	0.084203	0.235596	A4VCZ9	TTHERM_00475319
18.3871	18.318	18.5991	18.6987	+	1.40508	0.0437443	-0.296405	A4VD02	TTHERM_00474739
22.9375	23.0413	23.3441	23.1409		0.805046	0.0927893	-0.253171	A4VD11	TTHERM_00537429
21.1654	21.0311	21.2398	21.3967		0.777613	0.119911	-0.220001	A4VD13	TTHERM_00537029
27.8248	28.0791	27.9062	27.8227		0.236248	0.474085	0.0874777	A4VD15	TTHERM_00535929
25.1244	24.9673	25.2568	25.4226		0.907671	0.0661041	-0.293886	A4VD25	TTHERM_00494849
22.5342	22.8026	23.0797	22.901		0.735532	0.0606636	-0.321959	A4VD28	TTHERM_00492789
24.5822	24.2433	24.4897	24.6108		0.280002	0.319563	-0.137467	A4VD36	TTHERM_00351169
21.1232	21.0185	21.1225	21.0412		0.0539974	0.915794	-0.0110312	A4VD40	TTHERM_00579319
25.1162	25.0797	25.088	25.1615		0.23627	0.793812	-0.0268173	A4VD54	TTHERM_00502619
26.8443	26.8038	26.6762	26.7464		0.964811	0.306995	0.112771	A4VD56	TTHERM_00502359
26.3859	26.199	26.2645	26.2026		0.214231	0.608785	0.0588503	A4VD75	TTHERM_00149859
26.1652	26.1909	25.6096	25.5985	+	3.22677	0.00281865	0.574024	A4VD76	TTHERM_00149798
19.2187	19.2252	18.7474	18.6086	+	1.79784	0.00967442	0.543931	A4VD77	TTHERM_00149799
21.3966	21.5328	21.6407	21.6393		0.908362	0.163864	-0.17536	A4VD94	TTHERM_00305641
19.2434	19.9427	19.3652	19.2088		0.316064	0.126679	0.306039	A4VDB0	TTHERM_00408699
22.3782	22.5063	22.5682	22.6477		0.798621	0.187666	-0.165721	A4VDB2	TTHERM_00221019
21.9538	21.9803	22.1804	22.1499		1.99043	0.109483	-0.198051	A4VDB5	TTHERM_00219585
21.3647	21.3256	21.2219	21.4403		0.0407104	0.898075	0.0140963	A4VDB7	TTHERM_00219439
21.2245	20.8369	21.1595	21.5865		0.447309	0.0838601	-0.342321	A4VDD3	TTHERM_00661538
20.4269	20.6008	20.2484	20.1898		1.07225	0.0574891	0.294773	A4VDF3	TTHERM_00133729
18.9757	19.3206	19.1144	19.0869		0.0918771	0.710681	0.0475273	A4VDG1	TTHERM_00136389
23.3268	23.4332	23.4567	23.4413		0.48437	0.513992	-0.0689859	A4VDH3	TTHERM_00389659
18.7029	18.8583	19.1445	19.1494	+	1.3747	0.0274558	-0.366323	A4VDJ4	TTHERM_00462989
19.2736	19.175	19.1517	18.733		0.494629	0.102888	0.281933	A4VDQ9	TTHERM_00194149
18.8586	19.0813	18.992	18.9361		0.0160528	0.954735	0.00589466	A4VDR4	TTHERM_00193849
19.9645	19.7588	20.0451	19.9982		0.571043	0.217475	-0.16005	A4VDR9	TTHERM_00490928
17.8364	17.7317	17.9736	18.0018		1.19332	0.118684	-0.203625	A4VDS8	TTHERM_00191639
19.3674	19.3	19.1202	19.0331		1.3674	0.0721446	0.257056	A4VDW7	TTHERM_00266668
24.3655	24.2283	24.2594	24.3541		0.0377419	0.927274	-0.00984573	A4VDX2	TTHERM_00266279
21.6233	21.7338	21.6473	21.7579		0.103836	0.826096	-0.0240517	A4VDY3	TTHERM_00077579
24.0745	23.7175	23.5015	23.429	+	0.848625	0.0272267	0.430736	A4VDY4	TTHERM_00077599
28.044	28.4722	28.263	28.1797		0.0546392	0.788995	0.0367317	A4VDZ5	TTHERM_00641119
18.4957	18.2195	18.3353	18.4137		0.0375932	0.886701	-0.0168972	A4VDZ7	TTHERM_00518469
17.8832	17.8343	17.6119	17.3366	+	0.955932	0.03	0.384521	A4VE11	TTHERM_00051949
18.5959	18.9086	19.1483	19.1152	+	0.862805	0.0312279	-0.379499	A4VE14	TTHERM_00047689
20.5885	20.4722	20.8202	20.9332	+	1.29505	0.0306765	-0.346366	A4VE20	TTHERM_00523059
26.9512	27.1481	26.877	26.7134		0.732409	0.0980205	0.254475	A4VE64	TTHERM_00449029
22.868	22.7057	23.2347	23.2281	+	1.49793	0.0139294	-0.444577	A4VE68	TTHERM_00297199
28.1364	27.8997	27.9704	28.0873		0.025774	0.92658	-0.0107718	A4VEB3	TTHERM_00392979
18.5162	18.3857	18.9205	19.1514	+	1.321	0.0119128	-0.584967	A4VEL1	TTHERM_00372609
25.0036	24.9544	24.8856	24.7549		0.821368	0.197633	0.158738	A4VEN4	TTHERM_00263039
22.0701	22.1375	22.2639	22.3265		1.27441	0.13131	-0.191434	A4VET9	TTHERM_00058629
21.1276	21.3688	21.2195	21.0911		0.246767	0.451837	0.0929489	A4VEU2	TTHERM_00069368
22.2971	22.3377	22.2125	22.2124		1.45004	0.320951	0.10488	A4VEU9	TTHERM_00361399
25.6682	25.6534	25.5047	25.6616		0.367996	0.483234	0.0776014	A4VEW4	TTHERM_00037219
15.4112	15.469	15.2759	15.2883		1.4779	0.172053	0.157952	A4VEX7	TTHERM_00543659
25.5391	25.603	25.6297	25.6865		0.748898	0.412853	-0.0871019	A4VEY5	TTHERM_00420939
25.6068	25.5821	25.4285	25.4903		1.25456	0.23191	0.135041	A4VEY9	TTHERM_00419759
25.1903	25.0761	24.9351	24.975		1.00614	0.154823	0.178141	A4VEZ3	TTHERM_00443109
23.4028	24.3465	23.429	23.1141	+	0.457019	0.0283224	0.603108	A4VEZ5	TTHERM_00442549
18.48	18.046	18.4701	18.6583		0.480482	0.0957396	-0.301254	A4VF51	TTHERM_00637269
25.6469	25.3558	25.9807	25.8253	+	0.868603	0.0282158	-0.401668	A4VF55	TTHERM_00649109
23.3619	23.3498	23.391	23.4223		1.02771	0.608859	-0.0507822	A4VF56	TTHERM_00649009
26.1581	26.3573	26.2588	26.3056		0.0794145	0.830118	-0.0245314	A4VF57	TTHERM_00648919
23.0365	22.8201	23.1609	23.0915		0.650384	0.150338	-0.19791	C0NA16	TTHERM_00313119
23.478	23.4173	23.6219	23.6455		1.53395	0.132218	-0.186037	I7LSV4	TTHERM_00947430
18.5775	18.5226	18.6426	18.8485		0.682335	0.150738	-0.195572	I7LSV7	TTHERM_00947580
21.4619	21.4363	21.4923	21.3405		0.147504	0.770576	0.0327263	I7LSV9	TTHERM_00825110
24.9188	25.025	25.1253	25.1797		1.02695	0.150424	-0.180601	I7LSW1	TTHERM_00825210
22.4181	22.2395	22.7481	22.622	+	1.08269	0.0307758	-0.356204	I7LSW7	TTHERM_00825540
22.3133	22.7671	22.0266	21.96	+	0.854346	0.0180076	0.546941	I7LSW8	TTHERM_00825590
17.9924	17.6658	18.2653	17.7692		0.228205	0.253751	-0.188083	I7LSW9	TTHERM_00825640
19.2902	19.0406	18.7901	18.8885		0.867629	0.0511394	0.326095	I7LSX6	TTHERM_00823660
23.2518	23.3397	22.8111	22.8945	+	1.74035	0.0130427	0.442941	I7LSY1	TTHERM_00823940
17.3205	17.0161	17.173	16.835		0.26354	0.272568	0.16431	I7LSY2	TTHERM_00823990
23.7569	23.5206	23.6539	23.7817		0.210497	0.514152	-0.0790405	I7LSY6	TTHERM_00773190
22.028	22.2233	22.1775	22.0979		0.0366057	0.914452	-0.0120916	I7LSZ0	TTHERM_00773410
15.2632	15.6359	15.3459	15.4215		0.117975	0.618958	0.0658636	I7LSZ4	TTHERM_00773620
22.1289	22.1966	21.9747	22.0032		1.37807	0.150418	0.173738	I7LSZ6	TTHERM_00773720
15.2795	15.5293	15.4425	15.1867		0.177139	0.490271	0.0898747	I7LT00	TTHERM_00760320
21.1505	21.214	21.203	21.2158		0.30941	0.790048	-0.0271044	I7LT01	TTHERM_00760370
20.3623	20.2887	20.6541	20.6801	+	1.89296	0.027379	-0.341607	I7LT04	TTHERM_00760520
19.9983	19.6504	19.3084	19.398	+	0.921577	0.0198658	0.471161	I7LT21	TTHERM_00756430
22.0778	22.1263	21.8569	21.6412	+	1.06702	0.0312643	0.352992	I7LT37	TTHERM_00723630
24.7115	24.6526	24.7125	24.7962		0.532556	0.494712	-0.0722418	I7LT38	TTHERM_00715640
19.2253	19.131	19.3719	19.3834		1.28165	0.12011	-0.199443	I7LT41	TTHERM_00715790
15.2918	15.549	15.3554	15.2018		0.352761	0.288164	0.141749	I7LT46	TTHERM_00716080
20.8235	20.8144	20.9187	21.1079		0.753078	0.149485	-0.194327	I7LT47	TTHERM_00716140
19.5459	19.864	19.3673	19.2025	+	0.842715	0.0277834	0.420041	I7LT51	TTHERM_00716360
19.6478	19.7732	19.7579	19.632		0.0569389	0.886354	0.0155478	I7LT53	TTHERM_00691150
24.455	24.5319	24.5981	24.6005		0.956244	0.330476	-0.105846	I7LT60	TTHERM_00691520
18.7662	19.1508	19.0196	19.0621		0.147559	0.53365	-0.0823011	I7LT61	TTHERM_00691580
25.3909	25.3621	25.3745	25.3621		0.184233	0.931604	0.00816917	I7LT65	TTHERM_00691790
26.8556	27.0058	26.8438	26.915		0.222054	0.644546	0.0513191	I7LT66	TTHERM_00691840
27.5759	27.662	27.6831	27.7958		0.635639	0.302326	-0.12051	I7LT67	TTHERM_00691900
19.6398	19.6045	19.6337	19.2586		0.348018	0.227464	0.176034	I7LT68	TTHERM_00691950
28.0117	27.8836	27.7502	27.7588		1.02251	0.13806	0.193151	I7LT74	TTHERM_00648910
26.045	26.8454	26.4773	26.5001		0.0345857	0.798076	-0.0434694	I7LT80	TTHERM_00649240
22.277	22.1905	22.7403	22.9978	+	1.36888	0.0091985	-0.635335	I7LT83	TTHERM_00649410
25.2601	25.1876	25.8432	25.8109	+	2.36648	0.00283333	-0.603155	I7LT86	TTHERM_00599780
21.293	21.1564	21.2846	21.3354		0.440868	0.443681	-0.0852966	I7LT92	TTHERM_00600130
20.2366	20.0898	20.2502	20.2369		0.40942	0.466551	-0.0803051	I7LT96	TTHERM_00600350
22.5283	22.2907	21.8207	21.7906	+	1.43025	0.0102535	0.603851	I7LTA1	TTHERM_00600650
22.9912	23.0618	23.0852	23.1242		0.716303	0.454969	-0.0782194	I7LTB1	TTHERM_00584800
22.1734	22.3331	22.5143	22.504		1.0682	0.0825126	-0.255893	I7LTB2	TTHERM_00584860
22.6432	22.7112	22.9855	23.0263	+	1.8468	0.0287939	-0.32873	I7LTB6	TTHERM_00585060
21.9035	21.919	22.1598	22.0657		1.28611	0.11854	-0.201449	I7LTB9	TTHERM_00585230
20.6257	20.5615	20.4817	20.1998		0.652819	0.102868	0.252873	I7LTC2	TTHERM_00585380
22.7308	22.7011	22.7618	22.6878		0.0732693	0.929094	-0.00885487	I7LTC3	TTHERM_00585430
21.8445	21.9913	21.7852	21.6903		0.755864	0.166144	0.180108	I7LTC4	TTHERM_00585480
22.6512	22.218	22.5134	22.645		0.230312	0.325826	-0.144573	I7LTC7	TTHERM_00529570
24.7716	24.7069	24.5252	24.5274		1.65209	0.0998351	0.212926	I7LTD0	TTHERM_00529730
20.2684	19.9086	20.5909	20.8402	+	0.98592	0.0115054	-0.62709	I7LTD5	TTHERM_00529990
19.6857	19.7067	19.8397	19.6909		0.342066	0.526872	-0.0691013	I7LTF1	TTHERM_00485790
19.1555	19.1629	19.3937	19.3063		1.30952	0.131393	-0.190801	I7LTF7	TTHERM_00486110
22.815	22.6644	22.6513	22.7777		0.0854664	0.823128	0.0252419	I7LTF8	TTHERM_00486170
20.949	20.8265	21.0039	21.0013		0.694932	0.316084	-0.114818	I7LTG4	TTHERM_00486470
26.6498	26.3865	26.46	26.5687		0.00829955	0.972205	0.00381374	I7LTG8	TTHERM_00486680
24.547	24.5981	24.4975	24.6355		0.0258626	0.952133	0.00602722	I7LTH0	TTHERM_00486790
23.9053	24.0628	23.7735	23.7007		0.981001	0.0890675	0.246956	I7LTH6	TTHERM_00487110
20.1297	20.1103	20.1268	20.088		0.207405	0.893822	0.0125694	I7LTI2	TTHERM_00470670
17.5191	17.8922	18.0212	17.7588		0.29779	0.231802	-0.184373	I7LTI3	TTHERM_00470720
23.5713	23.7167	24.0721	23.932	+	1.14803	0.0306015	-0.358063	I7LTJ4	TTHERM_00471350
23.2834	23.5721	23.5656	23.7478		0.506153	0.137802	-0.228974	I7LTJ7	TTHERM_00471510
26.6598	26.7238	26.4786	26.4095		1.46521	0.0781358	0.247761	I7LTL0	TTHERM_00441950
23.9854	24.0365	24.0799	24.0645		0.82829	0.543751	-0.0612354	I7LTL3	TTHERM_00442100
23.7406	23.7504	23.3819	23.3649	+	3.15716	0.0171594	0.372097	I7LTL6	TTHERM_00442210
26.0862	26.2828	26.4204	26.3433		0.693607	0.1503	-0.197366	I7LTM1	TTHERM_00442480
21.5209	21.0578	21.0802	21.378		0.0720783	0.682328	0.0602474	I7LTM2	TTHERM_00442530
25.1091	25.1031	24.999	24.9455		1.4186	0.230515	0.13385	I7LTM7	TTHERM_00442780
20.444	20.5878	20.4467	20.5154		0.151909	0.753956	0.0348215	I7LTN6	TTHERM_00419760
23.5297	23.5018	23.6399	23.533		0.482733	0.505119	-0.0707216	I7LTN8	TTHERM_00419810
24.9182	25.0997	24.7154	24.773		0.96405	0.0804926	0.264778	I7LTP1	TTHERM_00420030
21.2235	21.1144	21.219	21.1792		0.183569	0.780555	-0.0301495	I7LTP7	TTHERM_00420340
20.4353	20.7698	20.5286	20.6124		0.0607206	0.799317	0.0320911	I7LTP9	TTHERM_00420440
21.4699	21.5543	21.5225	21.5146		0.0491299	0.948439	-0.00645256	I7LTQ3	TTHERM_00420640
22.7884	22.6237	23.1112	23.0561	+	1.30934	0.0254158	-0.377567	I7LTQ6	TTHERM_00420790
19.8638	19.9351	19.4681	19.2582	+	1.39595	0.011694	0.536273	I7LTS5	TTHERM_00548030
23.6141	23.8544	23.558	23.5064		0.616373	0.150939	0.202033	I7LTS7	TTHERM_00548160
26.802	26.7257	26.7193	26.8248		0.040318	0.938471	-0.00819302	I7LTS8	TTHERM_00548300
15.2673	15.2994	15.0631	15.1064		1.74729	0.112363	0.198625	I7LTU9	TTHERM_00058440
25.1902	25.3264	25.4165	25.3017		0.425432	0.387624	-0.100729	I7LTV2	TTHERM_00058600
19.4376	19.3342	19.5863	19.5402		1.05337	0.154009	-0.17739	I7LTW0	TTHERM_00059030
24.8689	24.7257	24.7348	24.7637		0.237569	0.657401	0.0480022	I7LTW2	TTHERM_00059130
26.5092	26.3157	26.1109	26.0545	+	1.08559	0.0375371	0.32969	I7LTW6	TTHERM_00059330
20.8663	20.8895	20.1325	19.7852	+	1.46811	0	0.919053	I7LTX4	TTHERM_00066760
17.1842	17.396	17.2197	17.1004		0.40179	0.305486	0.130098	I7LTX8	TTHERM_00066990
22.5258	22.8888	22.1902	22.4541	+	0.641703	0.0410871	0.385188	I7LTY1	TTHERM_00068140
19.5477	20.2826	19.4351	19.5517		0.426512	0.0628603	0.421772	I7LTY4	TTHERM_00069300
24.6631	24.4719	24.2031	24.411		0.685024	0.0978371	0.260429	I7LTY5	TTHERM_00069350
23.5099	23.394	23.5895	23.638		0.908899	0.188267	-0.161793	I7LTY6	TTHERM_00069400
20.4821	20.5498	20.5509	20.5538		0.403262	0.719744	-0.0364065	I7LTZ4	TTHERM_00070850
20.6482	20.7592	20.8108	20.8781		0.7899	0.237295	-0.140783	I7LTZ9	TTHERM_00071120
22.1472	21.9053	21.8362	21.9792		0.311976	0.355367	0.118582	I7LU07	TTHERM_00538870
21.979	22.0496	22.1167	22.0429		0.483432	0.53237	-0.065506	I7LU11	TTHERM_00540100
24.0415	23.8432	24.6017	24.567	+	1.62526	0.00460829	-0.642013	I7LU14	TTHERM_00540260
25.6129	25.4563	25.2123	25.3317		0.933358	0.0837346	0.26261	I7LU17	TTHERM_00540420
25.124	25.171	25.1659	25.338		0.440869	0.3737	-0.10441	I7LU20	TTHERM_00370750
18.0488	18.0351	18.021	17.9518		0.591842	0.588592	0.0555105	I7LU22	TTHERM_00370860
15.2922	14.9672	15.4608	15.5691	+	0.813858	0.0319908	-0.385232	I7LU23	TTHERM_00370910
22.3235	22.534	22.7146	22.6476		0.824969	0.0910958	-0.252376	I7LU25	TTHERM_00371010
20.5431	21.1078	20.7368	20.749		0.0982539	0.582695	0.0825758	I7LU29	TTHERM_00371210
23.7346	23.4501	23.6987	23.6778		0.243804	0.441783	-0.095933	I7LU32	TTHERM_00372410
19.2417	19.3452	19.2475	18.8595		0.450278	0.138145	0.239936	I7LU41	TTHERM_00374900
23.4113	23.3635	23.37	23.3681		0.282424	0.852132	0.0183907	I7LU43	TTHERM_00375010
18.6536	18.7894	18.7506	18.9252		0.394593	0.34192	-0.116379	I7LU44	TTHERM_00375070
19.5187	19.3548	19.6217	20.0139	+	0.667727	0.0414743	-0.381047	I7LU45	TTHERM_00375120
26.9278	26.8597	26.8781	26.9388		0.109293	0.884137	-0.0147333	I7LU47	TTHERM_00559720
23.0475	23.0837	23.4519	23.3173	+	1.35069	0.0366222	-0.319022	I7LU51	TTHERM_00560000
25.0182	25.0338	24.9574	25.0026		0.711189	0.644815	0.0459681	I7LU65	TTHERM_00562810
17.8683	18.0627	17.9475	18.2013		0.247267	0.401536	-0.108927	I7LU69	TTHERM_00705240
21.5989	21.7044	21.7559	21.681		0.387041	0.535354	-0.0668468	I7LU81	TTHERM_00140860
24.015	24.1562	24.1274	24.1645		0.305024	0.583315	-0.0603552	I7LU96	TTHERM_00143720
19.8009	19.7961	19.7529	20.3215		0.310272	0.168393	-0.238718	I7LU97	TTHERM_00143770
23.5773	23.5848	23.4274	23.3027		1.12861	0.107503	0.216014	I7LUA0	TTHERM_00144940
19.6517	19.5571	19.3437	19.54		0.562183	0.213284	0.162598	I7LUA7	TTHERM_00145320
17.1266	17.287	17.2391	17.1389		0.0615687	0.874406	0.0178299	I7LUB1	TTHERM_00145520
27.0293	26.9875	26.8502	26.9035		1.21929	0.240213	0.131563	I7LUB7	TTHERM_00145830
22.1755	22.2866	22.3441	22.4634		0.773595	0.174263	-0.172645	I7LUB8	TTHERM_00145890
18.1104	18.1688	18.5136	18.2446		0.649868	0.112739	-0.239529	I7LUC0	TTHERM_00145990
22.0766	21.7991	22.1168	22.1787		0.556135	0.149573	-0.209883	I7LUC4	TTHERM_00146210
24.094	24.3457	24.2715	24.2391		0.0935942	0.770513	-0.0354624	I7LUC8	TTHERM_00146420
25.8695	25.928	25.7008	25.7035		1.66757	0.114466	0.196641	I7LUE1	TTHERM_00294910
23.7348	23.8567	23.8157	23.811		0.0968715	0.868359	-0.0176067	I7LUE5	TTHERM_00295120
29.0413	28.9666	28.3117	28.2771	+	2.47477	0	0.709552	I7LUE6	TTHERM_00295170
25.0826	25.0262	24.8666	24.9704		0.829851	0.24447	0.135881	I7LUE7	TTHERM_00295220
17.7033	17.7028	17.9138	17.7584		0.64006	0.265029	-0.133039	I7LUF5	TTHERM_00295640
22.7549	22.6333	22.6984	22.7515		0.162767	0.778397	-0.0308771	I7LUF7	TTHERM_00295740
21.8691	21.3162	20.8959	20.6154	+	0.942548	0.00654237	0.837007	I7LUG3	TTHERM_00297050
22.0829	22.24	22.0018	22.0418		0.643733	0.248898	0.139674	I7LUI5	TTHERM_00402110
17.6509	17.32	17.9615	18.2963	+	0.951584	0.0115676	-0.643419	I7LUJ4	TTHERM_00406600
18.2312	18.3793	19.2941	19.4603	+	1.97434	0	-1.07192	I7LUJ9	TTHERM_00522040
19.3372	19.6335	18.8781	18.7698	+	1.28043	0.00940996	0.661405	I7LUK3	TTHERM_00522240
23.4249	23.438	23.4766	23.3939		0.0287911	0.967122	-0.00380325	I7LUK4	TTHERM_00522290
22.5096	22.3591	22.2819	22.3551		0.522265	0.327609	0.115854	I7LUK5	TTHERM_00522340
23.0215	23.1318	23.2167	23.2136		0.890392	0.237524	-0.138514	I7LUL1	TTHERM_00522650
27.8625	28.0006	27.6002	27.5494	+	1.39791	0.0275818	0.35671	I7LUL4	TTHERM_00522810
23.7438	23.7529	23.718	23.717		1.66488	0.749676	0.0308304	I7LUL5	TTHERM_00522860
27.2976	27.3329	27.3714	27.3735		1.07462	0.564189	-0.0571604	I7LUL6	TTHERM_00522920
23.4709	23.5628	23.7832	23.7516		1.44878	0.0775823	-0.25056	I7LUP6	TTHERM_00266570
18.9111	18.7634	18.6919	18.6188		0.801037	0.160561	0.181855	I7LUQ4	TTHERM_00268000
24.883	24.9262	24.5511	24.5975	+	2.04156	0.027508	0.330276	I7LUR8	TTHERM_00275740
21.8477	22.03	21.7809	21.6804		0.736427	0.135965	0.208223	I7LUV2	TTHERM_00128690
21.6887	21.8699	21.6631	21.5388		0.609101	0.180379	0.178372	I7LUV6	TTHERM_00128930
26.1229	26.0501	25.932	25.9056		1.30586	0.161138	0.167737	I7LUX8	TTHERM_00188400
20.6962	20.6793	20.8335	20.8325		2.47118	0.189939	-0.145216	I7LUY8	TTHERM_00188930
27.5857	27.564	27.6837	27.7661		1.143	0.200763	-0.150063	I7LUZ1	TTHERM_00189080
22.9248	23.6192	22.0797	22.0562	+	1.13012	0	1.20404	I7LUZ3	TTHERM_000570549
22.7881	22.785	22.7474	22.9181		0.191909	0.676817	-0.0461884	I7LUZ8	TTHERM_00189430
26.4771	26.4236	26.3081	26.3216		1.408	0.225685	0.135485	I7LV00	TTHERM_00189530
15.2106	15.0346	15.3171	15.4004		0.86624	0.101499	-0.236125	I7LV05	TTHERM_00190790
22.9524	22.847	23.0789	23.0865		1.12954	0.145935	-0.182968	I7LV12	TTHERM_00191180
22.0947	22.0534	22.1913	22.1114		0.642139	0.461072	-0.0772657	I7LV25	TTHERM_00191860
19.1061	19.0631	18.8359	18.8494		2.06646	0.0720825	0.241961	I7LV28	TTHERM_00192040
22.2059	22.0633	21.5703	21.6551	+	1.61349	0.0108946	0.521856	I7LV29	TTHERM_00192090
25.2335	25.2982	25.4095	25.3607		1.00617	0.283458	-0.11929	I7LV36	TTHERM_00476720
26.1102	25.9843	26.0631	26.149		0.282767	0.594676	-0.058753	I7LV38	TTHERM_00476820
25.1012	25.0796	25.0473	25.0488		1.22276	0.660985	0.0423298	I7LV58	TTHERM_00334410
22.5723	22.5973	22.5538	22.5912		0.194912	0.896584	0.0123301	I7LV60	TTHERM_00334520
21.5842	21.7509	21.9104	21.8364		0.816528	0.133881	-0.205871	I7LV67	TTHERM_00335890
28.0366	28.3091	28.4194	28.4356		0.692333	0.0999797	-0.254635	I7LV70	TTHERM_00338110
20.422	20.3223	20.5294	20.4229		0.53768	0.361984	-0.104031	I7LV79	TTHERM_00339630
23.0038	23.1208	22.7753	22.6997	+	1.36615	0.0339043	0.324837	I7LV80	TTHERM_00339690
20.8635	20.9398	20.6714	20.5818		1.36799	0.0590775	0.275042	I7LV83	TTHERM_00339840
22.5544	22.3475	22.6846	22.7541		0.875889	0.0832624	-0.268404	I7LV84	TTHERM_00339890
26.5981	26.7375	26.556	26.5108		0.681659	0.256936	0.134417	I7LV93	TTHERM_00437360
19.6272	19.9058	20.0077	20.024		0.665844	0.104906	-0.24932	I7LV96	TTHERM_00437530
24.3466	24.482	24.587	24.642		0.953152	0.132301	-0.200204	I7LVA0	TTHERM_00437740
20.3342	20.2724	20.1835	20.2101		1.06129	0.32499	0.106468	I7LVA9	TTHERM_00439260
24.1062	23.7781	23.9784	24.0945		0.192292	0.46673	-0.0942879	I7LVB7	TTHERM_00277070
22.9707	23.2135	23.3474	23.3503		0.772755	0.0917098	-0.256755	I7LVC9	TTHERM_00279750
23.9599	23.8863	23.7092	23.8945		0.458612	0.319693	0.121291	I7LVD2	TTHERM_00279920
22.8343	22.8962	22.6974	22.7087		1.44769	0.168399	0.162184	I7LVD4	TTHERM_00283030
25.8798	25.2401	25.8362	25.9954		0.40537	0.084493	-0.355854	I7LVF2	TTHERM_00284070
19.9562	19.7739	20.2505	20.3011	+	1.30883	0.0207437	-0.410749	I7LVF3	TTHERM_00284130
22.4048	22.0207	22.3505	22.4347		0.340056	0.225336	-0.179777	I7LVF7	TTHERM_00343410
21.6989	21.5839	22.189	22.0473	+	1.45929	0.0134746	-0.476752	I7LVH8	TTHERM_00346560
23.2308	23.6049	23.1593	23.4177		0.202921	0.373067	0.129359	I7LVI5	TTHERM_00285290
21.3972	21.346	21.7119	21.4894		0.73848	0.114011	-0.229056	I7LVI9	TTHERM_00285520
24.269	24.2532	24.8092	24.912	+	2.12837	0.00265366	-0.599498	I7LVJ0	TTHERM_00285570
24.5434	24.577	24.2348	24.1445	+	1.78274	0.0236306	0.370528	I7LVJ1	TTHERM_00285620
24.7503	24.6253	24.682	24.5888		0.243336	0.635907	0.052352	I7LVJ7	TTHERM_00287930
20.1666	20.4544	19.9772	19.8866	+	0.890204	0.0304865	0.378606	I7LVK0	TTHERM_00289080
20.2345	20.2158	19.6212	19.4378	+	1.7671	0.00314451	0.695686	I7LVL3	TTHERM_00290740
27.2359	27.1715	27.0062	26.9633		1.52533	0.0976458	0.218952	I7LVL5	TTHERM_00290850
21.0997	21.0742	21.2655	21.2462		2.05378	0.1492	-0.168883	I7LVL6	TTHERM_00290900
23.3381	23.0105	23.1441	23.2228		0.0169141	0.942951	-0.00910568	I7LVL8	TTHERM_00292000
24.9732	24.8941	24.5137	24.6035	+	1.61047	0.0238255	0.375006	I7LVM3	TTHERM_00131110
21.8719	21.7074	22.1968	22.21	+	1.42527	0.019051	-0.413773	I7LVN4	TTHERM_00133700
21.2704	21.2562	21.1448	21.0008		0.924427	0.144552	0.1905	I7LVN7	TTHERM_00134880
15.1831	15.1395	15.5475	15.3448		0.955248	0.0688339	-0.284833	I7LVN8	TTHERM_00134930
21.8302	22.1452	22.1734	22.0028		0.199487	0.446221	-0.100353	I7LVP0	TTHERM_00136040
23.9371	23.9199	24.3234	24.34	+	3.05589	0.0138105	-0.403241	I7LVP1	TTHERM_00136090
21.7857	20.94	20.7823	20.7634	+	0.526126	0.0270725	0.59003	I7LVP2	TTHERM_00136150
22.5468	22.7397	22.1557	22.1068	+	1.44648	0.0121125	0.511956	I7LVP9	TTHERM_00137520
23.3353	23.2844	23.0967	23.1396		1.53947	0.123576	0.191668	I7LVQ8	TTHERM_00137990
24.593	24.5846	24.4204	24.2699		1.07689	0.0872357	0.243689	I7LVR5	TTHERM_00138370
23.477	23.3446	23.4716	23.4384		0.234154	0.681527	-0.044239	I7LVR9	TTHERM_00138580
22.5889	22.6001	22.7185	22.9108		0.824809	0.116687	-0.220126	I7LVS4	TTHERM_00586630
20.7261	20.6139	20.5276	20.5146		0.925039	0.212029	0.148893	I7LVS9	TTHERM_00589920
25.8201	25.6946	26.5413	26.677	+	1.93659	0	-0.851818	I7LVT3	TTHERM_00590130
21.4552	21.3491	21.7283	21.7476	+	1.60502	0.0285381	-0.335828	I7LVU3	TTHERM_00591660
18.3937	18.4141	18.5272	18.3076		0.0392436	0.902522	-0.0135202	I7LVU5	TTHERM_00660220
22.8184	22.549	22.2184	22.3485	+	0.935981	0.0280156	0.400239	I7LVV6	TTHERM_00663820
21.7022	21.4422	21.8459	22.0231	+	0.830119	0.0372321	-0.362298	I7LVW0	TTHERM_00664030
26.1821	26.0677	25.9196	26.0073		0.811615	0.193759	0.16148	I7LVW4	TTHERM_00216030
20.2691	20.5568	19.2482	19.6548	+	1.21444	0	0.961395	I7LVW5	TTHERM_00216090
21.5803	21.4153	21.8091	21.9937	+	1.08305	0.0257118	-0.403621	I7LVX6	TTHERM_00218660
23.7621	23.5309	23.838	23.8874		0.679985	0.132467	-0.216197	I7LVY0	TTHERM_00218880
25.0762	25.0958	24.8364	24.8289		2.76687	0.0580794	0.253348	I7LVY1	TTHERM_00218940
19.9229	20.0494	20.1833	20.1876		1.05716	0.127843	-0.1993	I7LVY3	TTHERM_00219050
19.3657	19.5408	19.4464	19.4574		0.00476776	0.992026	0.00135517	I7LVY4	TTHERM_00219110
21.7826	21.9816	21.9813	22.0648		0.492684	0.262057	-0.140952	I7LVZ6	TTHERM_00220760
26.7139	26.7454	26.4344	26.4745	+	2.07273	0.0477551	0.275224	I7LVZ7	TTHERM_00220810
26.6853	26.8791	25.7147	25.603	+	2.01004	0	1.12333	I7LW03	TTHERM_00221120
20.4917	20.4306	20.361	20.4533		0.364478	0.612967	0.0540152	I7LW08	TTHERM_00408870
23.4802	23.397	23.4307	23.4813		0.122155	0.865803	-0.0174284	I7LW15	TTHERM_00410240
19.5338	19.3581	19.2572	19.3768		0.457383	0.29753	0.128911	I7LW22	TTHERM_00411610
23.9716	23.9819	23.687	23.7038	+	2.91253	0.0373943	0.281329	I7LW30	TTHERM_00412070
20.7889	20.9388	20.8411	20.8085		0.179403	0.721479	0.0390196	I7LW34	TTHERM_00304210
23.7345	23.6408	23.6689	23.7557		0.132898	0.815366	-0.0246868	I7LW36	TTHERM_00304340
20.1661	19.9161	20.151	20.3413		0.492398	0.160724	-0.205075	I7LW43	TTHERM_00307770
25.0942	25.1595	25.4476	25.3845	+	1.62449	0.0423306	-0.289228	I7LW55	TTHERM_00310490
23.0344	23.0563	23.0065	23.1093		0.0791263	0.898587	-0.0125465	I7LW61	TTHERM_00310890
23.3006	23.1856	23.1249	23.1894		0.49237	0.434644	0.085968	I7LW62	TTHERM_00310470
20.8478	20.6707	20.9753	20.9893		0.890468	0.111015	-0.223028	I7LW64	TTHERM_00314960
18.919	18.5962	18.7853	18.9541		0.221162	0.402994	-0.112103	I7LW68	TTHERM_00316170
21.0586	21.3086	21.0491	21.062		0.383212	0.316041	0.128079	I7LW71	TTHERM_00316330
20.1621	20.4817	20.2728	19.9926		0.330429	0.215907	0.189166	I7LW72	TTHERM_00316380
22.0317	22.2271	21.8782	21.8459		0.942605	0.0795585	0.267379	I7LW75	TTHERM_00316530
26.6901	26.7262	26.7071	26.7089		0.002776	0.999291	0.000163078	I7LW77	TTHERM_00316630
26.2891	26.2911	26.3042	26.2706		0.0516973	0.975307	0.00268841	I7LW80	TTHERM_00316910
15.4801	15.4311	15.2074	15.0515	+	1.24107	0.0367857	0.326114	I7LW91	TTHERM_00317480
21.2973	21.3336	21.2947	21.395		0.196316	0.781882	-0.0294399	I7LW93	TTHERM_00318580
20.3001	20.1075	20.1705	20.1187		0.212376	0.607259	0.0591478	I7LW94	TTHERM_00318630
20.8335	21.1074	21.0963	20.9003		0.0536261	0.825824	-0.027853	I7LWA3	TTHERM_00147640
28.9803	28.8485	28.4513	28.4825	+	1.65526	0.0128776	0.447512	I7LWA5	TTHERM_00148750
21.5747	21.8992	22.3175	22.1915	+	1.0136	0.0140395	-0.51754	I7LWA6	TTHERM_00148800
27.7561	27.9733	27.7088	27.6872		0.574633	0.204566	0.166691	I7LWB4	TTHERM_00149230
26.1944	26.1902	26.2531	26.3322		0.896673	0.353951	-0.100365	I7LWC5	TTHERM_00149860
21.6166	21.5562	21.4902	21.5178		0.882518	0.428786	0.0824089	I7LWC9	TTHERM_00151060
19.2059	19.2193	19.2009	19.196		0.729852	0.880754	0.0141277	I7LWD3	TTHERM_00151260
27.135	27.146	26.952	26.9807		2.11287	0.142488	0.174158	I7LWE3	TTHERM_00151820
23.2456	23.2896	23.1088	23.0634		1.53708	0.138055	0.181534	I7LWG9	TTHERM_00564240
23.9173	23.8446	23.8743	23.8689		0.0857126	0.925331	0.00937557	I7LWH4	TTHERM_00564510
27.042	27.0334	26.9096	26.858		1.55704	0.180473	0.153899	I7LWH9	TTHERM_00566780
23.5024	23.3621	23.0599	23.1734	+	1.13713	0.041431	0.315591	I7LWI6	TTHERM_00499440
20.4635	20.4213	20.621	20.7742		1.07193	0.0831273	-0.255186	I7LWI8	TTHERM_00499540
25.314	25.1647	25.0738	25.0435		0.850716	0.159195	0.180685	I7LWI9	TTHERM_00499590
22.1281	22.1516	22.2788	22.3165		1.7156	0.169214	-0.157779	I7LWJ0	TTHERM_00499640
24.5906	24.6368	24.5238	24.584		0.592601	0.560909	0.0598173	I7LWJ2	TTHERM_00500750
23.7374	23.6644	23.2566	23.1408	+	1.7431	0.0106222	0.502189	I7LWJ5	TTHERM_00500920
26.3383	26.4178	26.5161	26.5027		1.08261	0.244581	-0.131374	I7LWJ8	TTHERM_00502130
18.2715	18.2466	17.9259	17.7661	+	1.44053	0.0190845	0.413054	I7LWK0	TTHERM_00502240
20.9512	20.6258	21.0896	21.0853		0.682734	0.0785788	-0.29892	I7LWK9	TTHERM_00502730
24.6952	24.8739	25.1679	25.1765	+	1.3068	0.0244096	-0.387679	I7LWL3	TTHERM_00557850
19.6779	19.6978	19.5798	19.6831		0.402501	0.594267	0.056385	I7LWM0	TTHERM_00558220
23.2045	23.0005	22.9622	23.1096		0.187418	0.578619	0.0665951	I7LWM3	TTHERM_00558380
19.6626	19.9684	19.3994	19.3957	+	0.951338	0.0271498	0.417909	I7LWM6	TTHERM_00558550
21.9291	22.2164	22.2281	22.2462		0.429752	0.227357	-0.164376	I7LWM7	TTHERM_00558600
22.4267	22.3285	22.7052	22.9106	+	1.19791	0.0203436	-0.430293	I7LWN1	TTHERM_00727580
22.4295	22.0752	22.327	22.5145		0.310451	0.24901	-0.168385	I7LWN2	TTHERM_00727630
23.688	23.7609	23.7874	23.7531		0.4282	0.654436	-0.0458078	I7LWN3	TTHERM_00727680
21.5672	21.5498	21.2986	21.318		2.57081	0.060442	0.250176	I7LWN6	TTHERM_00727830
22.7059	22.7346	22.7028	22.6335		0.523349	0.614433	0.0520267	I7LWN9	TTHERM_00728990
19.5139	19.4002	19.5384	19.855		0.537134	0.123686	-0.23962	I7LWP3	TTHERM_00729200
26.7454	26.7569	26.4169	26.389	+	2.72665	0.0236683	0.348227	I7LWP4	TTHERM_00729250
27.473	27.4778	27.3808	27.2804		0.989845	0.21879	0.144748	I7LWP7	TTHERM_00578560
26.9103	26.9709	26.7463	26.8136		1.14808	0.17664	0.1607	I7LWQ0	TTHERM_00578720
24.3925	24.592	25.5251	25.6403	+	1.95974	0	-1.09045	I7LWQ3	TTHERM_00578880
23.0464	22.9568	22.9311	22.9892		0.284668	0.693189	0.0414381	I7LWR4	TTHERM_00347960
20.7476	21.1588	20.5965	20.6447		0.603258	0.0697665	0.332665	I7LWR6	TTHERM_00348060
21.9034	21.9608	21.7672	21.8998		0.514883	0.385268	0.0985994	I7LWS9	TTHERM_00348760
26.5939	26.6335	26.625	26.7047		0.433078	0.622908	-0.0512018	I7LWT9	TTHERM_00353280
19.9574	19.8479	20.1287	20.0869		1.13775	0.118906	-0.205155	I7LWU1	TTHERM_00353410
23.1551	23.1152	23.0812	23.2345		0.0962066	0.8359	-0.0227165	I7LWU2	TTHERM_00353460
22.3607	22.2292	22.1775	22.1734		0.676041	0.30197	0.119486	I7LWU5	TTHERM_00492360
25.8711	26.0481	25.8805	25.9111		0.258827	0.571825	0.0638351	I7LWU9	TTHERM_00492560
18.6484	18.7381	18.8508	18.9554		1.03158	0.117571	-0.209827	I7LWV0	TTHERM_00492620
20.5221	21.2433	20.4536	20.3657	+	0.491329	0.0379056	0.473071	I7LWV5	TTHERM_00492870
21.8928	21.7888	21.7239	21.6601		0.87006	0.216592	0.148768	I7LWV6	TTHERM_00492920
21.4059	21.2172	20.7043	20.67	+	1.64239	0.00674236	0.624463	I7LWY4	TTHERM_00444690
19.6471	20.2124	19.3617	19.0811	+	0.812749	0.0126293	0.708374	I7LWY7	TTHERM_00444850
22.0581	22.1425	19.2409	19.1839	+	3.50722	0	2.88791	I7LWY8	TTHERM_00445900
27.0985	27.01	26.9137	26.8425		1.04487	0.156838	0.176165	I7LWZ7	TTHERM_00446430
25.9809	26.6238	26.8926	26.6123	+	0.484189	0.0437895	-0.450115	I7LX00	TTHERM_00535150
19.6698	19.7795	19.7498	19.6827		0.0420996	0.936004	0.00843811	I7LX05	TTHERM_00535410
25.7428	25.6369	25.6837	25.7584		0.168694	0.775273	-0.0311699	I7LX12	TTHERM_00535760
23.3397	23.1661	23.2202	23.2911		0.00890733	0.979588	-0.00269222	I7LX15	TTHERM_00535910
18.2921	18.6734	18.6951	18.4849		0.173166	0.441711	-0.10719	I7LX16	TTHERM_00535960
23.8408	23.5563	23.5307	23.4013		0.560458	0.127924	0.232526	I7LX21	TTHERM_00537210
19.5648	19.5226	19.7179	19.6776		1.46866	0.182569	-0.154036	I7LX27	TTHERM_00473050
25.7581	25.7472	25.7115	25.7184		1.55184	0.694282	0.0377254	I7LX35	TTHERM_00474460
25.9968	26.0874	25.6803	25.6826	+	1.81131	0.0239756	0.360676	I7LX53	TTHERM_00657270
15.3474	15.0814	15.2974	15.3389		0.282764	0.405046	-0.103768	I7LX61	TTHERM_00658700
22.7493	22.6144	23.1746	23.3062	+	1.56417	0.0108645	-0.558536	I7LX64	TTHERM_00658850
20.6989	20.5778	20.8264	20.9278		1.02589	0.0921788	-0.238764	I7LX74	TTHERM_00455310
25.4192	25.4828	25.2714	25.2007		1.34138	0.10316	0.214937	I7LX79	TTHERM_00455570
20.1283	20.319	20.1159	20.1192		0.418231	0.370358	0.106116	I7LX84	TTHERM_00456830
19.905	19.9496	19.9688	19.8899		0.0141594	0.983515	-0.00205708	I7LX86	TTHERM_00456930
24.6499	24.7472	24.9861	25.0765	+	1.42519	0.030488	-0.332785	I7LX96	TTHERM_00298230
21.7296	21.5864	21.6275	21.6291		0.143607	0.787013	0.029727	I7LXB1	TTHERM_00300120
24.789	24.7402	25.6601	25.6838	+	3.04919	0	-0.907325	I7LXB6	TTHERM_00300370
15.2644	15.3077	15.348	15.3853		0.973681	0.433659	-0.0805502	I7LXB9	TTHERM_00300520
20.5896	20.6105	20.6605	20.3984		0.190305	0.559046	0.0705757	I7LXC1	TTHERM_00300620
19.1068	19.257	19.1975	19.4072		0.347763	0.340313	-0.120448	I7LXC6	TTHERM_00301900
21.7704	21.5434	20.6802	20.8616	+	1.58756	0	0.886053	I7LXC8	TTHERM_00302050
23.4081	23.3305	23.4632	23.427		0.661051	0.466779	-0.075861	I7LXC9	TTHERM_00302100
19.2825	19.3762	19.2647	19.1522		0.619196	0.302138	0.120946	I7LXE0	TTHERM_00616230
15.2321	15.3075	15.3631	15.4321		0.887423	0.262181	-0.127772	I7LXE8	TTHERM_00616660
23.5584	23.5377	23.0736	23.1291	+	2.36068	0.0117228	0.44667	I7LXF5	TTHERM_00237560
22.8548	22.8291	23.0035	23.0133		2.17095	0.150678	-0.166448	I7LXF7	TTHERM_00237660
24.0558	24.2389	23.7536	23.8593	+	1.07492	0.0363579	0.340898	I7LXF9	TTHERM_00238830
19.8492	19.6953	19.7448	19.9245		0.186632	0.597556	-0.0623703	I7LXG3	TTHERM_00239080
24.8011	25.0508	24.7576	24.8768		0.28884	0.386936	0.108744	I7LXG7	TTHERM_00239290
20.755	20.4603	20.8126	20.854		0.57101	0.134568	-0.225708	I7LXH0	TTHERM_00240450
22.0987	21.9894	22.1923	22.167		0.863182	0.243716	-0.135571	I7LXH9	TTHERM_00241970
19.5721	18.9705	18.4418	18.4935	+	0.932207	0.00930303	0.803608	I7LXI4	TTHERM_00242240
18.5333	18.7606	18.4812	18.4333		0.612441	0.164371	0.18964	I7LXJ2	TTHERM_00464920
25.1524	25.2747	25.0961	25.1929		0.328475	0.530955	0.0690365	I7LXK6	TTHERM_00467780
23.7858	23.7792	23.6834	23.6546		1.78163	0.283093	0.113536	I7LXK8	TTHERM_00467890
17.173	16.4313	17.478	17.2908	+	0.572932	0.0238306	-0.582289	I7LXL0	TTHERM_00467990
18.8309	18.8889	19.2307	19.1846	+	1.95206	0.0249563	-0.34774	I7LXL1	TTHERM_00469040
18.3336	18.417	18.7359	18.5277		0.825639	0.0885244	-0.2565	I7LXM1	TTHERM_00684570
23.8436	23.8551	23.7441	23.7203		1.90347	0.268105	0.117108	I7LXM2	TTHERM_00684620
14.9972	14.8469	14.7773	14.8804		0.38297	0.419569	0.0931864	I7LXN1	TTHERM_00686090
20.0447	19.7135	20.0699	20.0675		0.430977	0.191381	-0.189606	I7LXN3	TTHERM_00686190
20.7781	20.5773	20.5434	20.4333		0.619487	0.164551	0.189311	I7LXN6	TTHERM_00836650
24.7955	24.7754	24.8931	24.9422		1.4188	0.235477	-0.132177	I7LXP2	TTHERM_00840010
24.2589	23.9476	24.1515	24.2204		0.183339	0.512281	-0.0826864	I7LXP9	TTHERM_00763030
24.4368	24.4939	24.2459	24.1507		1.39165	0.0650893	0.267036	I7LXQ4	TTHERM_00765300
20.6036	20.7518	20.5618	20.7076		0.143253	0.709706	0.0430326	I7LXQ7	TTHERM_00766450
20.1183	19.9697	20.2716	20.242		0.971263	0.11609	-0.212807	I7LXR3	TTHERM_00780650
24.0127	23.8938	24.164	24.2351		1.14996	0.0840537	-0.246312	I7LXR4	TTHERM_00780700
18.0405	17.957	18.3632	18.4715	+	1.59092	0.017348	-0.418557	I7LXR5	TTHERM_00780750
23.0869	23.1854	23.1689	23.2165		0.387635	0.594878	-0.0565691	I7LXR6	TTHERM_00780810
21.9943	22.0516	22.0212	22.1198		0.307926	0.651908	-0.0475426	I7LXS5	TTHERM_00670290
25.2701	25.2091	25.1272	25.1699		0.871754	0.388665	0.0910749	I7LXS6	TTHERM_00670340
21.7833	22.003	21.6399	21.7996		0.481425	0.205694	0.173357	I7LXS9	TTHERM_00670500
23.3355	23.3044	23.3471	23.2745		0.0765755	0.927095	0.00914192	I7LXT0	TTHERM_00670550
19.3389	19.2872	19.5337	19.5426		1.87587	0.0862741	-0.22506	I7LXT1	TTHERM_00670600
23.03	23.1483	23.054	23.1548		0.064149	0.886241	-0.0152359	I7LXT2	TTHERM_00670660
21.8508	21.9833	21.8566	21.7782		0.48828	0.383579	0.0996304	I7LXT5	TTHERM_00670810
25.8488	25.8097	25.8356	25.7959		0.170096	0.888434	0.0135193	I7LXT7	TTHERM_00670910
18.0819	18.321	17.8718	17.9862		0.754231	0.0841755	0.272467	I7LXT9	TTHERM_00325640
22.9476	22.9863	22.9439	22.9343		0.526646	0.782092	0.0278368	I7LXU2	TTHERM_00326820
21.4009	21.3528	21.4424	21.378		0.30665	0.746113	-0.0333757	I7LXW9	TTHERM_00688270
24.4395	24.2915	24.3837	24.3868		0.0891716	0.855682	-0.0197649	I7LXX3	TTHERM_00688500
18.6576	18.7634	18.7954	18.9434		0.652402	0.211804	-0.158934	I7LXX8	TTHERM_00688760
17.5474	17.6573	17.5527	17.598		0.15825	0.797992	0.0269661	I7LXX9	TTHERM_00688810
19.6034	19.312	19.5248	19.516		0.149325	0.613355	-0.062686	I7LXZ4	TTHERM_00842660
23.4829	23.3726	23.0402	22.9886	+	1.6773	0.0174118	0.413301	I7LXZ5	TTHERM_00842720
21.8605	21.8644	21.8931	22.2908		0.434326	0.147984	-0.229472	I7LY08	TTHERM_00683300
24.1403	24.1695	24.5701	24.462	+	1.63414	0.0251395	-0.361135	I7LY09	TTHERM_00683360
22.5408	22.4433	22.4711	22.4315		0.2842	0.698068	0.0407476	I7LY16	TTHERM_00647130
19.9415	19.9564	20.9798	20.9834	+	4.25898	0	-1.03268	I7LY18	TTHERM_00647250
22.2416	22.0973	22.6849	22.3353		0.670728	0.058609	-0.340664	I7LY31	TTHERM_00678300
15.4815	15.5803	14.9837	15.1451	+	1.41149	0.0136952	0.466457	I7LY36	TTHERM_00678560
25.9246	25.9856	26.0611	26.1495		0.967909	0.208896	-0.150161	I7LY38	TTHERM_00495950
23.8722	23.8348	24.2073	24.214	+	2.55016	0.0212935	-0.357136	I7LY41	TTHERM_00497100
24.5569	24.45	24.3805	24.4094		0.723256	0.333697	0.108488	I7LY45	TTHERM_00497300
22.0523	22.1171	21.9637	22.006		0.910139	0.355294	0.0998325	I7LY56	TTHERM_00497890
18.7397	18.6994	18.7483	18.6951		0.0197568	0.98309	-0.00209999	I7LY57	TTHERM_00497940
28.1384	28.0724	27.949	27.9164		1.37181	0.150568	0.172734	I7LY62	TTHERM_00498220
21.2534	21.3014	21.351	21.3862		1.03544	0.385726	-0.0911541	I7LY64	TTHERM_00525110
21.7452	21.7297	21.9358	22.0945		1.13415	0.0658129	-0.277719	I7LY65	TTHERM_00525160
24.8472	24.9098	24.5458	24.4591	+	1.70745	0.0223586	0.376096	I7LY68	TTHERM_00526310
19.6819	19.4481	19.2482	19.0959	+	0.973392	0.0284617	0.392953	I7LY74	TTHERM_00526670
20.6765	20.8494	20.7028	20.8804		0.0763565	0.807996	-0.028635	I7LY76	TTHERM_00526780
24.841	24.7941	23.6039	23.7561	+	2.31266	0	1.13752	I7LY81	TTHERM_00527180
20.4054	20.3736	20.0725	20.1451	+	1.71389	0.0498928	0.280693	I7LY83	TTHERM_00527290
24.0239	24.0699	23.8715	24.0369		0.405478	0.418174	0.0926981	I7LZD7	TTHERM_00947460
26.1952	26.0973	26.1295	26.205		0.115624	0.842378	-0.0210133	I7LZE3	TTHERM_00825190
19.2051	18.9981	19.6691	19.5034	+	1.17145	0.0139568	-0.484647	I7LZE4	TTHERM_00825240
21.0377	21.2779	20.6744	20.7133	+	1.20503	0.0178045	0.463963	I7LZE5	TTHERM_00825290
19.5803	19.388	19.7748	19.7317		0.950974	0.0786966	-0.269092	I7LZE6	TTHERM_00825340
26.3516	26.5274	26.3939	26.4227		0.119508	0.782957	0.0312204	I7LZF9	TTHERM_00823690
20.389	20.234	20.1461	20.1337		0.801657	0.174355	0.171595	I7LZG0	TTHERM_00823740
20.8454	20.5802	20.9983	21.0415		0.82503	0.0630318	-0.307065	I7LZG3	TTHERM_00823920
26.401	26.8421	25.997	26.0551	+	0.936243	0.0132582	0.595487	I7LZH1	TTHERM_00773340
20.4285	20.4294	20.6557	20.5386		0.988083	0.169984	-0.16825	I7LZH5	TTHERM_00773550
18.46	18.4579	18.4728	18.5125		0.633846	0.733275	-0.0336876	I7LZH9	TTHERM_00773750
21.5637	21.482	21.6332	21.4356		0.0344231	0.917541	-0.0115604	I7LZI0	TTHERM_00760190
25.5404	25.6677	25.7667	25.816		0.954668	0.146448	-0.187378	I7LZI8	TTHERM_00760600
17.9707	18.3746	17.7897	17.8226	+	0.67314	0.0483895	0.366499	I7LZK6	TTHERM_00722950
19.8796	20.2198	19.6907	19.5476	+	0.839116	0.0275543	0.430528	I7LZL5	TTHERM_00723410
21.9884	21.688	22.152	22.3876	+	0.817636	0.027843	-0.431585	I7LZL6	TTHERM_00723460
21.3402	21.6273	22.0352	22.0184	+	1.19716	0.0117519	-0.543065	I7LZM1	TTHERM_00715670
21.2953	21.142	21.5425	21.5479	+	1.29236	0.0350631	-0.326497	I7LZM6	TTHERM_00715960
21.3175	21.5705	21.4912	21.5044		0.147366	0.649671	-0.0538282	I7LZM8	TTHERM_00716060
19.329	19.3717	19.4329	19.3661		0.4672	0.634795	-0.0491467	I7LZN5	TTHERM_00691180
21.6886	21.6182	21.5973	21.6191		0.46305	0.655615	0.0452461	I7LZP2	TTHERM_00691560
26.4649	26.6795	27.1826	27.2891	+	1.50761	0.0046729	-0.663647	I7LZP3	TTHERM_00691610
21.7511	21.8576	21.5016	21.4257	+	1.45686	0.0287541	0.340711	I7LZQ9	TTHERM_00649110
24.4688	24.4777	24.3086	24.2789		2.13152	0.134082	0.1795	I7LZR0	TTHERM_00649160
18.7186	18.8775	18.5428	18.4746		1.10294	0.0584991	0.289292	I7LZS1	TTHERM_00599980
24.1238	24.1322	24.4368	24.3768	+	1.93607	0.0456181	-0.278811	I7LZS3	TTHERM_00600110
22.515	22.327	22.1784	22.1752		0.914379	0.09326	0.244168	I7LZU8	TTHERM_00585090
24.4255	24.5532	24.1052	23.9788	+	1.41981	0.0166214	0.447334	I7LZV1	TTHERM_00585260
22.3419	22.321	22.5492	22.5475		2.63431	0.0868669	-0.216898	I7LZV3	TTHERM_00585360
17.7019	17.5414	17.493	17.5917		0.310829	0.485508	0.0792761	I7LZV5	TTHERM_00585460
20.9533	21.5066	20.341	20.3102	+	1.08391	0.00307345	0.904397	I7LZW2	TTHERM_00529760
22.1728	21.9001	22.2641	22.0114		0.193541	0.44667	-0.101295	I7LZW7	TTHERM_00530020
25.4305	25.259	24.2008	24.0162	+	1.99038	0	1.23623	I7LZW8	TTHERM_00530070
26.7229	26.6249	26.5478	26.5573		0.87809	0.282768	0.121367	I7LZX2	TTHERM_00530270
21.1104	20.7343	20.6158	20.6472		0.579767	0.0876685	0.290869	I7LZX4	TTHERM_00530440
20.3731	20.389	20.1636	20.1962		2.0938	0.104638	0.201165	I7LZX6	TTHERM_00530550
23.2028	23.2555	23.1673	23.3273		0.0710713	0.869461	-0.0181866	I7LZX7	TTHERM_00530600
22.2791	22.1641	22.1218	22.1053		0.690759	0.337639	0.108061	I7LZY0	TTHERM_00530750
21.2689	21.1494	21.2738	21.4105		0.551892	0.274546	-0.132981	I7LZY1	TTHERM_00530800
20.3966	20.5048	20.422	20.3683		0.341807	0.604795	0.0555096	I7LZY3	TTHERM_00485820
19.1948	19.1482	19.2365	19.2666		0.991797	0.435389	-0.0800676	I7LZZ0	TTHERM_00486200
24.7981	25.159	24.7509	24.8457		0.360619	0.219122	0.180242	I7LZZ8	TTHERM_00486610
22.188	22.1736	22.1674	22.1253		0.582277	0.729256	0.0344391	I7M003	TTHERM_00486880
22.6594	22.7262	22.6783	22.627		0.356054	0.69614	0.0402079	I7M005	TTHERM_00486980
20.1687	19.6131	20.2504	20.4667	+	0.589597	0.0302708	-0.467633	I7M006	TTHERM_00487030
29.1126	29.1849	29.6195	29.5815	+	2.09267	0.0126634	-0.451714	I7M007	TTHERM_00487090
28.8017	28.6802	28.5221	28.5686		1.02208	0.135002	0.195642	I7M008	TTHERM_00487150
20.8403	20.4284	20.5538	21.0383		0.179361	0.328969	-0.16167	I7M013	TTHERM_00470650
21.8615	21.7748	22.0952	22.0902		1.61845	0.0542162	-0.274564	I7M028	TTHERM_00471490
20.9878	21.2202	21.802	21.7257	+	1.48581	0.00454545	-0.659896	I7M047	TTHERM_00442240
21.4209	21.5492	21.7541	21.7552		1.28231	0.0658676	-0.269654	I7M051	TTHERM_00442460
18.9999	18.768	18.9416	18.9119		0.125115	0.715372	-0.0427532	I7M054	TTHERM_00442610
21.9515	22.0386	22.0705	22.1984		0.671107	0.247044	-0.139413	I7M057	TTHERM_00442760
20.6255	20.7952	20.8031	20.7079		0.162269	0.68947	-0.0451431	I7M058	TTHERM_00442810
22.4175	22.4521	22.7036	22.4879		0.555281	0.217852	-0.160974	I7M074	TTHERM_00420220
25.1633	25.3035	25.1409	25.1766		0.386604	0.497415	0.0746469	I7M084	TTHERM_00420720
24.0237	23.9471	23.9925	24.0981		0.341663	0.58059	-0.0599022	I7M094	TTHERM_00541470
25.003	24.9071	24.8475	24.8818		0.661735	0.403429	0.0903692	I7M0A1	TTHERM_00545830
21.511	21.5179	21.0742	21.0776	+	4.10642	0.0126971	0.438535	I7M0A3	TTHERM_00547920
22.2834	22.4055	22.563	22.585		1.18178	0.0963368	-0.22954	I7M0A6	TTHERM_00548140
19.2215	19.1589	18.2039	18.0988	+	2.46238	0	1.03879	I7M0B1	TTHERM_00549480
23.1645	23.2674	22.4996	22.3088	+	1.76053	0	0.811728	I7M0B4	TTHERM_00549640
16.8329	17.0101	17.1669	16.776		0.0769326	0.712037	-0.0499239	I7M0B6	TTHERM_00053790
21.6639	21.8233	21.5383	21.3355		0.852308	0.0603864	0.306701	I7M0C0	TTHERM_00055990
24.161	23.8731	23.7175	23.6683		0.805139	0.055174	0.324172	I7M0C5	TTHERM_00058260
25.8387	25.867	25.9198	25.9299		1.38956	0.46657	-0.0720272	I7M0D5	TTHERM_00058800
21.7969	21.6875	21.8286	21.8996		0.693695	0.293856	-0.121879	I7M0E1	TTHERM_00059110
24.2421	24.052	24.1113	24.1285		0.0953822	0.808847	0.0271378	I7M0E4	TTHERM_00059260
22.5607	22.9574	22.1353	22.2388	+	0.966388	0.0136861	0.57192	I7M0G0	TTHERM_00068120
26	26.191	26.1903	26.0583		0.0824016	0.804428	-0.0288067	I7M0G1	TTHERM_00068170
26.1851	26.1345	26.2431	26.3057		0.980508	0.299946	-0.114592	I7M0H4	TTHERM_00070880
17.5717	17.6576	17.6206	17.5234		0.237675	0.689691	0.0426369	I7M0H6	TTHERM_00070980
21.3219	21.4013	21.1119	21.037	+	1.46501	0.0501891	0.287153	I7M0H8	TTHERM_00071100
27.1163	27.0151	26.7513	26.876		1.05434	0.0839268	0.252055	I7M0J1	TTHERM_00540130
14.9335	15.268	15.61	15.4669	+	0.860422	0.0265751	-0.437697	I7M0J8	TTHERM_00370680
22.6653	22.5194	22.612	22.651		0.1832	0.720274	-0.0391378	I7M0K5	TTHERM_00371040
20.574	20.5366	20.6146	20.5941		0.829162	0.622792	-0.0490551	I7M0K7	TTHERM_00371140
24.4632	23.5742	24.3906	24.8405	+	0.451476	0.0303782	-0.596868	I7M0L1	TTHERM_00372350
22.8929	22.8169	23.0199	23.0424		1.32834	0.149312	-0.176276	I7M0M0	TTHERM_00374880
24.6622	24.7016	24.8491	25.0065		1.02764	0.0875196	-0.245865	I7M0M5	TTHERM_00375150
23.1051	23.2147	23.6798	23.5646	+	1.54755	0.0132408	-0.462308	I7M0N5	TTHERM_00561240
25.9355	25.753	25.6815	25.7235		0.570045	0.251448	0.141746	I7M0N9	TTHERM_00561440
23.9849	23.8996	23.915	23.9813		0.0346135	0.951808	-0.00586987	I7M0P4	TTHERM_00561720
20.6643	20.6585	20.7652	20.8938		0.918271	0.172896	-0.168088	I7M0P5	TTHERM_00561790
22.1095	21.733	21.5785	21.4899	+	0.736788	0.0363797	0.387025	I7M0P6	TTHERM_00705050
19.9986	20.0592	20.199	20.3407		1.05137	0.0891585	-0.240963	I7M0Q0	TTHERM_00706270
27.3809	27.5596	27.2692	27.2793		0.796337	0.144651	0.196041	I7M0R3	TTHERM_00140960
23.1396	23.0899	23.0587	23.0485		0.861984	0.543426	0.0611706	I7M0R7	TTHERM_00141170
22.9466	22.9126	23.1507	23.2023		1.81614	0.0709412	-0.246939	I7M0R9	TTHERM_00142270
19.3673	19.3222	18.9425	19.0277	+	1.75701	0.0242999	0.359591	I7M0S1	TTHERM_00142370
24.9817	24.7802	24.3044	24.3537	+	1.47447	0.0114835	0.55192	I7M0S2	TTHERM_00142420
22.9445	22.9082	22.7168	22.7267		2.07829	0.103035	0.204641	I7M0S4	TTHERM_00143540
29.5251	29.5417	29.5477	29.5206		0.0145364	0.995698	-0.000740051	I7M0S7	TTHERM_00143690
26.1804	26.2659	26.0927	26.1217		0.906215	0.29778	0.115951	I7M0T0	TTHERM_00144860
21.0489	21.0072	21.0141	21.1597		0.285433	0.594083	-0.0588779	I7M0T4	TTHERM_00145080
18.953	18.7539	19.0088	19.0742		0.668633	0.161333	-0.188072	I7M0T7	TTHERM_00145250
23.6667	23.5656	23.7677	23.8564		0.998504	0.135569	-0.19591	I7M0U0	TTHERM_00145400
19.7514	19.64	19.4461	19.4032		1.3449	0.0630893	0.271048	I7M0U2	TTHERM_00145500
20.9513	20.9397	20.9082	20.9838		0.00408624	0.997097	-0.000506401	I7M0U3	TTHERM_00145550
26.4727	26.2695	25.5795	25.6556	+	1.69648	0	0.753533	I7M0W2	TTHERM_00293350
21.4306	21.4555	21.7059	21.6881		2.44197	0.0582804	-0.25394	I7M0W6	TTHERM_00294580
18.9208	19.0401	18.7384	18.6838		1.26384	0.0673185	0.269321	I7M0W9	TTHERM_00294740
21.9014	21.9399	21.9242	21.9134		0.0294336	0.984051	0.00185585	I7M0X9	TTHERM_00295250
22.1496	22.0566	22.7522	22.7932	+	2.24299	0	-0.669613	I7M0Y0	TTHERM_00295300
20.8254	20.7895	21.0258	21.0908		1.67351	0.0709765	-0.250834	I7M0Y7	TTHERM_00295670
22.6872	22.6388	22.8548	22.777		1.10086	0.19739	-0.152905	I7M103	TTHERM_00399430
18.9758	19.4477	18.7919	18.5679	+	0.74801	0.0202048	0.531847	I7M109	TTHERM_00400750
19.4172	20.0337	19.4164	19.0722	+	0.514143	0.0360495	0.481149	I7M115	TTHERM_00402090
23.7143	23.685	24.1063	24.0415	+	2.05091	0.020274	-0.374235	I7M123	TTHERM_00405530
21.9284	21.7938	21.8713	21.8822		0.0767691	0.881098	-0.0156765	I7M131	TTHERM_00522120
23.964	23.8984	23.9263	23.9475		0.0539927	0.952004	-0.00573349	I7M139	TTHERM_00522520
20.5888	20.3321	20.5933	20.634		0.444151	0.244485	-0.153224	I7M144	TTHERM_00522790
23.9027	23.771	23.7864	23.7425		0.3907	0.50596	0.072361	I7M145	TTHERM_00522840
24.6112	24.6569	24.5256	24.4865		1.29219	0.247385	0.127988	I7M148	TTHERM_00523000
22.4639	21.6613	20.9712	21.26	+	0.805331	0.00819672	0.947003	I7M154	TTHERM_00509030
19.4848	19.5936	19.4638	19.5453		0.179921	0.750152	0.0346661	I7M167	TTHERM_00519760
24.5253	24.7904	24.3777	24.1662	+	0.821921	0.0316845	0.385898	I7M173	TTHERM_00266390
25.7566	25.8225	25.9258	25.6789		0.031886	0.913203	-0.0128222	I7M185	TTHERM_00268030
22.9397	22.9961	22.9218	22.929		0.563365	0.670665	0.0424948	I7M1A4	TTHERM_00125130
20.1337	20.1113	20.7235	20.8485	+	2.04458	0.0032	-0.66351	I7M1A8	TTHERM_00125340
19.5936	19.5396	19.6126	19.7287		0.609713	0.357393	-0.104022	I7M1C5	TTHERM_00128280
27.2067	27.1837	26.6837	26.666	+	3.11026	0.00966929	0.520356	I7M1D2	TTHERM_00128670
21.3314	21.5604	21.5881	21.5294		0.356112	0.36103	-0.112848	I7M1D4	TTHERM_00128770
21.0029	21.013	20.8832	20.7659		1.04879	0.148344	0.183424	I7M1D5	TTHERM_00128850
22.1227	22.0975	21.9608	21.9206		1.71945	0.150332	0.169391	I7M1D6	TTHERM_00128900
22.1587	22.1295	22.1667	22.1598		0.480406	0.843421	-0.0191345	I7M1E5	TTHERM_00129510
15.3453	14.8339	15.3402	15.5795		0.494777	0.0677872	-0.370224	I7M1F6	TTHERM_00188280
24.7907	24.7199	24.9936	25.0247		1.64941	0.068993	-0.253849	I7M1G3	TTHERM_00188630
22.8729	22.5978	22.7409	22.7312		0.00155157	0.997095	-0.000694275	I7M1G7	TTHERM_00188860
20.5459	20.5912	21.0936	21.0642	+	2.55619	0.0100414	-0.510324	I7M1G8	TTHERM_00188910
25.6926	25.4395	25.6038	25.5731		0.0572757	0.849145	-0.0224495	I7M1G9	TTHERM_00188960
18.0043	18.0311	17.9483	18.148		0.101735	0.790443	-0.0304222	I7M1H0	TTHERM_00189010
23.9444	23.9119	24.1753	24.3071	+	1.3576	0.0372725	-0.313087	I7M1H3	TTHERM_00189160
26.39	26.4807	26.6195	26.7164		1.13891	0.0931217	-0.232576	I7M1H9	TTHERM_00189460
20.9186	21.1577	21.2033	21.1384		0.402005	0.297655	-0.132675	I7M1I7	TTHERM_00190870
16.6073	16.5877	16.0147	16.0703	+	2.55183	0.00677193	0.555011	I7M1J3	TTHERM_00191210
20.5494	20.5716	20.6723	20.717		1.4825	0.22725	-0.134111	I7M1J7	TTHERM_00191420
24.5113	24.1406	24.5493	24.711		0.566524	0.0841866	-0.304244	I7M1K1	TTHERM_00191630
24.8288	24.7875	24.9085	24.8209		0.439489	0.590785	-0.0565014	I7M1K4	TTHERM_00191790
21.8928	21.9671	21.5114	21.3634	+	1.56649	0.0117811	0.492529	I7M1L3	TTHERM_00476510
20.417	19.8092	20.7163	20.7951	+	0.767129	0.0132121	-0.64258	I7M1M3	TTHERM_00479080
24.0473	24.1272	24.2992	24.3614		1.38966	0.0821368	-0.243016	I7M1M7	TTHERM_00481290
23.914	23.8174	23.842	23.8922		0.00810218	0.990258	-0.00142384	I7M1N4	TTHERM_00483660
27.4618	27.5007	27.6042	27.8303		0.754734	0.107429	-0.236034	I7M1N7	TTHERM_00334290
18.9955	19.3945	19.186	18.8765		0.234242	0.288756	0.163755	I7M1N8	TTHERM_00334340
25.2793	25.7047	25.8924	25.7691		0.575492	0.0695832	-0.338695	I7M1P1	TTHERM_00334500
20.9304	20.9821	21.3255	21.4804	+	1.49736	0.0140952	-0.446714	I7M1P5	TTHERM_00335720
18.2344	18.1472	18.4025	18.3384		1.0976	0.150852	-0.179663	I7M1P7	TTHERM_00335820
18.1707	17.9092	18.3826	18.0777		0.353002	0.209103	-0.190203	I7M1Q3	TTHERM_00338210
22.0555	22.0959	22.2499	22.2515		1.8853	0.143045	-0.175025	I7M1Q4	TTHERM_00338280
23.9462	23.9672	23.7707	23.7713		2.496	0.120825	0.185648	I7M1R0	TTHERM_00339610
20.1498	19.9363	20.1283	20.2191		0.423514	0.300049	-0.130622	I7M1R1	TTHERM_00339670
25.999	26.1207	25.8299	25.8475		1.15892	0.102596	0.221199	I7M1R2	TTHERM_00339720
20.6536	20.5613	20.4415	20.4934		0.927339	0.23212	0.139996	I7M1R3	TTHERM_00339770
19.4983	19.232	19.7966	20.1157	+	0.980453	0.0126326	-0.591044	I7M1R5	TTHERM_00339870
18.5777	18.761	18.7498	18.8446		0.467489	0.300114	-0.12787	I7M1S2	TTHERM_00436230
23.4962	23.3125	23.3015	23.4846		0.0274623	0.923772	0.0112581	I7M1T4	TTHERM_00438870
19.6374	19.5873	19.7535	19.8578		1.10137	0.134604	-0.193316	I7M1T6	TTHERM_00438990
24.8195	24.8141	24.7328	24.7353		2.8861	0.402756	0.0827274	I7M1T7	TTHERM_00439040
23.6789	23.4816	23.4397	23.5104		0.375642	0.381749	0.10521	I7M1V6	TTHERM_00277490
22.7926	22.9156	22.9	22.7954		0.0249929	0.951514	0.00639629	I7M1W2	TTHERM_00279840
23.501	23.6285	23.5449	23.5753		0.0221827	0.961815	0.00462341	I7M1W3	TTHERM_00279900
19.1875	19.4388	19.5425	19.4329		0.480113	0.204542	-0.174494	I7M1X0	TTHERM_00283340
19.0117	18.7193	19.0281	19.1868		0.548171	0.120432	-0.241961	I7M1X7	TTHERM_00283720
22.8459	22.8614	22.893	22.7924		0.071075	0.914639	0.0109911	I7M1X8	TTHERM_00283790
22.9771	22.5936	23.8751	24.4116	+	1.26591	0	-1.35797	I7M1X9	TTHERM_00283840
23.5268	23.5924	22.7917	22.8688	+	2.3204	0	0.729368	I7M1Y5	TTHERM_00284180
22.3331	22.5195	22.2773	22.2985		0.555512	0.259688	0.138346	I7M1Y9	TTHERM_00343440
19.9598	20.1374	20.1246	19.9157		0.0682874	0.812524	0.0285139	I7M1Z0	TTHERM_00343500
21.1174	20.945	20.9237	20.9114		0.49644	0.336099	0.113673	I7M220	TTHERM_00285550
22.1533	21.8118	21.9524	22.1334		0.105523	0.646712	-0.0603771	I7M242	TTHERM_00290670
18.8997	18.6425	18.6795	18.7261		0.184846	0.571861	0.0683022	I7M245	TTHERM_00290830
25.1382	25.0555	25.2254	25.321		0.966181	0.159007	-0.176333	I7M246	TTHERM_00290880
23.3005	23.501	23.5133	23.6981		0.565949	0.150654	-0.204986	I7M251	TTHERM_00292140
21.8175	21.6437	21.7495	21.8038		0.178378	0.681193	-0.0460758	I7M253	TTHERM_00131090
16.8369	16.7887	17.0445	16.9591		1.21286	0.136751	-0.189008	I7M268	TTHERM_00134910
17.1859	17.2453	17.2993	17.1477		0.0308513	0.942849	-0.00791359	I7M272	TTHERM_00136180
28.2556	28.5108	28.2997	28.3691		0.12646	0.684105	0.0488272	I7M279	TTHERM_00137550
26.4698	26.7077	26.724	26.6274		0.245563	0.474415	-0.0869493	I7M294	TTHERM_00138340
22.4799	22.3757	22.4702	22.4973		0.38967	0.59709	-0.0559587	I7M299	TTHERM_00138610
24.0159	23.9708	23.9324	24.0314		0.0691781	0.911592	0.0114565	I7M2A3	TTHERM_00586610
22.4633	22.5224	22.618	22.7261		0.997343	0.153359	-0.179248	I7M2A5	TTHERM_00586720
26.597	26.6378	26.8911	26.8434		1.8118	0.0696442	-0.249831	I7M2A9	TTHERM_00589960
25.1555	25.1465	25.1299	25.0837		0.695721	0.655811	0.044136	I7M2B1	TTHERM_00590060
19.3766	19.1956	19.167	19.0463		0.618451	0.176826	0.179453	I7M2B5	TTHERM_00590270
17.5972	17.1724	17.7131	17.983	+	0.684027	0.0274569	-0.463202	I7M2B7	TTHERM_00590370
24.2619	24.3546	24.1525	24.1874		0.96659	0.235381	0.138278	I7M2B9	TTHERM_00590480
19.9501	20.3604	20.0809	19.9215		0.254558	0.295575	0.154019	I7M2C1	TTHERM_00591580
24.8632	25.1174	25.1397	25.0269		0.242334	0.452063	-0.0930223	I7M2C6	TTHERM_00660320
20.4262	20.4005	20.5254	20.4926		1.35346	0.35962	-0.0956125	I7M2D0	TTHERM_00661530
25.5547	25.6042	25.634	25.8382		0.561579	0.2234	-0.15666	I7M2D2	TTHERM_00661650
24.9478	25.0675	25.0008	25.0182		0.00928277	0.986074	-0.00181007	I7M2E2	TTHERM_00215960
29.1855	29.536	29.8319	29.7608	+	0.869108	0.0265371	-0.435555	I7M2E3	TTHERM_00216010
22.0788	22.1362	22.4117	22.495	+	1.68341	0.0274787	-0.345804	I7M2E5	TTHERM_00216120
27.4436	27.4985	27.6404	27.59		1.21562	0.212325	-0.144125	I7M2E8	TTHERM_00218270
18.1605	18.1944	18.309	18.3677		1.38083	0.169875	-0.160893	I7M2F6	TTHERM_00218690
28.8373	28.6477	28.4135	28.3638	+	1.16204	0.0307826	0.353797	I7M2F8	TTHERM_00218790
28.3126	28.3914	28.0841	28.0587	+	1.6767	0.0502397	0.280642	I7M2G0	TTHERM_00218910
24.1666	24.1142	24.1883	24.262		0.695475	0.426283	-0.0847607	I7M2G4	TTHERM_00219140
19.5618	19.0898	19.2854	19.5555		0.11855	0.518169	-0.094595	I7M2G5	TTHERM_00219190
24.9041	24.7307	25.0723	25.0458		0.957412	0.0929903	-0.241625	I7M2G7	TTHERM_00219300
21.0163	20.9331	21.1078	21.1842		1.02839	0.164461	-0.171312	I7M2H1	TTHERM_00219510
21.9274	21.9102	21.897	21.9589		0.0960625	0.925599	-0.0092001	I7M2H9	TTHERM_00220950
23.1052	23.4064	23.3587	23.5182		0.402245	0.207473	-0.182653	I7M2J5	TTHERM_00410270
23.7233	23.7181	23.8805	23.8047		1.07118	0.270787	-0.121911	I7M2K5	TTHERM_00411830
15.645	15.3167	15.4052	15.1546		0.363459	0.191872	0.200996	I7M2N0	TTHERM_00310220
20.3692	20.2978	20.462	20.482		1.1888	0.225338	-0.138516	I7M2N7	TTHERM_00310670
24.5166	24.3546	24.7744	24.8103	+	1.30032	0.0290168	-0.356757	I7M2P5	TTHERM_00316050
21.3427	21.3846	21.3457	21.3834		0.0104947	0.993864	-0.000950813	I7M2P6	TTHERM_00316100
21.8971	21.9334	21.4766	21.5979	+	1.5701	0.0239374	0.378053	I7M2Q1	TTHERM_00316360
29.2488	29.1197	29.2638	29.2796		0.507133	0.428247	-0.0874081	I7M2R5	TTHERM_00317200
18.5076	18.6505	18.1725	18.3445	+	0.986121	0.0478039	0.320525	I7M2T0	TTHERM_00147510
19.733	19.44	19.6796	19.7293		0.292022	0.361004	-0.117944	I7M2T2	TTHERM_00147620
23.4562	23.5696	23.5041	23.52		0.00442669	0.99556	0.000821114	I7M2T8	TTHERM_00148940
18.8165	19.2866	18.4875	18.5818	+	0.785681	0.0202393	0.516867	I7M2U4	TTHERM_00149260
23.9848	24.2412	24.3098	24.2061		0.3929	0.270346	-0.144934	I7M2U5	TTHERM_00149310
23.0837	23.0092	23.056	23.1782		0.369453	0.514604	-0.0707321	I7M2V0	TTHERM_00149590
21.3905	20.1977	20.1818	20.4069		0.303778	0.0787101	0.499753	I7M2W0	TTHERM_00151140
23.7379	23.6904	23.6954	23.7185		0.0912518	0.942796	0.00720978	I7M2W1	TTHERM_00151190
20.3448	20.4071	20.395	20.8812		0.401491	0.130434	-0.262175	I7M2W6	TTHERM_00151450
25.7509	25.6715	25.7467	25.8344		0.505914	0.461868	-0.0793686	I7M2X8	TTHERM_00152110
24.3436	24.2187	24.61	24.7016	+	1.39604	0.0250659	-0.374675	I7M2Y1	TTHERM_00931970
24.6084	24.7253	24.6594	24.5821		0.237757	0.669182	0.0460873	I7M303	TTHERM_00564540
26.9747	26.7857	26.8077	26.8445		0.200113	0.635573	0.054101	I7M304	TTHERM_00565600
21.0501	21.3215	21.1848	21.0726		0.133865	0.643867	0.0571289	I7M305	TTHERM_00565650
27.4404	27.254	27.282	27.3815		0.0471895	0.88832	0.0154696	I7M308	TTHERM_00566810
24.6996	24.7765	24.7782	24.7503		0.231272	0.797042	-0.0262146	I7M312	TTHERM_00499310
26.3853	26.2926	25.8705	25.7763	+	1.79566	0.0114149	0.515552	I7M314	TTHERM_00499420
28.2205	28.2936	28.2167	28.2102		0.448014	0.667126	0.0436068	I7M317	TTHERM_00499570
19.7646	19.7878	19.6397	19.4361		0.837211	0.101246	0.238374	I7M318	TTHERM_00499620
23.7798	23.8018	23.8473	23.852		1.45773	0.548047	-0.0588398	I7M321	TTHERM_00500790
26.0965	26.1242	26.0571	26.0221		1.06177	0.479411	0.0707808	I7M323	TTHERM_00500890
22.8398	22.8728	23.0827	23.1736		1.51977	0.0579152	-0.271834	I7M325	TTHERM_00501000
26.5326	26.5194	26.8545	26.9188	+	2.08789	0.023744	-0.360676	I7M328	TTHERM_00502220
22.1581	21.7106	21.9031	21.401		0.310167	0.142559	0.282291	I7M329	TTHERM_00502270
27.2785	27.1974	27.3752	27.3511		1.01047	0.26394	-0.125215	I7M335	TTHERM_00502590
19.453	19.481	19.7716	19.6891		1.58028	0.0632044	-0.263335	I7M340	TTHERM_00557780
19.4771	19.52	20.3573	19.6904	+	0.590862	0.0276685	-0.525297	I7M344	TTHERM_00557980
24.0413	24.1351	24.1578	24.1717		0.606464	0.466733	-0.0766115	I7M345	TTHERM_00558030
21.3379	21.3443	21.8191	22.1531	+	1.21495	0.0100069	-0.645011	I7M346	TTHERM_00558090
26.1814	26.1802	26.5414	26.5662	+	2.95667	0.0170667	-0.373034	I7M350	TTHERM_00558300
26.8592	26.9158	26.8151	26.7741		0.931397	0.382411	0.0928974	I7M351	TTHERM_00558360
18.2529	18.5645	17.9713	18.3649		0.357692	0.151968	0.24065	I7M355	TTHERM_00558580
24.9602	24.9017	24.7592	24.7075		1.43355	0.119127	0.19761	I7M356	TTHERM_00558630
17.153	15.693	16.1663	16.4598		0.0476158	0.644062	0.109947	I7M361	TTHERM_00727660
18.8639	19.3972	18.8655	18.6708		0.481567	0.0723502	0.362356	I7M362	TTHERM_00727710
21.7131	21.911	22.4121	22.4968	+	1.56942	0.00452489	-0.642372	I7M369	TTHERM_00729070
21.7623	21.7286	21.8843	21.8979		1.81988	0.194426	-0.145683	I7M370	TTHERM_00729120
15.2975	15.4841	15.4986	15.1734		0.0982226	0.674163	0.0547919	I7M387	TTHERM_00579210
24.6135	24.6178	24.9425	24.9425	+	4.36008	0.0253254	-0.326829	I7M395	TTHERM_00348090
19.8929	20.1382	19.6255	19.4956	+	1.0872	0.0191519	0.454999	I7M3A2	TTHERM_00348450
22.74	22.4856	23.1116	23.2434	+	1.23115	0.011726	-0.564714	I7M3A3	TTHERM_00348520
21.1313	21.2068	21.3201	21.1585		0.289336	0.531737	-0.07022	I7M3B2	TTHERM_00349000
21.4467	21.3004	21.6222	21.7068		1.12478	0.0573258	-0.29096	I7M3B5	TTHERM_00351160
22.0554	21.7717	22.4064	22.4322	+	1.14894	0.0137815	-0.5058	I7M3B6	TTHERM_00352210
19.5268	18.7947	20.7031	21.195	+	1.2535	0	-1.78828	I7M3C4	TTHERM_00492390
22.6626	22.6807	22.6743	22.8193		0.385301	0.494878	-0.0751448	I7M3C5	TTHERM_00492440
25.5488	25.637	25.7516	25.7804		1.18824	0.156502	-0.173098	I7M3D3	TTHERM_00492850
18.5222	18.6453	18.4938	18.5747		0.243369	0.648865	0.0494604	I7M3E6	TTHERM_00494590
26.746	26.4111	26.4406	26.5711		0.139702	0.577628	0.0727081	I7M3F3	TTHERM_00444180
19.7589	19.9053	19.6975	19.8251		0.266121	0.534192	0.0707989	I7M3F6	TTHERM_00444330
19.1701	19.6663	19.2055	18.8815		0.476966	0.0698278	0.374681	I7M3F7	TTHERM_00444410
22.0017	22.0258	21.6701	21.4646	+	1.30321	0.0175733	0.446395	I7M3G1	TTHERM_00444670
19.239	19.2341	19.1243	19.1245		3.32342	0.279176	0.112107	I7M3G3	TTHERM_00444770
25.3956	25.3907	25.583	25.6774		1.42552	0.0841201	-0.237002	I7M3G7	TTHERM_00445980
24.7028	24.8519	24.4916	24.4797		1.22309	0.0532218	0.291753	I7M3G9	TTHERM_00446090
18.8776	18.8523	18.9493	18.7897		0.017536	0.964857	-0.00452614	I7M3H1	TTHERM_00446210
23.6994	23.6404	24.0174	24.0819	+	1.88649	0.0201361	-0.37972	I7M3I9	TTHERM_00535690
22.9985	23.0806	22.6186	22.5552	+	1.88988	0.0130138	0.452659	I7M3J0	TTHERM_00535740
17.5426	17.5381	17.691	17.5085		0.235009	0.599059	-0.0593863	I7M3J9	TTHERM_00537140
18.2188	18.2813	18.4524	18.2608		0.396805	0.373952	-0.106585	I7M3K1	TTHERM_00537240
22.5438	22.5582	22.7146	22.6632		1.4503	0.219879	-0.137929	I7M3K3	TTHERM_00537340
22.7614	22.8155	22.837	22.8947		0.722739	0.45739	-0.0773773	I7M3K4	TTHERM_00537400
25.5114	25.4645	25.7678	25.8397	+	1.74562	0.0305224	-0.31584	I7M3K6	TTHERM_00473030
21.5821	21.3772	21.6326	21.6266		0.551338	0.238615	-0.149964	I7M3K7	TTHERM_00473080
21.3768	21.4791	21.2288	21.2106		1.24393	0.111837	0.208232	I7M3L9	TTHERM_00474780
23.9785	23.8336	24.0828	24.1083		0.908953	0.146118	-0.18952	I7M3M0	TTHERM_00474830
22.4699	22.4992	22.5356	22.6041		0.82648	0.416658	-0.08529	I7M3P1	TTHERM_00658730
22.6304	22.6363	22.7047	22.6635		0.869629	0.612422	-0.0507565	I7M3P3	TTHERM_00658830
21.7881	21.8699	22.0234	22.0171		1.36548	0.12837	-0.191244	I7M3P5	TTHERM_00658930
21.6902	21.8911	21.4514	21.3662	+	1.1375	0.0280327	0.381844	I7M3P7	TTHERM_00659030
21.3146	21.3807	21.6911	21.7208	+	1.99704	0.023678	-0.358332	I7M3P8	TTHERM_00659080
21.1535	20.8352	20.9592	21.0393		0.00931595	0.966049	-0.00492764	I7M3Q1	TTHERM_00455190
21.5283	21.6258	21.5625	21.6109		0.0577445	0.925374	-0.00966072	I7M3Q3	TTHERM_00455290
24.3986	24.3701	24.4978	24.3308		0.120739	0.789029	-0.0299597	I7M3Q8	TTHERM_00455550
26.9588	26.8343	26.5985	26.6204		1.34436	0.0525391	0.287127	I7M3S2	TTHERM_00459310
15.2011	15.6954	15.2152	15.2339		0.336101	0.17043	0.223691	I7M3V1	TTHERM_00300650
22.7848	22.9319	22.8713	22.8213		0.0503289	0.910094	0.0120964	I7M3V3	TTHERM_00301760
16.5958	16.7402	17.6574	17.5691	+	2.101	0	-0.945232	I7M3V5	TTHERM_00301870
25.5269	25.5634	25.5677	25.5621		0.401586	0.83911	-0.0197735	I7M3W6	TTHERM_00616050
20.6001	20.3905	20.783	20.5744		0.467795	0.193663	-0.183423	I7M3X6	TTHERM_00616590
25.8826	25.9816	26.5828	26.6253	+	2.19628	0	-0.671972	I7M3Y8	TTHERM_00238810
21.4717	21.6973	21.4079	21.5071		0.386113	0.31732	0.126984	I7M3Z1	TTHERM_00238990
15.5238	15.8839	16.098	16.0027		0.690673	0.0541639	-0.34655	I7M402	TTHERM_00241640
21.8461	21.9333	21.6562	21.5575		1.2998	0.056458	0.282884	I7M403	TTHERM_00241700
27.0143	26.9653	26.7772	26.7998		1.75791	0.107914	0.201334	I7M407	TTHERM_00241900
23.591	23.7186	23.7535	23.7223		0.477074	0.44916	-0.0830755	I7M435	TTHERM_00467760
19.2135	19.2919	19.2278	19.2137		0.295457	0.75817	0.0319681	I7M443	TTHERM_00469170
22.2043	22.2834	22.3136	22.3303		0.71481	0.455536	-0.0781021	I7M444	TTHERM_00469230
19.841	19.9932	19.965	19.9255		0.122096	0.79693	-0.0281048	I7M447	TTHERM_00469380
15.158	15.278	15.3152	15.2203		0.235108	0.648243	-0.0497761	I7M454	TTHERM_00684750
24.7793	24.9944	24.4947	24.4645	+	1.19159	0.0237516	0.407227	I7M463	TTHERM_00686220
24.7538	24.942	24.6162	24.7461		0.549821	0.209206	0.166799	I7M465	TTHERM_00836630
23.6758	23.5842	23.6929	23.7548		0.6353	0.389971	-0.0938225	I7M474	TTHERM_00840140
24.3267	24.434	24.6366	24.7309	+	1.29073	0.0423744	-0.303379	I7M486	TTHERM_00766430
[truncated: 3,237 more rows]

## Sheet: FAP91_WT
91_KO1	91_KO2	WT_1	WT_2	C: Student's T-test Significant FAP_91_WT	N: -Log Student's T-test p-value FAP_91_WT	N: Student's T-test q-value FAP_91_WT	N: Student's T-test Difference FAP_91_WT	protein ID UniProt	gene ID TGD
[truncated: 3,981 more rows]
