# Supplementary material for: Heterogeneity of radial spoke components in Tetrahymena cilia
Source: Cell Mol Life Sci. 2025 Aug 31;82(1):329. doi: 10.1007/s00018-025-05871-x (PMC12399478; doi:10.1007/s00018-025-05871-x)
Supplement: Supplementary file 11 — Supplementary Material 11 [file 18_2025_5871_MOESM11_ESM.xlsx]

## Sheet: Supplementary Table 19
	LFQ-based identification of proteins with altered (reduced or elevated) level in radial spoke mutants.

## Sheet: RSP3A-KO_LFQ 
C: Student's T-test Significant A_KO1_WT	N: -Log Student's T-test p-value A_KO1_WT	N: Student's T-test q-value A_KO1_WT	N: Student's T-test Difference A_KO1_WT	N: Student's T-test Test statistic A_KO1_WT	protein Ids UniProt	genes TGD	Kolumna1
	0.312781	0.558003	-0.450671	-0.287113	A4VCZ9	TTHERM_00475319
	0.752793	0.554992	-0.351686	-0.293107	A4VD15	TTHERM_00535929
	0.0939124	0.784448	-0.254438	-0.1307	A4VD28	TTHERM_00492789
	1.21077	0.214327	-1.55257	-1.01349	A4VD54	TTHERM_00502619
	0.343497	0.678178	0.245796	0.191119	A4VD56	TTHERM_00502359
	1.41326	0.107733	-2.4575	-1.449	A4VD75	TTHERM_00149859
	0.071309	0.795604	0.29286	0.121608	A4VD76	TTHERM_00149798
	0.374881	0.798586	0.13444	0.11743	A4VDX2	TTHERM_00266279
	0.315715	0.51194	-0.604524	-0.343893	A4VDZ5	TTHERM_00641119
	0.0867783	0.899962	0.0674057	0.0530813	A4VE64	TTHERM_00449029
	0.226889	0.569263	-0.51762	-0.277053	A4VEW4	TTHERM_00037219
	0.553237	0.67388	0.228402	0.19462	A4VEY5	TTHERM_00420939
	0.0987296	0.941285	0.0349391	0.0310809	A4VEY9	TTHERM_00419759
	1.76094	0.104627	-1.98985	-1.40554	A4VEZ3	TTHERM_00443109
	0.76451	0.483248	0.547447	0.419041	A4VF57	TTHERM_00648919
	0.686427	0.212183	-2.35428	-0.955996	I7LSV4	TTHERM_00947430
	0.316206	0.485207	-0.822918	-0.405324	I7LSY1	TTHERM_00823940
	1.27393	0.3205	0.949281	0.72684	I7LT60	TTHERM_00691520
	1.39436	0.193826	-1.59175	-1.09125	I7LT65	TTHERM_00691790
	2.00704	0.504678	-0.384247	-0.360657	I7LT66	TTHERM_00691840
	0.193185	0.589891	-0.521839	-0.259671	I7LT67	TTHERM_00691900
	2.03263	0.375197	-0.717242	-0.640648	I7LT74	TTHERM_00648910
	1.07283	0.186977	-1.97969	-1.11287	I7LT80	TTHERM_00649240
	0.223771	0.802278	0.143605	0.115451	I7LTD0	TTHERM_00529730
	0.21475	0.1368	-1.90121			TTHERM_000649439
	0.329491	0.823496	0.117743	0.103088	I7LTF8	TTHERM_00486170
	2.61946	0.177846	-1.32929	-1.16755	I7LTG8	TTHERM_00486680
	0.40778	0.709054	0.208204	0.172323	I7LTL0	TTHERM_00441950
	2.16872	0.1036	1.88662	1.47215	I7LTM1	TTHERM_00442480
	0.486494	0.793928	0.136363	0.122138	I7LTM7	TTHERM_00442780
	0.062556	0.789307	-0.394845	-0.125443	I7LTP1	TTHERM_00420030
	0.159987	0.700853	-0.298828	-0.177421	I7LTS8	TTHERM_00548300
	1.0786	0.54994	0.355693	0.312254	I7LTW2	TTHERM_00059130
	0.803026	0.398037	0.88249	0.600118	I7LTW6	TTHERM_00059330
	0.158156	0.590522	0.652324	0.259964	I7LTY1	TTHERM_00068140
	0.284883	0.4362	-1.73618	-0.513251	I7LU14	TTHERM_00540260
	1.0514	0.770514	-0.146071	-0.137963	I7LU17	TTHERM_00540420
	0.282477	0.670134	0.272086	0.197708	I7LU20	TTHERM_00370750
	0.518903	0.482495	0.659194	0.430531	I7LU47	TTHERM_00559720
	0.275475	0.770765	-0.173594	-0.139389	I7LU65	TTHERM_00562810
	0.990264	0.442423	-0.634357	-0.498549	I7LU96	TTHERM_00143720
	0.0411292	0.974379	0.0150909	0.0134457	I7LUB7	TTHERM_00145830
	3.27728	0.371266	-0.690031	-0.661551	I7LUE1	TTHERM_00294910
	0.370518	0.378358	2.03583	0.632962	I7LUE6	TTHERM_00295170
	0.655461	0.432301	-0.790697	-0.522513	I7LUE7	TTHERM_00295220
	0.142461	0.828956	0.137537	0.101906	I7LUL4	TTHERM_00522810
	1.21267	0.463804	0.531708	0.449905	I7LUL5	TTHERM_00522860
	0.386502	0.488355	0.681385	0.397401	I7LUL6	TTHERM_00522920
	0.00755952	0.971802	0.0375932	0.0144518	I7LUR8	TTHERM_00275740
	1.59173	0.441972	0.568567	0.499899	I7LUX8	TTHERM_00188400
	0.29827	0.501045	0.757303	0.379005	I7LUZ1	TTHERM_00189080
	1.69633	0.484119	0.45986	0.417484	I7LV00	TTHERM_00189530
	1.98061	0.385	0.701221	0.624985	I7LV36	TTHERM_00476720
	0.182875	0.842029	0.114138	0.0926533	I7LV38	TTHERM_00476820
	0.734748	0.489814	-0.507616	-0.39187	I7LV58	TTHERM_00334410
	0.551579	0.614339	-0.295994	-0.241516	I7LV70	TTHERM_00338110
	0.116651	0.882532	-0.0850414	-0.0675334	I7LV80	TTHERM_00339690
	1.73551	0.797869	-0.120839	-0.1178	I7LV93	TTHERM_00437360
	1.09041	0.256	-1.29424	-0.862788	I7LVD4	TTHERM_00283030
	2.14309	0.111143	1.86928	1.45492	I7M208	TTHERM_00346540
	0.391291	0.455504	0.868868	0.456975	I7LVJ1	TTHERM_00285620
	1.16747	0.795851	-0.126678	-0.12119	I7LVL5	TTHERM_00290850
	0.0872291	0.786308	0.26086	0.127914	I7LVM3	TTHERM_00131110
	0.0220278	0.951875	-0.0432851	-0.0263494	I7LVR5	TTHERM_00138370
	0.225627	0.502822	-0.976334	-0.368998	I7LVT3	TTHERM_00590130
	1.48953	0.279907	-1.03221	-0.810906	I7LVW4	TTHERM_00216030
	1.71807	0.359172	0.820978	0.696996	I7LVY1	TTHERM_00218940
	0.300468	0.89583	-0.0628716	-0.058089	I7LVZ7	TTHERM_00220810
	0.786229	0.221895	-2.48844	-1.05669	I7LW03	TTHERM_00221120
	0.0932558	0.796602	-0.221958	-0.121206	I7LW15	TTHERM_00410240
	2.19322	0.431125	0.567895	0.524329	I7LW36	TTHERM_00304340
	0.843317	0.40217	-0.8325	-0.585203	I7LW77	TTHERM_00316630
	0.359302	0.580351	-0.379985	-0.266644	I7LW80	TTHERM_00316910
+	2.01232	0.498656	-0.400756	-0.375267	I7LWA5	TTHERM_00148750
	2.30056	0.294435	0.864099	0.774297	I7LWB4	TTHERM_00149230
	1.06652	0.270545	-1.23739	-0.830436	I7LWC5	TTHERM_00149860
	0.484417	0.716966	0.197636	0.168998	I7LWE3	TTHERM_00151820
	0.443752	0.810061	0.123163	0.110535	I7LWH4	TTHERM_00564510
	1.10445	0.483014	0.495755	0.417015	I7LWH9	TTHERM_00566780
	0.0344517	0.906388	0.0830231	0.0461663	I7LWI9	TTHERM_00499590
	0.107869	0.866725	0.102813	0.0769148	I7LWJ2	TTHERM_00500750
	1.65515	0.177514	1.64415	1.1949	I7LWJ5	TTHERM_00500920
	2.03024	0.195956	1.3352	1.09174	I7LWJ8	TTHERM_00502130
	0.889389	0.251658	1.49431	0.86958	I7LWN2	TTHERM_00727630
	0.171037	0.796532	0.161256	0.119644	I7LWN3	TTHERM_00727680
	0.619908	0.242187	2.3598	0.90268	I7LWP4	TTHERM_00729250
	0.818167	0.677678	-0.213374	-0.191942	I7LWP7	TTHERM_00578560
	1.38302	0.479304	0.489273	0.428265	I7LWQ0	TTHERM_00578720
	1.78003	0.21	1.19806	0.961301	I7LWT9	TTHERM_00353280
	2.47927	0.28053	-0.90709	-0.820449	I7LWU9	TTHERM_00492560
	0.268838	0.80717	0.135029	0.112994	I7LWZ7	TTHERM_00446430
	0.618221	0.36152	-1.2543	-0.674286	I7LX12	TTHERM_00535760
	0.622955	0.650111	0.252864	0.215721	I7LX35	TTHERM_00474460
	0.826558	0.661152	0.231489	0.206703	I7LX53	TTHERM_00657270
	0.844172	0.445341	-0.652688	-0.490385	I7LX79	TTHERM_00455570
	0.803628	0.426886	0.753489	0.537651	I7LX96	TTHERM_00298230
	0.0844429	0.771018	0.329883	0.140102	I7LXF5	TTHERM_00237560
	1.18816	0.460089	-0.539574	-0.453809	I7LXF9	TTHERM_00238830
	0.198994	0.616376	0.438182	0.240006	I7LXG7	TTHERM_00239290
	0.211082	0.551597	-0.677358	-0.306315	I7LXK8	TTHERM_00467890
	0.724679	0.373828	1.06233	0.653153	I7LXQ4	TTHERM_00765300
	0.132477	0.811202	-0.158707	-0.110914	I7LXS6	TTHERM_00670340
	0.263066	0.509894	0.720194	0.34957	I7LXS9	TTHERM_00670500
	0.789952	0.502963	0.47889	0.380212	I7LXT2	TTHERM_00670660
	0.173091	0.720617	-0.257334	-0.166116	I7LXT7	TTHERM_00670910
	0.803152	0.397615	-0.871114	-0.594865	I7LXX3	TTHERM_00688500
	2.16123	0.374311	-0.739023	-0.665215	I7LY45	TTHERM_00497300
	2.68615	0.655282	-0.216311	-0.211781	I7LY62	TTHERM_00498220
+	3.33681	0.0296667	2.6478	2.28702	I7LY68	TTHERM_00526310
	0.44429	0.366729	-1.84186	-0.680508	I7LY81	TTHERM_00527180
	0.647879	0.545329	-0.39933	-0.316407	I7LZD7	TTHERM_00947460
	0.601666	0.576497	-0.3367	-0.272231	I7LZE3	TTHERM_00825190
	1.00913	0.175147	-2.39575	-1.19306	I7LZF9	TTHERM_00823690
	0.243898	0.560151	-0.524276	-0.287265	I7LZH1	TTHERM_00773340
	1.47698	0.119927	2.16122	1.36971	I7LZI8	TTHERM_00760600
	0.243886	0.777911	0.169518	0.133818	I7LZR0	TTHERM_00649160
	1.02638	0.258785	1.31019	0.850091	I7LZS3	TTHERM_00600110
	0.519866	0.447905	0.774484	0.477205	I7LZV1	TTHERM_00585260
	0.2518	0.811011	0.13305	0.110545	I7LZW8	TTHERM_00530070
	0.15285	0.918426	-0.046696	-0.0420152	I7LZX2	TTHERM_00530270
	1.14129	0.242638	-1.35515	-0.905087	I7LZY0	TTHERM_00530750
	0.410283	0.551601	-0.433971	-0.303125	I7LZZ8	TTHERM_00486610
	1.09527	0.175105	2.19735	1.19111	I7M007	TTHERM_00487090
	0.792483	0.631253	-0.260878	-0.228652	I7M008	TTHERM_00487150
	0.587355	0.513436	-0.460437	-0.345892	I7M084	TTHERM_00420720
	1.20613	0.189176	-1.81034	-1.11542	I7M0A1	TTHERM_00545830
	0.0734194	0.842957	0.159904	0.0914689	I7M0B4	TTHERM_00549640
	0.391595	0.614036	-0.322608	-0.241756	I7M0C5	TTHERM_00058260
	0.514039	0.389226	-1.23652	-0.61677	I7M0D5	TTHERM_00058800
	1.09594	0.211032	1.55004	0.971497	I7M0E4	TTHERM_00059260
	1.03088	0.212396	1.72867	1.0105	I7M0G1	TTHERM_00068170
	0.0587347	0.879338	0.118352	0.0703121	I7M0H4	TTHERM_00070880
	0.81726	0.444417	-0.689084	-0.506302	I7M0J1	TTHERM_00540130
	0.230682	0.821742	0.128445	0.105948	I7M0N9	TTHERM_00561440
	0.142989	0.904	0.0580266	0.0505889	I7M0P4	TTHERM_00561720
	0.142193	0.810482	0.155584	0.111434	I7M0P6	TTHERM_00705050
	1.5781	0.48914	0.451376	0.406514	I7M0R3	TTHERM_00140960
	1.13592	0.215617	1.7529	1.0645	I7M0S2	TTHERM_00142420
	0.212177	0.79216	-0.157519	-0.123023	I7M0S7	TTHERM_00143690
	0.24433	0.668093	-0.28937	-0.198924	I7M0T0	TTHERM_00144860
	1.36595	0.482168	-0.496153	-0.432662	I7M0W2	TTHERM_00293350
	1.98704	0.434587	-0.572069	-0.520541	I7M148	TTHERM_00523000
	0.0407398	0.950406	-0.0327619	-0.0258359	I7M1D2	TTHERM_00128670
	0.390808	0.802782	0.129381	0.114056	I7M1H3	TTHERM_00189160
	0.16407	0.880039	-0.0825876	-0.0697007	I7M1H9	TTHERM_00189460
	0.588454	0.501816	-0.501707	-0.368843	I7M1K4	TTHERM_00191790
	1.80554	0.376639	-0.728412	-0.635302	I7M1N7	TTHERM_00334290
	0.0883898	0.832868	0.161691	0.0988111	I7M1P1	TTHERM_00334500
	0.0818604	0.859366	-0.12265	-0.0807753	I7M1R0	TTHERM_00339610
	1.1606	0.240435	-1.30076	-0.885967	I7M1R2	TTHERM_00339720
	0.637727	0.447876	-0.685585	-0.470648	I7M1T7	TTHERM_00439040
	1.20203	0.422155	0.673084	0.546082	I7M1V6	TTHERM_00277490
	0.241765	0.486038	-1.04534	-0.393298	I7M246	TTHERM_00290880
	1.28967	0.299398	-1.01844	-0.769521	I7M279	TTHERM_00137550
	0.60567	0.501059	-0.509988	-0.37596	I7M294	TTHERM_00138340
	0.0633289	0.899966	0.0746762	0.0532834	I7M2A9	TTHERM_00589960
	0.153074	0.907339	0.0541604	0.04797	I7M2B1	TTHERM_00590060
	0.495545	0.535511	0.446163	0.324532	I7M2C6	TTHERM_00660320
	0.205694	0.746025	0.209965	0.151688	I7M2E3	TTHERM_00216010
	0.198434	0.489676	1.4888	0.3905	I7M2E8	TTHERM_00218270
	0.585289	0.21012	-3.51315	-0.993815	I7M2F8	TTHERM_00218790
	1.50281	0.426107	0.625195	0.537407	I7M2G0	TTHERM_00218910
	0.850803	0.414465	0.791863	0.566274	I7M2G4	TTHERM_00219140
	3.08005	0.2096	-1.03058	-0.958745	I7M2R5	TTHERM_00317200
	0.127078	0.734454	0.290448	0.159678	I7M2X8	TTHERM_00152110
	0.324497	0.443902	1.19106	0.484649	I7M303	TTHERM_00564540
	0.821652	0.739417	-0.16904	-0.155355	I7M304	TTHERM_00565600
	1.38293	0.499155	0.407548	0.364315	I7M308	TTHERM_00566810
	0.109652	0.732894	0.333389	0.160626	I7M314	TTHERM_00499420
	0.140512	0.885266	0.0777152	0.0647603	I7M317	TTHERM_00499570
	0.864863	0.301723	-1.22071	-0.761061	I7M323	TTHERM_00500890
	0.204914	0.753712	0.202002	0.147353	I7M335	TTHERM_00502590
	1.43784	0.104	2.36677	1.42963	I7M350	TTHERM_00558300
	2.47591	0.209705	1.08141	0.960206	I7M351	TTHERM_00558360
	1.77605	0.209649	-1.26518	-1.00334	I7M356	TTHERM_00558630
	0.643159	0.397912	0.984607	0.596495	I7M395	TTHERM_00348090
	2.13091	0.160174	1.50745	1.22363	I7M3D3	TTHERM_00492850
	1.77949	0.374356	-0.743823	-0.645129	I7M3F3	TTHERM_00444180
+	3.13677	0.0445	2.94871	2.44677	I7M3G7	TTHERM_00445980
	0.125611	0.669732	-0.451822	-0.197518	I7M3K6	TTHERM_00473030
	0.392385	0.444711	1.00317	0.49221	I7M3M5	TTHERM_00475080
	0.63506	0.832362	0.105619	0.0986511	I7M3S2	TTHERM_00459310
	1.91907	0.290857	0.908159	0.778725	I7M3W6	TTHERM_00616050
	0.153232	0.879566	-0.0834185	-0.069598	I7M3Y8	TTHERM_00238810
	0.567332	0.426282	-0.909292	-0.542778	I7M407	TTHERM_00241900
	0.229787	0.499156	0.917421	0.363795	I7M447	TTHERM_00469380
	0.000769569	0.99805	0.0012598	0.000827139	I7M474	TTHERM_00840140
	0.193312	0.895459	-0.0617857	-0.055192	I7M488	TTHERM_00780430
	0.0331224	0.972594	0.0169853	0.0145216	I7M499	TTHERM_00781000
	0.396208	0.385795	1.73316	0.623852	I7M4E7	TTHERM_00332160
	0.960363	0.172548	2.59164	1.20546	I7M4E9	TTHERM_00688300
	2.05373	0.110182	-1.90152	-1.44983	I7M4I6	TTHERM_00683230
	0.165911	0.681128	0.322381	0.188029	I7M4K0	TTHERM_00647400
	0.0677756	0.951236	-0.0299524	-0.0260214	I7M4K6	TTHERM_00678080
	1.5177	0.361717	-0.819401	-0.676473	I7M5Z4	TTHERM_00773210
	0.0396591	0.891332	0.126495	0.0613418	I7M5Z6	TTHERM_00773330
	0.0318853	0.921598	0.0663411	0.0393132	I7M5Z8	TTHERM_00773430
	0.0715763	0.911195	0.0567811	0.0446365	I7M609	TTHERM_00760390
	1.29439	0.55453	0.326969	0.296332	I7M670	TTHERM_00691650
	1.3167	0.511031	-0.394223	-0.351338	I7M688	TTHERM_00649260
	0.544224	0.796595	0.132068	0.119856	I7M6D6	TTHERM_00529650
	0.14651	0.879547	-0.0847864	-0.0700623	I7M6E0	TTHERM_00529860
	0.0884	0.861561	-0.119752	-0.0813943	I7M6E4	TTHERM_00530060
	3.0357	0.444056	-0.51421	-0.495053	I7M6H4	TTHERM_00486600
	0.156113	0.698045	0.310762	0.179894	I7M6H8	TTHERM_00486810
	0.241815	0.747209	0.200548	0.152161	I7M6I2	TTHERM_00487020
	0.408579	0.426096	1.17981	0.541728	I7M6I4	TTHERM_00487140
	1.03855	0.483939	0.483459	0.403838	I7M6K2	TTHERM_00471380
	0.0739809	0.803499	0.243269	0.114203	I7M6K5	TTHERM_00471530
	0.59428	0.49868	0.493745	0.36539	I7M6L8	TTHERM_00441970
	0.865579	0.464332	0.574759	0.447587	I7M6N0	TTHERM_00442600
	2.48909	0.221113	1.18386	1.04144	I7M6N2	TTHERM_00442700
	0.301948	0.510011	0.643357	0.349868	I7M6R0	TTHERM_00420710
	0.119228	0.820786	-0.154826	-0.105852	I7M6U6	TTHERM_00055970
	0.173916	0.651037	0.398769	0.215863	I7M6U9	TTHERM_00056140
	0.230208	0.549624	0.642685	0.311325	I7M6Y6	TTHERM_00068110
	0.767216	0.376388	-1.00312	-0.643217	I7M706	TTHERM_00071090
	0.641732	0.367807	-1.25843	-0.686411	I7M742	TTHERM_00372530
	2.58803	0.360775	0.726238	0.673951	I7M772	TTHERM_00561710
	2.07063	0.24231	-1.05085	-0.898307	I7M777	TTHERM_00705200
	0.2981	0.552924	0.493995	0.299134	I7M7B9	TTHERM_00145440
	0.998621	0.396953	0.79261	0.592694	I7M7C5	TTHERM_00145750
	0.716917	0.404112	-0.890631	-0.581841	I7M7F0	TTHERM_00294930
	0.633545	0.462634	0.646343	0.450975	I7M7H3	TTHERM_00297130
	0.401789	0.400384	1.51181	0.597096	I7M7P6	TTHERM_00519810
	1.02293	0.255385	1.32894	0.856829	I7M7Z1	TTHERM_00188670
	0.644838	0.445112	0.712196	0.484657	I7M812	TTHERM_00190760
	0.908202	0.447366	0.60071	0.468346	I7M827	TTHERM_00191560
	0.358453	0.44801	0.987013	0.468574	I7M836	TTHERM_00192060
	0.447857	0.770592	-0.159689	-0.139234	I7M846	TTHERM_00476840
	0.943569	0.388849	-0.859642	-0.619069	I7M849	TTHERM_00476990
	0.0102591	0.993817	0.00361951	0.00324927	I7M863	TTHERM_00333230
	0.0422439	0.882019	0.14233	0.0669851	I7M878	TTHERM_00338080
	1.83497	0.106207	2.25472	1.56296	I7M880	TTHERM_00338200
	0.153483	0.65807	-0.416217	-0.209224	I7M882	TTHERM_00338320
	0.92936	0.431842	0.690077	0.523991	I7M8D8	TTHERM_00279780
	1.12348	0.511985	0.399249	0.34743	I7M8F7	TTHERM_00283830
	0.283542	0.546605	-0.55626	-0.31488	I7M8S8	TTHERM_00138550
	0.0364923	0.919188	0.0682453	0.0421056	I7M8S9	TTHERM_00138600
	0.895926	0.401385	0.811748	0.585115	I7M8X9	TTHERM_00218310
	0.738434	0.478178	0.56943	0.42823	I7M8Y1	TTHERM_00218410
	1.772	0.287909	-0.947622	-0.792237	I7M8Z8	TTHERM_00219350
	0.554498	0.482643	-0.600884	-0.412779	I7M910	TTHERM_00220990
	0.00246321	0.994431	0.00676187	0.0035989	I7M912	TTHERM_00221090
	0.76866	0.365051	-1.08789	-0.677514	I7M913	TTHERM_00221140
	1.17444	0.110111	3.15736	1.48866	I7M917	TTHERM_00408840
	1.06155	0.641538	-0.241748	-0.220525	I7M989	TTHERM_00316930
	0.112523	0.720708	0.353861	0.167319	I7M9C4	TTHERM_00149300
	0.377744	0.38774	-1.80326	-0.615463	I7M9E4	TTHERM_00151390
	1.47803	0.137586	-2.04615	-1.32302	I7M9H5	TTHERM_00564090
	0.110075	0.785499	0.217061	0.127848	I7M9I4	TTHERM_00565590
	2.37631	0.368451	-0.745708	-0.681501	I7M9J2	TTHERM_00499300
	1.09543	0.386266	-0.804227	-0.614316	I7M9L5	TTHERM_00502580
	0.43299	0.673905	-0.238041	-0.19421	I7M9N6	TTHERM_00558620
	0.0525282	0.859316	-0.169854	-0.0812643	I7M9Q5	TTHERM_00578520
	0.900866	0.512841	0.413657	0.345792	I7M9T0	TTHERM_00348390
	2.19137	0.559597	-0.300726	-0.288034	I7M9W2	TTHERM_00492840
	0.314385	0.600171	0.367167	0.251135	I7M9Z2	TTHERM_00444710
	0.469516	0.423049	1.06742	0.549848	I7MA02	TTHERM_00446250
	0.682296	0.673213	-0.223549	-0.196149	I7MA03	TTHERM_00446300
	0.0434272	0.970738	-0.0196664	-0.017081	I7MA06	TTHERM_00446450
+	3.55737	0	-4.1228	-3.4154	I7MA87	TTHERM_00455540
	0.40271	0.374701	1.92905	0.653745	I7MAI3	TTHERM_00241740
	0.00253385	0.993312	0.00852648	0.00410437	I7MAL3	TTHERM_00467660
	0.247423	0.510981	0.766992	0.349931	I7MAQ5	TTHERM_00762890
	0.416625	0.56863	-0.382095	-0.277905	I7MAR7	TTHERM_00766530
	1.49956	0.427619	-0.626386	-0.538068	I7MAY1	TTHERM_00688470
	2.01085	0.07504	2.36991	1.6902	I7MAY3	TTHERM_00688570
+	3.77384	0.089	3.28193	2.8801	I7MB38	TTHERM_00678220
	0.926275	0.489446	-0.47745	-0.391332	I7MB53	TTHERM_00497270
	0.634284	0.662108	-0.235822	-0.203666	I7MB59	TTHERM_00497600
	0.787283	0.501199	0.466913	0.37237	I7MB72	TTHERM_00525130
	0.0509477	0.895543	0.0879552	0.055627	I7MCD3	TTHERM_00947370
	0.0541061	0.885899	0.106744	0.0640683	I7MCE0	TTHERM_00825150
	0.187282	0.660443	-0.354096	-0.207769	I7MCE9	TTHERM_00825630
	0.360297	0.432036	1.25721	0.523199	I7MCF6	TTHERM_00823650
	0.144578	0.862068	0.0982065	0.0787949	I7MCH7	TTHERM_00773760
	0.821435	0.557575	0.337349	0.286901	I7MCI4	TTHERM_00760510
	0.234113	0.665438	-0.301728	-0.202187	I7MCL6	TTHERM_00723620
	0.297284	0.842304	-0.105907	-0.0929014	I7MCM8	TTHERM_00716250
	0.406923	0.55007	-0.44606	-0.308279	I7MCP6	TTHERM_00691890
	1.06008	0.55223	-0.338865	-0.298531	I7MCU1	TTHERM_00584850
	0.315532	0.473294	-0.991221	-0.441855	I7MCU6	TTHERM_00585100
	0.600773	0.569457	-0.342668	-0.276044	I7MCV2	TTHERM_00585420
	1.49877	0.210567	-1.33098	-0.98663	I7MCV5	TTHERM_00529510
	0.553007	0.822256	-0.115435	-0.106121	I7MCW2	TTHERM_00529880
	0.253593	0.501389	0.837621	0.368409	I7MCZ0	TTHERM_00486310
	1.71542	0.240717	-1.10639	-0.892063	I7MD03	TTHERM_00486990
	1.28505	0.108558	2.71318	1.45438	I7MD14	TTHERM_00470810
	0.61172	0.25965	-2.02931	-0.843621	I7MD19	TTHERM_00471090
	0.655331	0.490868	0.521153	0.389398	I7MD32	TTHERM_00471850
	0.367858	0.63162	0.305771	0.22904	I7MD58	TTHERM_00442920
	0.0770487	0.920086	-0.0471805	-0.0389596	I7MD62	TTHERM_00443120
	0.5725	0.568352	0.348014	0.277017	I7MD81	TTHERM_00420680
	1.13239	0.406322	0.736457	0.578674	I7MD89	TTHERM_00421090
	0.0715384	0.809329	0.234068	0.110298	I7MD94	TTHERM_00543590
	0.0640966	0.900535	0.0746638	0.05345	I7MDA2	TTHERM_00548020
+	2.35877	0.048381	-2.3568	-1.81021	I7MDA9	TTHERM_00549500
	0.318707	0.755233	-0.179274	-0.146598	I7MDC9	TTHERM_00058590
	1.20802	0.211504	-1.53303	-1.0042	I7MDI8	TTHERM_00540090
	0.430781	0.859696	-0.0897649	-0.0826948	I7MDJ7	TTHERM_00370740
	0.560023	0.415205	-0.965086	-0.559379	I7MDV7	TTHERM_00146410
	0.181726	0.676829	0.312123	0.190587	I7MDX8	TTHERM_00295310
	1.49662	0.320342	-0.899148	-0.72733	I7MDY7	TTHERM_00295780
	0.301271	0.720888	0.212892	0.166565	I7MDZ5	TTHERM_00297200
	0.245849	0.634812	-0.347746	-0.225309	I7ME23	TTHERM_00406590
	0.189033	0.627547	0.430152	0.232706	I7ME33	TTHERM_00522280
	0.365173	0.511888	-0.554791	-0.344208	I7ME34	TTHERM_00522330
	0.903794	0.424238	-0.715572	-0.534661	I7ME36	TTHERM_00522430
	0.0305215	0.903054	-0.111581	-0.0505731	I7ME40	TTHERM_00522630
	0.474405	0.565644	-0.372163	-0.280845	I7ME41	TTHERM_00522700
	0.158372	0.750213	0.229108	0.149799	I7ME76	TTHERM_00266610
	0.100281	0.7081	-0.440891	-0.1733	I7ME81	TTHERM_00267880
	0.0290327	0.982398	0.0106529	0.00950391	I7ME90	TTHERM_00270360
	0.582801	0.429117	-0.853911	-0.527563	I7MEA3	TTHERM_00125140
	1.18693	0.388108	0.790074	0.618664	I7MEI4	TTHERM_00190830
	1.2948	0.55587	-0.332019	-0.300485	I7MEJ0	TTHERM_00191160
	0.436741	0.513108	-0.506256	-0.34292	I7MEJ5	TTHERM_00191430
	1.66262	0.21529	1.32824	1.02032	I7MEK2	TTHERM_00191800
	2.36091	0.512497	0.358243	0.342548	I7MEK6	TTHERM_00192030
	0.606694	0.851265	-0.0922139	-0.086638	I7MEL3	TTHERM_00476710
	0.00859998	0.996813	-0.00185808	-0.00173709	I7MEN4	TTHERM_00334300
	0.377488	0.481871	0.80283	0.43169	I7MEV6	TTHERM_00279670
	0.053694	0.84315	-0.216795	-0.0917577	I7MF63	TTHERM_00133690
	0.791795	0.735398	-0.173008	-0.158208	I7MF67	TTHERM_00134870
	0.548512	0.380935	1.21974	0.630593	I7MF70	TTHERM_00134970
	0.134976	0.735356	0.274941	0.158564	I7MF81	TTHERM_00136360
	2.43934	0.365023	0.740533	0.680021	I7MF84	TTHERM_00136460
	1.6223	0.409241	0.664814	0.574898	I7MF99	TTHERM_00825370
	0.278295	0.635472	-0.329432	-0.225404	I7MFD1	TTHERM_00823670
	0.131174	0.891496	0.0725257	0.0605042	I7MFI3	TTHERM_00760270
	0.465512	0.478789	-0.716879	-0.437907	I7MFL5	TTHERM_00218870
	2.29388	0.314875	-0.822561	-0.740382	I7MFN3	TTHERM_00219470
	0.151937	0.635404	-0.487155	-0.224645	I7MFP6	TTHERM_00220800
	0.860669	0.479251	-0.523492	-0.415374	I7MFQ1	TTHERM_00723030
	1.74939	0.220233	1.31404	1.02882	I7MFR4	TTHERM_00408760
	0.18493	0.553007	0.755683	0.29987	I7MFU3	TTHERM_00716090
	4.63703	0.259145	-0.862008	-0.84605	I7MG46	TTHERM_00316370
	0.347064	0.672246	0.254037	0.196471	I7MG47	TTHERM_00600480
	0.0618771	0.772099	-0.547371	-0.136569	I7MGA3	TTHERM_00585240
	0.670752	0.549689	-0.390454	-0.31287	I7MGB2	TTHERM_00149110
	0.100737	0.695557	-0.496191	-0.181721	I7MGC5	TTHERM_00529790
	0.0401426	0.945794	-0.038195	-0.0290016	I7MGC9	TTHERM_00529900
	0.0416413	0.860601	-0.233998	-0.0813936	I7MGI2	TTHERM_00151810
	0.0600954	0.833825	-0.225012	-0.0990745	I7MGI5	TTHERM_00486480
	1.10043	0.407233	-0.741693	-0.577801	I7MGK7	TTHERM_00487130
	1.17227	0.198133	-1.78587	-1.09201	I7MGK9	TTHERM_00933080
+	2.64266	0.0406154	-2.62081	-2.06658	I7MGN3	TTHERM_00471260
	0.433294	0.580093	-0.35362	-0.264872	I7MGS3	TTHERM_00499580
	0.015538	0.949495	0.0647523	0.027511	I7MGU2	TTHERM_00502380
	1.10713	0.415438	0.715393	0.562536	I7MGW7	TTHERM_00442840
	2.73411	0.240247	-0.971296	-0.889055	I7MGY5	TTHERM_00558310
+	3.00443	0.0712	-3.24238	-2.59387	I7MGY8	TTHERM_00558370
	1.43811	0.500578	-0.407687	-0.366333	I7MH00	TTHERM_00558640
	0.884376	0.422556	0.716022	0.531862	I7MH10	TTHERM_00420700
	0.801473	0.403243	0.85378	0.586348	I7MH22	TTHERM_00421060
	0.444795	0.504457	-0.539522	-0.359827	I7MH43	TTHERM_00578550
	0.0959545	0.802613	-0.199552	-0.115489	I7MH68	TTHERM_00053820
	0.644544	0.500823	0.510595	0.381973	I7MH91	TTHERM_00058610
	2.3298	0.101878	-1.74529	-1.42028	I7MHB1	TTHERM_00348650
	1.32168	0.186727	-1.67287	-1.10379	I7MHC9	TTHERM_00353450
	1.94483	0.141292	1.63725	1.26591	I7MHD4	TTHERM_00059340
	1.05935	0.438599	0.648074	0.514922	I7MHF0	TTHERM_00492710
	0.274388	0.62694	-0.348216	-0.233085	I7MHF2	TTHERM_00492760
	0.34213	0.571726	-0.40429	-0.274613	I7MHH0	TTHERM_00069360
	0.539593	0.532203	-0.438809	-0.32718	I7MHI4	TTHERM_00070740
	0.00745251	0.987615	0.010588	0.0072649	I7MHP2	TTHERM_00370820
	1.48387	0.455068	-0.525069	-0.460777	I7MHS8	TTHERM_00535700
	0.687056	0.273865	1.71636	0.831009	I7MHY7	TTHERM_00475140
	0.25384	0.485845	-1.05744	-0.405696	I7MHZ7	TTHERM_00706300
+	2.73727	0.0352	2.4551	1.99077	I7MI18	TTHERM_00140940
	0.236687	0.784634	0.16464	0.130042	I7MI66	TTHERM_00456720
	0.121366	0.907113	0.0548957	0.0472666	I7MIC8	TTHERM_00299910
	0.716176	0.449107	0.644814	0.465699	I7MIE8	TTHERM_00300410
	1.101	0.381749	0.831768	0.631126	I7MIF3	TTHERM_00295700
	0.410124	0.488053	0.68251	0.406473	I7MIG3	TTHERM_00302040
	0.368829	0.580991	-0.376486	-0.266722	I7MIG8	TTHERM_00614840
	0.312628	0.658129	0.283941	0.208924	I7MII2	TTHERM_00616340
	0.566535	0.548738	-0.394883	-0.305253	I7MIM2	TTHERM_00402120
	0.0021688	0.993687	-0.0136836	-0.0045321	I7MIR8	TTHERM_00522600
	0.249794	0.810056	0.132082	0.109746	I7MIS9	TTHERM_00522930
	0.810215	0.212295	-2.02341	-0.977826	I7MIW5	TTHERM_00518740
	2.054	0.421255	0.581555	0.530974	I7MIZ2	TTHERM_00469080
	0.24155	0.544906	0.642856	0.31819	I7MJ23	TTHERM_00836640
	0.0562385	0.84344	0.212549	0.0932822	I7MJ25	TTHERM_00836690
	0.209803	0.636576	0.373366	0.223399	I7MJ59	TTHERM_00125530
	0.0504284	0.97227	0.0179437	0.0160251	I7MJ81	TTHERM_00780640
	0.0160514	0.949411	-0.0600808	-0.0271058	I7MJ94	TTHERM_00780960
	0.278316	0.580365	-0.431454	-0.268918	I7MJE0	TTHERM_00130010
	1.39914	0.424733	-0.629585	-0.533267	I7MJK1	TTHERM_00190950
	0.509027	0.482961	0.632442	0.416484	I7MJP9	TTHERM_00681790
	0.295332	0.480335	0.927883	0.415407	I7MJR9	TTHERM_00476670
	1.61792	0.288134	0.960992	0.783241	I7MJT9	TTHERM_00481220
	0.369939	0.601112	0.343565	0.249948	I7MK01	TTHERM_00338410
	0.610718	0.579114	0.326469	0.26619	I7MK09	TTHERM_00339640
	0.0447492	0.86302	-0.192207	-0.0788571	I7MK14	TTHERM_00497880
	0.476261	0.559635	-0.379071	-0.28501	I7MK15	TTHERM_00339800
	0.185423	0.600043	-0.511348	-0.252377	I7MK20	TTHERM_00340080
	0.00486476	0.995338	0.00317891	0.00262768	I7MK35	TTHERM_00498260
	0.211135	0.802711	-0.144802	-0.115023	I7MK78	TTHERM_00440620
	1.12514	0.135254	2.57352	1.31315	I7MKA9	TTHERM_00283700
	0.207431	0.673877	0.302713	0.195326	I7MKD2	TTHERM_00344030
	0.0603511	0.881335	-0.110366	-0.0680859	I7MKE8	TTHERM_00285250
	0.191024	0.551477	0.746172	0.303549	I7MKH6	TTHERM_00290700
	0.582874	0.481828	0.629014	0.432128	I7MKI8	TTHERM_00131180
	1.09643	0.397219	-0.762673	-0.589907	I7MKK1	TTHERM_00134890
	1.90482	0.480009	0.465592	0.428633	I7MKN3	TTHERM_00139700
	0.562511	0.442295	-0.802422	-0.50133	I7MKT5	TTHERM_00218510
	1.00528	0.553166	-0.341832	-0.298692	I7MKV0	TTHERM_00219330
	0.338175	0.557552	-0.440417	-0.289802	I7MKW7	TTHERM_00408720
	0.434316	0.448765	0.836824	0.467175	I7ML31	TTHERM_00316280
	0.14435	0.770112	0.212743	0.138646	I7ML36	TTHERM_00316540
	0.0415727	0.85672	0.260605	0.0843003	I7ML51	TTHERM_00317440
	1.42982	0.144918	-2.0072	-1.28669	I7ML76	TTHERM_00149290
	0.856213	0.280899	1.38333	0.81783	I7ML77	TTHERM_00149340
	0.107806	0.677499	0.508265	0.190685	I7MLA1	TTHERM_00151670
	2.14941	0.414053	0.614853	0.562435	I7MLA8	TTHERM_00152040
	1.66676	0.501706	0.411829	0.376706	I7MLE8	TTHERM_00499500
	0.113565	0.681608	0.457604	0.188343	I7MLH4	TTHERM_00557860
	0.0948609	0.967704	-0.0200481	-0.0186684	I7MLH8	TTHERM_00558060
	0.618242	0.37465	-1.17473	-0.650606	I7MLI1	TTHERM_00558230
	0.685381	0.219735	2.24899	0.937366	I7MLI6	TTHERM_00558500
	1.49633	0.104316	2.43012	1.48302	I7MLL7	TTHERM_00579060
	0.288511	0.506613	-0.694294	-0.357463	I7MLP6	TTHERM_00349080
	0.943099	0.627178	-0.259587	-0.232311	I7MLR5	TTHERM_00492830
	0.472236	0.424386	-1.00532	-0.53419	I7MLS4	TTHERM_00494280
	1.37175	0.092	3.19899	1.64803	I7MLV5	TTHERM_00446240
	0.00936097	0.982128	0.0151672	0.0099603	I7MLV6	TTHERM_00446290
	0.0615239	0.899983	-0.0772003	-0.0541169	I7MLW3	TTHERM_00535210
	0.282666	0.452987	1.28775	0.463305	I7MLW4	TTHERM_00535260
	0.312154	0.73663	0.195436	0.156665	I7MLY6	TTHERM_00537370
	1.19983	0.298119	1.05162	0.770901	I7MLZ0	TTHERM_00473110
	0.0325941	0.973435	0.0173635	0.014763	I7MLZ4	TTHERM_00473320
	0.13153	0.875419	0.0907046	0.072687	I7MM07	TTHERM_00475060
	0.665226	0.450249	0.664216	0.466063	I7MM14	TTHERM_00657230
	0.225336	0.545495	-0.681727	-0.316998	I7MM26	TTHERM_00658860
	1.77067	0.307598	0.890037	0.751452	I7MM63	TTHERM_00298510
	0.316421	0.501277	0.691722	0.370797	I7MM64	TTHERM_00299570
	1.15202	0.503884	0.412542	0.358807	I7MMD7	TTHERM_00241780
	2.54497	0.217321	-1.15052	-1.02072	I7MMF1	TTHERM_00242510
	2.1599	0.415455	-0.611975	-0.560427	I7MMH1	TTHERM_00467950
	0.181972	0.557674	0.714854	0.29074	I7MMH4	TTHERM_00469100
	0.798978	0.170141	-3.48615	-1.21548	I7MMI9	TTHERM_00685900
	0.0301276	0.894382	0.155585	0.0575522	I7MMJ4	TTHERM_00686150
	1.68482	0.486971	0.446672	0.406225	I7MMK9	TTHERM_00762930
	1.06636	0.448919	0.569261	0.464518	I7MMM2	TTHERM_00780510
	1.09074	0.579353	-0.302116	-0.270546	I7MMN2	TTHERM_00781030
	0.833009	0.44797	0.611855	0.465478	I7MMP3	TTHERM_00670610
	0.291218	0.62273	0.343484	0.234884	I7MMU7	TTHERM_00841210
	1.45398	0.106385	2.275	1.40347	I7MMZ2	TTHERM_00678260
	0.177147	0.833397	-0.121738	-0.097045	I7MN06	TTHERM_00497260
	0.457343	0.378189	-1.4911	-0.63552	I7MN07	TTHERM_00497310
	0.113289	0.760493	-0.262899	-0.144199	I7MN19	TTHERM_00497960
	0.306056	0.489024	0.816807	0.397973	P0DJ15	TTHERM_00732640
	0.411539	0.428771	1.10375	0.526878	P0DJ22	TTHERM_00992730
	0.209347	0.550592	0.709764	0.311492	P0DJ51	TTHERM_00561680
	0.132844	0.663028	0.455043	0.203838	P0DJ52	TTHERM_00716240
	0.497044	0.3084	1.99324	0.746583	P0DJ54	TTHERM_00476640
	0.601777	0.367656	1.32093	0.684802	P0DJ55	TTHERM_00333210
	0.330532	0.499375	0.685118	0.375423	P0DJ56	TTHERM_00136120
	0.552161	0.399778	1.09679	0.597701	P0DJ58	TTHERM_00578640
	0.154618	0.579829	-0.744508	-0.269947	P0DJ60	TTHERM_00444510
	0.284377	0.485932	0.857959	0.393686	P69152	TTHERM_00189170
	0.688141	0.6321	0.267238	0.229265	Q227R5	TTHERM_01731490
	0.0942045	0.708632	0.485755	0.173345	Q228N4	TTHERM_01528510
	1.8103	0.103758	-2.16989	-1.51228	Q228X0	TTHERM_01474510
	1.8088	0.211654	-1.19323	-0.962726	Q229D4	TTHERM_01435670
	0.489591	0.434799	-0.935584	-0.521351	Q229R6	TTHERM_01345800
	0.681042	0.209344	2.4706	0.970199	Q229S0	TTHERM_01345760
	0.933563	0.407835	-0.779823	-0.574881	Q229S1	TTHERM_01345750
	1.32499	0.103857	-3.09579	-1.58666	Q22A09	TTHERM_01298560
	0.607683	0.637495	0.264636	0.223431	Q22A13	TTHERM_01298520
	2.71489	0.212278	1.10882	1.00146	Q22A20	TTHERM_01298450
	1.31982	0.174944	-1.92112	-1.2059	Q22A25	TTHERM_01289160
	0.267286	0.477059	1.13102	0.428118	Q22A27	TTHERM_01289140
	0.413043	0.36035	-2.18066	-0.690923	Q22A30	TTHERM_01289110
	2.90589	0.396835	-0.622088	-0.591452	Q22A67	TTHERM_01276420
	1.02347	0.384438	-0.818558	-0.611232	Q22A81	TTHERM_01265040
	0.819779	0.724031	0.179772	0.164341	Q22AJ2	TTHERM_01194830
	1.65774	0.223798	-1.35369	-1.03425	Q22AL1	TTHERM_01194640
	0.22477	0.579695	-0.499193	-0.270656	Q22AL4	TTHERM_01193620
	0.0777707	0.736575	-0.521767	-0.157475	Q22AM1	TTHERM_01193550
	0.691989	0.752673	0.16349	0.148521	Q22AN5	TTHERM_01179900
	1.60357	0.435696	-0.583056	-0.511714	Q22AP1	TTHERM_01179840
	1.38315	0.478613	0.471615	0.414681	Q22AP7	TTHERM_01179780
	0.141914	0.646575	0.492498	0.218268	Q22AV0	TTHERM_01151600
	0.0675539	0.809508	-0.24606	-0.10961	Q22AV9	TTHERM_01151500
	0.601481	0.446766	-0.720382	-0.478078	Q22AW2	TTHERM_01151450
	1.21779	0.450084	0.564296	0.473399	Q22AW7	TTHERM_01142810
	1.1322	0.709501	0.184155	0.172399	Q22AX1	TTHERM_01142770
	0.227533	0.505697	-0.882588	-0.356336	Q22AX5	TTHERM_01142730
	0.181537	0.908633	-0.0534156	-0.0481554	Q22AX6	TTHERM_01142720
	0.581396	0.477196	-0.619392	-0.427254	Q22B31	TTHERM_01125120
	0.559126	0.636432	-0.268372	-0.223274	Q22B75	TTHERM_01109800
	0.0755164	0.792155	-0.283114	-0.123619	Q22B78	TTHERM_01109770
	2.38258	0.107135	1.83014	1.48784	Q22B85	TTHERM_01108700
	0.944913	0.256416	-1.40748	-0.860685	Q22BD7	TTHERM_01106200
	0.772043	0.559232	0.341665	0.287256	Q22BM2	TTHERM_01093730
	2.4707	0.483667	0.443304	0.421407	Q22BM4	TTHERM_01093710
	0.596449	0.865567	-0.0818116	-0.0773259	Q22BP2	TTHERM_01093530
	0.422123	0.397451	1.41763	0.596934	Q22BP5	TTHERM_01093500
	1.73055	0.59919	0.265224	0.250955	Q22BT2	TTHERM_01084360
	1.87463	0.320612	-0.848537	-0.73078	Q22BU7	TTHERM_01084200
	0.022264	0.981904	-0.0108652	-0.00936927	Q22BU8	TTHERM_01084190
	0.182093	0.677754	0.312287	0.190782	Q22BV4	TTHERM_01084130
	1.41642	0.188874	1.61123	1.10737	Q22BV7	TTHERM_01084100
	0.653917	0.390453	-1.04036	-0.620435	Q22BW3	TTHERM_01083050
	1.31193	0.501289	-0.430518	-0.379679	Q22C42	TTHERM_01076970
	0.283718	0.627449	-0.340384	-0.231739	Q22C78	TTHERM_01075620
	0.225303	0.795654	0.151931	0.120921	Q22CC3	TTHERM_01054280
	2.60999	0.426327	0.566877	0.535032	Q22CD1	TTHERM_01054200
+	2.61067	0	-5.22793	-3.37588	Q22CF9	TTHERM_01044600
	0.519732	0.59496	-0.322294	-0.255931	Q22CL1	TTHERM_01027670
	0.992544	0.50026	-0.433389	-0.365529	Q22CN2	TTHERM_01027460
	1.04894	0.515638	0.392557	0.338894	Q22CS8	TTHERM_01016130
	1.1597	0.435655	-0.637872	-0.518681	Q22CT4	TTHERM_01016070
	0.0268685	0.966748	-0.0237319	-0.0183916	Q22CT6	TTHERM_01016050
	1.14794	0.447656	0.57007	0.471993	Q22CV2	TTHERM_01015890
	1.58906	0.362273	0.806733	0.674887	Q22CV6	TTHERM_01014800
	0.0779124	0.785956	0.291946	0.127366	Q22CW1	TTHERM_01014750
	0.779753	0.213333	-2.04246	-0.962863	Q22D31	TTHERM_01002870
	0.776583	0.212107	-2.27782	-1.00991	Q22D32	TTHERM_01002860
+	2.33401	0.033	2.67149	1.9802	Q22D58	TTHERM_01002600
	0.83292	0.242971	-1.6783	-0.901023	Q22D68	TTHERM_00999090
	0.817745	0.443699	0.688288	0.505952	Q22D83	TTHERM_00998940
	0.26406	0.533167	0.629691	0.327296	Q22DC6	TTHERM_00992760
	0.0807892	0.798286	-0.238826	-0.118119	Q22DH9	TTHERM_00943010
	1.96651	0.533949	-0.350151	-0.329827	Q22DN3	TTHERM_00939100
	0.394234	0.447957	0.942876	0.478218	Q22DN7	TTHERM_00939050
	0.805511	0.321374	-1.19717	-0.731612	Q22DQ4	TTHERM_00938880
	1.38968	0.45393	0.53115	0.460387	Q22DR0	TTHERM_00938820
	0.0113308	0.973939	-0.0208629	-0.0130772	Q22DR3	TTHERM_00938790
	0.226112	0.536912	0.709107	0.323328	Q22DW0	TTHERM_00926990
	0.208886	0.504358	1.03144	0.360429	Q22DW1	TTHERM_00926980
	0.545506	0.701834	-0.204161	-0.176432	Q22DW4	TTHERM_00926950
	1.96507	0.558397	0.304599	0.289085	Q22E45	TTHERM_00895820
	0.69157	0.357951	1.21858	0.695661	Q22EB8	TTHERM_00835100
	2.14013	0.414013	0.608506	0.556764	Q22F16	TTHERM_00821930
	0.185133	0.755904	0.207114	0.146247	Q22F22	TTHERM_00821870
	0.0844999	0.862192	0.117374	0.0792174	Q22F29	TTHERM_00821790
	0.176102	0.604194	0.516144	0.247604	Q22G42	TTHERM_00721150
	0.124485	0.795918	-0.183689	-0.120235	Q22GC7	TTHERM_00703960
	0.0289594	0.902707	0.115249	0.0498676	Q22GD1	TTHERM_00703920
	1.1023	0.37492	0.889845	0.664233	Q22GH8	TTHERM_00703450
	0.019099	0.966235	0.0264902	0.0182406	Q22GI1	TTHERM_00703420
	0.793735	0.448434	0.629577	0.469979	Q22GI2	TTHERM_00703410
	0.0824498	0.885138	0.0897118	0.0651663	Q22GX0	TTHERM_00655860
	0.485498	0.828834	0.11082	0.101221	Q22GX4	TTHERM_00655820
	0.0300768	0.895047	-0.146415	-0.0561925	Q22H00	TTHERM_00655520
	0.789739	0.423418	-0.749715	-0.533067	Q22HG4	TTHERM_00637390
	1.26299	0.242351	1.23855	0.882485	Q22HK2	TTHERM_00637010
	0.183834	0.596	0.52544	0.254756	Q22HK6	TTHERM_00636970
	0.0340602	0.949306	0.0381508	0.0278284	Q22HL6	TTHERM_00636870
	1.56386	0.54866	-0.337305	-0.31131	Q22KA9	TTHERM_00313720
+	2.6373	0.0444211	-2.30643	-1.86451	Q22KC9	TTHERM_00313520
	0.657058	0.559818	-0.348588	-0.284386	Q22KH2	TTHERM_00313090
	0.246046	0.660569	0.304067	0.206172	Q22KI5	TTHERM_00312960
	0.965458	0.218115	-1.88307	-1.02853	Q22KK0	TTHERM_00312810
	0.552503	0.607692	-0.302199	-0.245702	Q22KL6	TTHERM_00312650
	0.325093	0.54605	-0.513663	-0.315598	Q22KL9	TTHERM_00312620
	1.84446	0.24256	-1.0614	-0.879587	Q22KQ0	TTHERM_00312310
	0.369451	0.890114	0.0665696	0.0620605	Q22KT2	TTHERM_00311970
	1.3569	0.437487	0.606046	0.513271	Q22L37	TTHERM_01013160
	0.866403	0.160343	-3.07203	-1.22043	Q22LQ9	TTHERM_00700900
	1.31015	0.501571	0.413769	0.366523	Q22LV9	TTHERM_00041580
	1.13352	0.391113	0.803165	0.619238	Q22M08	TTHERM_00039110
	0.548567	0.770964	0.156351	0.139631	Q22M20	TTHERM_00038990
	0.665803	0.375485	1.11755	0.651727	Q22MB0	TTHERM_00037090
	0.635533	0.688311	-0.211403	-0.185234	Q22MB1	TTHERM_00037080
	0.0903516	0.749443	0.358089	0.150398	Q22MB3	TTHERM_00037060
	0.549664	0.446203	0.756127	0.479151	Q22MB4	TTHERM_00037050
	0.526189	0.490322	0.561083	0.387923	Q22MC3	TTHERM_00036960
	0.562738	0.379054	-1.21545	-0.636565	Q22MI4	TTHERM_00035360
	0.439306	0.548813	0.43877	0.311038	Q22MP6	TTHERM_00031760
	0.0586646	0.87266	-0.128201	-0.0736392	Q22MS3	TTHERM_00030500
	0.704002	0.581281	0.321499	0.269046	Q22MV2	TTHERM_00030210
	0.24309	0.483678	1.10328	0.40246	Q22MV4	TTHERM_00030190
	0.263446	0.507709	0.74206	0.354878	Q22N00	TTHERM_00028740
	0.910256	0.666223	0.221874	0.200947	Q22N63	TTHERM_00214710
	1.60375	0.375982	0.792425	0.66621	Q22NC5	TTHERM_00205180
	0.668837	0.437302	-0.764819	-0.514319	Q22NC6	TTHERM_00205170
	0.205897	0.557504	-0.622776	-0.291214	Q22NF5	TTHERM_00202900
	1.18302	0.453157	0.548241	0.459549	Q22NS8	TTHERM_00197710
	2.93833	0.21405	-1.06317	-0.978695	Q22NU3	TTHERM_00418580
	0.104507	0.907153	-0.0569798	-0.0477972	Q22NW8	TTHERM_00418270
	0.399786	0.6607	-0.262822	-0.207354	Q22P26	TTHERM_00415670
	1.44326	0.359706	0.861604	0.696265	Q22PA7	TTHERM_00365340
	0.271511	0.637672	-0.325474	-0.222016	Q22R83	TTHERM_00023980
	2.43219	0.103149	-1.74195	-1.43902	Q22R86	TTHERM_00023950
	1.79958	0.48376	-0.459981	-0.420837	Q22R87	TTHERM_00023940
	0.683499	0.37633	-1.10397	-0.653751	Q22RH5	TTHERM_00016120
	0.370832	0.482191	-0.76018	-0.416088	Q22RI9	TTHERM_00015980
	0.949473	0.40169	-0.790418	-0.583348	Q22RW0	TTHERM_00011780
	0.20543	0.86032	0.0948124	0.0807818	Q22RW6	TTHERM_00011720
	0.227193	0.579444	0.481327	0.266446	Q22RZ4	TTHERM_00011440
	0.11132	0.834139	-0.140421	-0.0970569	Q22S16	TTHERM_00011220
	1.08881	0.699145	0.191875	0.178611	Q22SL3	TTHERM_00001240
	0.905702	0.383681	-0.889217	-0.626405	Q22SL5	TTHERM_00001220
	0.113855	0.746492	-0.288462	-0.151894	Q22SZ0	TTHERM_00187270
	0.276059	0.902111	0.0543849	0.0505091	Q22T00	TTHERM_00187170
	0.557477	0.488121	-0.566991	-0.397083	Q22T05	TTHERM_00187120
	0.0786962	0.860271	-0.12626	-0.081267	Q22T19	TTHERM_00185930
	1.28694	0.323031	0.953897	0.731656	Q22T77	TTHERM_00185350
	0.351822	0.385348	2.02444	0.61216	Q22T89	TTHERM_00185230
	0.984838	0.52	0.393808	0.336557	Q22TE0	TTHERM_00171850
	0.721576	0.655955	-0.242471	-0.212028	Q22TE7	TTHERM_00171780
	0.937829	0.714442	-0.184622	-0.170316	Q22TK6	TTHERM_00170170
	0.367288	0.487	0.695228	0.394399	Q22TY0	TTHERM_00265100
	0.911071	0.383406	0.889726	0.627793	Q22TZ7	TTHERM_00264850
	1.63914	0.14697	-1.77714	-1.25856	Q22U54	TTHERM_00263290
	0.505206	0.842623	-0.101055	-0.0932739	Q22U89	TTHERM_00261950
	1.06053	0.286282	1.15775	0.792227	Q22UE7	TTHERM_00259350
	0.894336	0.242389	1.55638	0.892419	Q22UG6	TTHERM_00554590
	0.917304	0.479488	-0.549174	-0.437342	Q22UJ0	TTHERM_00554350
	0.0323742	0.894999	-0.135118	-0.0567775	Q22UL2	TTHERM_00551160
	0.0648044	0.851046	-0.162616	-0.0876393	Q22UL9	TTHERM_00551090
	1.48273	0.507977	-0.390718	-0.353932	Q22UM4	TTHERM_00551040
	0.446573	0.607452	0.317246	0.245432	Q22UP2	TTHERM_00550820
	0.779408	0.55561	0.352093	0.295041	Q22UW5	TTHERM_00577380
	0.390063	0.501823	-0.626482	-0.379293	Q22UX8	TTHERM_00577250
	0.169917	0.550991	0.884441	0.303011	Q22UX9	TTHERM_00577240
	0.223061	0.484368	1.30227	0.40472	Q22UZ5	TTHERM_00577080
	0.134386	0.762377	0.232978	0.143424	Q22V42	TTHERM_00575580
	0.0155099	0.956261	-0.0491845	-0.024228	Q22V53	TTHERM_00575470
	0.264583	0.749708	0.191707	0.149678	Q22V56	TTHERM_00575440
	0.0789734	0.868649	-0.112547	-0.0754391	Q22VW8	TTHERM_00161660
	0.849618	0.272195	-1.4284	-0.830647	Q22W07	TTHERM_00161250
	0.186801	0.803867	-0.14812	-0.114354	Q22W39	TTHERM_00160930
	0.606173	0.47738	-0.607033	-0.426285	Q22W51	TTHERM_00160810
	0.222863	0.533216	-0.759808	-0.33108	Q22W52	TTHERM_00160800
	0.136119	0.783671	0.198204	0.129964	Q22W55	TTHERM_00160770
	0.709843	0.372895	1.10121	0.662386	Q22W82	TTHERM_00158520
	1.15155	0.191429	1.87509	1.11545	Q22W92	TTHERM_00158420
	1.06323	0.634527	0.249139	0.226695	Q22WE6	TTHERM_00157880
	0.577815	0.210576	-3.14512	-0.954062	Q22WH6	TTHERM_00155600
	0.613344	0.50221	-0.501742	-0.372587	Q22WJ6	TTHERM_00155380
	0.830435	0.373903	-1.00766	-0.663148	Q22WJ7	TTHERM_00155370
	1.4997	0.533333	0.360293	0.329215	Q22WR6	TTHERM_00974270
	0.692057	0.363376	-1.16305	-0.677395	Q22WR8	TTHERM_00974160
	0.0122373	0.960344	-0.0486759	-0.0212796	Q22WU7	TTHERM_01386050
	0.0834524	0.85222	-0.135386	-0.0866709	Q22WZ5	TTHERM_00633580
	0.52603	0.654414	0.256181	0.212799	Q22X14	TTHERM_00633390
	1.73628	0.482645	0.46232	0.420815	Q22X16	TTHERM_00633370
	0.179411	0.569881	0.649587	0.277313	Q22X38	TTHERM_00633150
	0.0865941	0.905919	0.0578524	0.0469555	Q22X54	TTHERM_00632990
	0.0839722	0.862179	0.122714	0.081455	Q22X64	TTHERM_00632890
	0.0467287	0.9256	0.0510871	0.0373836	Q22XP3	TTHERM_01018330
	1.48071	0.138733	1.99743	1.30356	Q22XV3	TTHERM_01004930
	0.799889	0.410935	0.82343	0.571528	Q22XW9	TTHERM_00357020
	0.331603	0.481424	-0.829065	-0.415487	Q22Y55	TTHERM_00355160
	0.715267	0.534007	0.408723	0.328531	Q22YJ5	TTHERM_00606960
	0.0374894	0.934802	0.0473378	0.0333463	Q22YK8	TTHERM_00602870
	1.35945	0.117962	-2.36605	-1.38852	Q22YK9	TTHERM_00602860
	0.0967498	0.771545	-0.269687	-0.136464	Q22YQ2	TTHERM_00123690
	0.0536851	0.835094	0.248988	0.0970604	Q22YU1	TTHERM_00122290
	0.945715	0.212748	1.73475	0.973309	Q22YV0	TTHERM_00122200
	1.4688	0.311874	0.931071	0.744392	Q22YX3	TTHERM_00120980
	1.24876	0.519551	-0.379614	-0.337326	Q22YZ5	TTHERM_00118740
	0.967559	0.101073	4.18208	1.47207	Q22YZ8	TTHERM_00118710
	0.63008	0.3864	1.07262	0.622663	Q22Z06	TTHERM_00118600
+	2.09578	0.0310588	-2.80649	-1.94311	Q22Z08	TTHERM_00117590
	1.77297	0.071	2.63887	1.70719	Q22Z34	TTHERM_00114360
	0.631705	0.409537	-0.927571	-0.571374	Q22Z92	TTHERM_00112790
	0.312117	0.821347	-0.121448	-0.105259	Q22Z98	TTHERM_00112730
	0.110811	0.707378	0.392395	0.174105	Q22ZB6	TTHERM_00112550
	0.345794	0.501249	-0.633977	-0.365705	Q22ZH2	TTHERM_01094880
	0.194729	0.559783	0.643719	0.287808	Q230V2	TTHERM_00434070
	0.235095	0.664875	-0.30519	-0.203986	Q230V9	TTHERM_00434000
	1.3323	0.509668	-0.390229	-0.348706	Q230X9	TTHERM_00433800
	1.42037	0.219583	-1.49823	-1.05392	Q231A9	TTHERM_00433480
	2.10641	0.105391	-1.87099	-1.44627	Q231B0	TTHERM_00433470
	0.574953	0.447196	-0.760072	-0.487992	Q231B2	TTHERM_00433450
	0.114229	0.784044	0.210666	0.127317	Q231B5	TTHERM_00433420
	1.68568	0.500907	0.400032	0.367303	Q231B6	TTHERM_00433410
	0.442399	0.580695	-0.35969	-0.269522	Q231F7	TTHERM_00430030
	0.604806	0.77006	-0.153791	-0.138845	Q231F8	TTHERM_00430020
	0.548646	0.424991	-0.906331	-0.535004	Q231F9	TTHERM_00430010
	0.0870282	0.811021	-0.201139	-0.111551	Q231G9	TTHERM_00429910
	0.560559	0.592912	0.319119	0.257434	Q231M5	TTHERM_00784640
	0.644787	0.739285	0.172587	0.154957	Q231Q2	TTHERM_00784370
	0.236454	0.614144	-0.395278	-0.241123	Q231T4	TTHERM_00782070
	0.254151	0.48225	-1.27406	-0.434317	Q231U7	TTHERM_00736480
	0.058499	0.868876	0.133238	0.0751864	Q231X2	TTHERM_00735240
	0.0559909	0.843037	0.212061	0.0929695	Q231Y9	TTHERM_00734080
	0.338627	0.428366	1.38515	0.526148	Q232I6	TTHERM_00594110
	1.81438	0.462094	-0.498052	-0.452993	Q233B2	TTHERM_00394410
	0.411688	0.414403	1.25191	0.558524	Q233E0	TTHERM_00393090
	0.459066	0.485894	-0.640214	-0.406205	Q233E2	TTHERM_00393070
	0.0434722	0.906302	0.0738983	0.0471237	Q233F8	TTHERM_00392910
	0.152994	0.89118	0.0705322	0.0603802	Q233G5	TTHERM_00392840
	0.744105	0.482242	-0.571346	-0.430106	Q233H6	TTHERM_00392730
	0.934876	0.702042	-0.192274	-0.17676	Q233I4	TTHERM_00392650
	0.377059	0.796646	-0.136504	-0.119079	Q233L0	TTHERM_00391400
	0.491226	0.636145	0.278861	0.225596	Q233M0	TTHERM_00391300
	0.769634	0.65486	0.241534	0.212934	Q233X6	TTHERM_00985020
	0.981211	0.280238	1.26935	0.818685	Q234B0	TTHERM_00106940
	1.70748	0.186123	1.52518	1.14378	Q234G5	TTHERM_00105330
	1.48601	0.376168	-0.772595	-0.641204	Q234G8	TTHERM_00105300
	0.423865	0.700074	-0.215872	-0.178614	Q234H2	TTHERM_00105260
	0.413245	0.656378	0.266694	0.211062	Q234I5	TTHERM_00105110
	1.41378	0.192244	-1.65295	-1.12605	Q234M4	TTHERM_00102740
	0.167748	0.904226	0.0576159	0.0511484	Q234R5	TTHERM_00101340
	2.02728	0.211458	-1.18838	-0.991177	Q234T0	TTHERM_00101190
	1.0343	0.428522	-0.690824	-0.538447	Q234T6	TTHERM_00101130
	0.508772	0.550641	0.408794	0.306141	Q235C4	TTHERM_00804750
	0.0941873	0.783314	-0.250457	-0.129811	Q235M8	TTHERM_01053000
	1.28108	0.441831	0.594385	0.499347	Q235M9	TTHERM_01052990
	0.584331	0.442697	-0.778246	-0.498104	Q235N8	TTHERM_01052900
	2.01676	0.482371	0.442319	0.411577	Q235P0	TTHERM_01052880
+	3.45088	0.0468889	2.09431	1.87959	Q235Q6	TTHERM_01051730
	0.192688	0.559467	-0.633477	-0.284272	Q235W9	TTHERM_00094220
	0.354232	0.499787	-0.660083	-0.377684	Q235Y4	TTHERM_00094070
	0.00598289	0.98907	-0.00879606	-0.00597327	Q236D9	TTHERM_00091540
	0.0131703	0.993361	-0.00480588	-0.00429777	Q236H1	TTHERM_00089240
	2.7071	0.416215	0.595687	0.563059	Q236L2	TTHERM_00086850
	0.957755	0.5326	0.387704	0.330658	Q236L3	TTHERM_00086840
	0.447101	0.445548	-0.860801	-0.480063	Q236M7	TTHERM_00086700
	1.38998	0.280259	1.06665	0.815119	Q236N6	TTHERM_00085620
	2.14233	0.37845	-0.707661	-0.63875	Q236S4	TTHERM_00085240
	2.19478	0.101641	1.88841	1.48001	Q236S6	TTHERM_00085220
	0.0194086	0.92065	-0.113038	-0.0389822	Q236T0	TTHERM_00085180
	0.308847	0.720193	-0.213777	-0.167899	Q237A2	TTHERM_00083470
	0.142461	0.918665	0.0459862	0.0411728	Q237A4	TTHERM_00083450
	0.2645	0.648565	0.318584	0.217202	Q237C4	TTHERM_00082260
	1.23392	0.506315	0.405915	0.357327	Q237C5	TTHERM_00082250
	0.868053	0.500041	0.461184	0.375765	Q237E4	TTHERM_00324550
+	3.03555	0.0323636	2.84496	2.34322	Q237K5	TTHERM_00322800
	1.23118	0.487457	-0.457763	-0.396761	Q237R1	TTHERM_00320260
	0.113592	0.784999	-0.211461	-0.127348	Q237T1	TTHERM_00320040
	0.059572	0.918872	0.0546462	0.0416742	Q237T6	TTHERM_00319990
	0.0396763	0.893774	-0.117542	-0.0591691	Q238Q8	TTHERM_00454080
	1.16347	0.257045	-1.22568	-0.851221	Q238R0	TTHERM_00454060
	1.77708	0.489207	0.42542	0.391128	Q238X3	TTHERM_00449470
	3.26067	0.105765	-1.65977	-1.5022	Q239M8	TTHERM_01119520
	0.127216	0.846779	0.119868	0.0896107	Q239N4	TTHERM_01119460
	0.482382	0.486243	0.608683	0.399431	Q239Q2	TTHERM_01190430
	0.143486	0.891069	-0.0736071	-0.0620677	Q23A01	TTHERM_00885770
	0.000535804	0.99948	0.000195185	0.000174839	Q23A15	TTHERM_00884620
	0.0610923	0.820969	-0.251786	-0.104891	Q23A84	TTHERM_00829380
	0.593876	0.701326	-0.203249	-0.177557	Q23A99	TTHERM_00427590
	0.281323	0.834278	0.115104	0.0992509	Q23AB2	TTHERM_00427460
	0.60993	0.543707	-0.410448	-0.319403	Q23AH7	TTHERM_00425820
	0.342451	0.481946	-0.794704	-0.412306	Q23AJ2	TTHERM_00424680
	0.878892	0.286533	1.26552	0.783165	Q23AP7	TTHERM_00772010
	0.202663	0.683909	-0.284964	-0.186453	Q23AS7	TTHERM_00770680
	0.739817	0.554894	-0.36302	-0.30006	Q23AS8	TTHERM_00770670
	1.05564	0.509527	-0.406109	-0.34929	Q23BQ2	TTHERM_00227800
	1.31449	0.0885926	3.36895	1.64718	Q23BQ5	TTHERM_00227770
	1.6744	0.556114	0.314729	0.293923	Q23BS4	TTHERM_00227580
	0.295678	0.500459	0.759318	0.37805	Q23BV5	TTHERM_00227270
	1.25067	0.604595	0.269777	0.247746	Q23BW0	TTHERM_00227220
	2.08444	0.107	-2.00414	-1.51801	Q23BW5	TTHERM_00227170
	0.122907	0.766263	0.2412	0.141793	Q23BZ5	TTHERM_00225870
	0.0555776	0.87798	-0.125777	-0.0712566	Q23BZ6	TTHERM_00225860
	0.110811	0.950369	-0.0296901	-0.0271176	Q23CI8	TTHERM_00856750
	0.464425	0.443804	-0.916517	-0.504641	Q23CK5	TTHERM_00856520
	0.544161	0.445839	-0.820555	-0.502449	Q23CK7	TTHERM_00856500
	0.850211	0.502327	-0.469577	-0.379793	Q23CU1	TTHERM_00052490
	0.562812	0.391925	-1.11002	-0.606433	Q23CU4	TTHERM_00052460
	0.298029	0.482262	0.942959	0.420266	Q23CV0	TTHERM_00052400
	0.469161	0.446264	0.83371	0.480329	Q23CV9	TTHERM_00052310
	0.0297213	0.920839	0.069383	0.0392064	Q23D16	TTHERM_00051730
	2.16074	0.369524	-0.762662	-0.684279	Q23D72	TTHERM_00049190
	0.276139	0.703541	-0.233599	-0.175703	Q23D77	TTHERM_00049140
	0.010686	0.971658	-0.0336351	-0.0166755	Q23D99	TTHERM_00048910
	0.0178255	0.987055	0.00762335	0.00669149	Q23DC3	TTHERM_00047680
	0.103694	0.69784	0.465031	0.180299	Q23DE3	TTHERM_00047480
	0.615166	0.379752	1.13067	0.635567	Q23DJ9	TTHERM_00046920
+	2.22913	0.0508571	3.86217	2.4934	Q23DK4	TTHERM_00046870
	1.08459	0.499661	-0.4259	-0.365408	Q23DK9	TTHERM_00046820
	0.607594	0.553986	-0.374138	-0.296755	Q23DN8	TTHERM_00046530
	0.1507	0.585941	0.710437	0.261503	Q23DP3	TTHERM_00046480
	0.102972	0.930525	0.0401589	0.0353121	Q23DQ2	TTHERM_00046390
	1.75568	0.559598	-0.300542	-0.282711	Q23DT6	TTHERM_00045060
	0.556834	0.667983	-0.234951	-0.199534	Q23DU6	TTHERM_00044960
	0.754197	0.290339	-1.38977	-0.777131	Q23DU8	TTHERM_00043950
	0.0958066	0.966739	0.0200342	0.018668	Q23DV1	TTHERM_00043920
	0.360971	0.481564	0.823779	0.429556	Q23DV5	TTHERM_00043880
	0.0503943	0.926479	-0.0484413	-0.0366031	Q23DW3	TTHERM_00043800
	0.754197	0.678	-0.21	0.429556		TTHERM_00578560
	0.0431369	0.939351	-0.0426547	-0.0320616	Q23EV9	TTHERM_00644710
	1.30955	0.45073	-0.554159	-0.472534	Q23EX1	TTHERM_00644590
	1.19198	0.558636	-0.31921	-0.287218	Q23EX8	TTHERM_00643530
	0.254274	0.482967	1.182	0.4232	Q23F09	TTHERM_00641240
	0.907852	0.533405	-0.385386	-0.326215	Q23F13	TTHERM_00641200
	1.3831	0.489395	0.440275	0.390253	Q23F53	TTHERM_00383600
	1.81931	0.413932	0.639585	0.567406	Q23F76	TTHERM_00382380
	0.583309	0.445257	-0.742672	-0.483014	Q23F77	TTHERM_00382370
	0.740942	0.210891	2.31162	0.990354	Q23F79	TTHERM_00382350
	0.0150836	0.978426	-0.0153141	-0.0115175	Q23F81	TTHERM_00382330
	0.525544	0.555528	0.394361	0.300102	Q23F83	TTHERM_00382310
	0.354056	0.450406	1.02625	0.474458	Q23FB7	TTHERM_00379000
	0.199773	0.556563	-0.653316	-0.293381	Q23FF1	TTHERM_00378660
	1.91531	0.369423	-0.783567	-0.685022	Q23FF7	TTHERM_00378600
	1.11862	0.622916	-0.258436	-0.235579	Q23FF9	TTHERM_00378580
	2.51163	0.180156	1.34922	1.17008	Q23FI7	TTHERM_00377310
	1.56581	0.208992	-1.24739	-0.953458	Q23FL3	TTHERM_00080020
	0.322345	0.642453	0.301296	0.219782	Q23FN3	TTHERM_00079820
	0.561974	0.908154	0.0498772	0.0480807	Q23FU1	TTHERM_00079230
	0.0364644	0.899634	-0.101918	-0.0528674	Q23FZ3	TTHERM_00077710
	0.406369	0.770308	0.160512	0.138251	Q23G18	TTHERM_00077460
	1.67953	0.145778	-1.78893	-1.27727	Q23G22	TTHERM_00077420
	1.30171	0.488721	0.451101	0.395128	Q23G37	TTHERM_00077270
	0.0424813	0.851239	-0.266813	-0.0861448	Q23G98	TTHERM_00075670
	0.713109	0.444818	-0.704582	-0.495483	Q23H77	TTHERM_00820680
	1.41567	0.27862	-1.05619	-0.813408	Q23H78	TTHERM_00820670
	0.265648	0.879271	-0.076958	-0.0691868	Q23H79	TTHERM_00820660
	0.768353	0.436781	0.713662	0.510669	Q23J59	TTHERM_00491130
	0.192668	0.554128	-0.694057	-0.295845	Q23JE0	TTHERM_00488340
	0.651194	0.484419	0.546845	0.402932	Q23JL9	TTHERM_00758860
	0.119816	0.858755	0.106154	0.0806766	Q23JM1	TTHERM_00758840
	1.84687	0.489983	-0.419137	-0.387565	Q23JX3	TTHERM_00196610
	0.156068	0.828	-0.133834	-0.101901	Q23JY7	TTHERM_00196470
	0.123998	0.894877	0.0697234	0.0580528	Q23JZ6	TTHERM_00196380
	0.0154749	0.959019	0.0427043	0.0225193	Q23JZ7	TTHERM_00196370
	1.10432	0.568219	-0.311057	-0.278105	Q23K15	TTHERM_00196190
	1.15921	0.581086	0.29623	0.267652	Q23K19	TTHERM_00196150
	0.107571	0.734694	0.33584	0.15972	Q23K30	TTHERM_00196040
	0.366956	0.608611	0.336746	0.245845	Q23K37	TTHERM_00195970
	0.711039	0.4615	0.617616	0.450499	Q23K70	TTHERM_00194650
	1.01967	0.599256	0.2804	0.251105	Q23K81	TTHERM_00194540
	0.0024753	0.997753	0.00152238	0.00127193	Q23KD2	TTHERM_00194030
	0.875922	0.674337	-0.214204	-0.193918	Q23KE5	TTHERM_00193900
	0.988805	0.405819	-0.768807	-0.577762	Q23KF9	TTHERM_00193760
	0.0892792	0.782707	0.262072	0.129617	Q23KG1	TTHERM_00193740
	0.248561	0.772144	0.174123	0.137161	Q23KH2	TTHERM_00193630
	2.13054	0.448665	0.507879	0.471057	Q23KH7	TTHERM_00193580
	0.852078	0.454189	-0.595711	-0.458508	Q23KI3	TTHERM_00193520
	0.335291	0.689652	0.236629	0.184672	Q23KL5	TTHERM_00193200
	0.832339	0.501117	-0.469984	-0.378487	Q23MP0	TTHERM_00954240
	0.454136	0.398912	-1.30463	-0.596987	Q23NK3	TTHERM_00752170
	1.30098	0.363333	-0.863906	-0.679453	Q23PP7	TTHERM_00463860
+	2.09668	0.0395556	-3.87794	-2.40342	Q23PU1	TTHERM_00463420
	0.64756	0.342647	-1.33348	-0.710977	Q23PZ5	TTHERM_00462870
	0.0541067	0.919609	0.0554473	0.0411943	Q23Q34	TTHERM_00460500
	1.39624	0.182	-1.71074	-1.14654	Q23QD4	TTHERM_00581490
	1.72368	0.356099	0.822361	0.698496	Q23QL7	TTHERM_00255620
	1.17092	0.278289	-1.14024	-0.810851	Q23QN9	TTHERM_00252430
	1.16468	0.271284	-1.19277	-0.835522	Q23QP0	TTHERM_00252420
+	2.60126	0.0422	2.29094	1.84426	Q23QY3	TTHERM_00997780
	0.851786	0.821541	-0.110907	-0.105052	Q23QZ0	TTHERM_00997710
	0.476193	0.423521	-1.04286	-0.546558	Q23R26	TTHERM_00850570
	0.255809	0.510057	-0.74639	-0.35104	Q23R84	TTHERM_00390040
	0.708172	0.558558	-0.342798	-0.284079	Q23RA8	TTHERM_00389800
	0.956729	0.533038	0.384843	0.32852	Q23RD8	TTHERM_00388510
	0.926737	0.55592	0.339165	0.293333	Q23RI9	TTHERM_00387010
	1.39733	0.251364	1.16242	0.87136	Q23RM4	TTHERM_00384680
	0.314467	0.567515	0.431087	0.279503	Q23RS7	TTHERM_00628710
	0.872475	0.222891	-2.082	-1.03023	Q23RT8	TTHERM_00628600
	0.397227	0.752111	-0.174856	-0.14831	Q23RU1	TTHERM_00628570
	1.66769	0.501562	0.401031	0.367676	Q23RV4	TTHERM_00628440
+	3.3698	0.0356	-2.74522	-2.36773	Q23RV8	TTHERM_00628400
	0.774819	0.254761	-1.63255	-0.858405	Q23S05	TTHERM_00625950
	0.320282	0.549057	-0.492086	-0.305801	Q23TC5	TTHERM_00666570
	0.747793	0.241898	1.89045	0.908296	Q23TC6	TTHERM_00666560
	0.275853	0.511548	-0.663175	-0.342493	Q23TC8	TTHERM_00666540
	1.35686	0.616855	0.258819	0.240271	Q23TE2	TTHERM_00666400
	0.0165164	0.973552	-0.0216726	-0.0151908	Q23TG1	TTHERM_00666210
	1.23837	0.220706	-1.56824	-1.02964	Q23TG4	TTHERM_00666180
	0.821067	0.63228	-0.258848	-0.228063	Q23TU2	TTHERM_00912290
	1.40055	0.279563	1.05192	0.808303	Q23TY1	TTHERM_00962060
	0.087042	0.931227	0.0403887	0.0347807	Q23U16	TTHERM_01197120
	1.89054	0.444354	-0.527517	-0.480059	Q23U54	TTHERM_00894400
	0.33865	0.490142	0.717809	0.388844	Q23U61	TTHERM_00892350
	0.692178	0.55885	0.350724	0.288385	Q23W16	TTHERM_00794150
	3.3441	0.189928	1.20471	1.12446	Q23W20	TTHERM_00794110
	1.2952	0.488268	0.467605	0.407413	Q23WL7	TTHERM_00924270
	1.19537	0.448825	-0.564937	-0.472167	Q23WL9	TTHERM_00924250
	0.377733	0.549245	0.463551	0.309834	Q23WM8	TTHERM_00923170
	0.777828	0.385502	0.951959	0.624699	Q23WS8	TTHERM_00777270
	0.792127	0.287708	1.36959	0.787016	Q23WS9	TTHERM_00777260
	0.773848	0.497702	-0.457918	-0.365378	Q23WX6	TTHERM_00774810
	0.276277	0.543986	0.57895	0.318753	Q23YA8	TTHERM_00899550
	1.1192	0.28495	-1.109	-0.783136	Q23YB5	TTHERM_00899480
	0.125203	0.645914	0.579962	0.218231	Q23YB7	TTHERM_00899460
	1.66496	0.389597	0.720282	0.619159	Q23YQ6	TTHERM_01207660
	0.164336	0.85009	-0.10899	-0.087638	Q23YQ7	TTHERM_01207650
	0.499639	0.482868	-0.651651	-0.422232	Q23YQ8	TTHERM_01207630
	0.277734	0.617573	-0.357199	-0.237925	Q23YT4	TTHERM_00859260
	0.451943	0.451849	-0.802255	-0.463176	Q23YU6	TTHERM_00858120
	0.812235	0.424913	0.7628	0.544038	Q23YW6	TTHERM_00857920
	1.8932	0.10328	-1.91331	-1.40916	Q23YW7	TTHERM_00857910
	0.134958	0.669012	-0.424815	-0.199055	Q23ZD3	TTHERM_00787300
	0.239392	0.489772	1.07696	0.395511	Q23ZD8	TTHERM_00787250
	1.68925	0.216294	1.30874	1.01403	Q23ZH0	TTHERM_00786930
	0.258182	0.737344	-0.204768	-0.156734	Q23ZH8	TTHERM_00785860
	1.02712	0.444779	-0.640587	-0.506627	Q240I4	TTHERM_00991630
	0.49883	0.410021	1.10626	0.57505	Q240K0	TTHERM_00989490
+	5.10298	0.0593333	2.60862	2.50851	Q240Q4	TTHERM_00624780
	0.448118	0.66395	0.250889	0.203861	Q240R7	TTHERM_00624660
	0.742117	0.462128	0.610993	0.451889	Q240V7	TTHERM_00624260
	0.0695327	0.842153	0.176394	0.0944029	Q240X5	TTHERM_00623090
	2.76395	0.199226	-1.21084	-1.08825	Q240X8	TTHERM_00623060
	0.537101	0.444054	-0.774849	-0.482766	Q240Y0	TTHERM_00623040
	0.0535335	0.951247	0.031524	0.0262982	Q240Y1	TTHERM_00623030
	0.837135	0.447537	0.617472	0.469284	Q240Y5	TTHERM_00622990
	0.0485001	0.859137	0.181008	0.0803246	Q241B3	TTHERM_00622710
	0.942012	0.516591	-0.400952	-0.339339	Q244W3	TTHERM_00694540
	1.91071	0.118963	-1.85673	-1.38337	Q245C2	TTHERM_00732890
	0.735101	0.617526	-0.27826	-0.2395	Q245G0	TTHERM_00732510
	0.474639	0.442819	0.871887	0.494993	Q245K8	TTHERM_00248400
	0.326258	0.553949	-0.472773	-0.300019	Q245S5	TTHERM_00245740
	2.72324	0.22512	-1.14469	-1.0313	Q245Y8	TTHERM_00245100
	1.55462	0.110452	2.46262	1.5252	Q245Z0	TTHERM_00245080
	0.217335	0.551026	0.661432	0.307268	Q246A0	TTHERM_00243990
	1.0228	0.42268	0.714521	0.551203	Q246C5	TTHERM_00243730
	1.58894	0.102667	2.51422	1.56268	Q247Y5	TTHERM_00532840
	1.00593	0.384376	0.823041	0.610789	Q247Z0	TTHERM_00532790
	0.646817	0.32196	-1.39386	-0.72741	Q248E9	TTHERM_00532180
	2.73551	0.369264	0.730466	0.683003	Q24B92	TTHERM_00348510
	2.46701	0.480426	-0.452389	-0.429546	Q24BP3	TTHERM_01092380
	0.0596259	0.882082	0.108886	0.0672262	Q24BQ1	TTHERM_01091310
	0.711549	0.45	-0.658938	-0.472186	Q24BV2	TTHERM_01049350
	1.53131	0.240725	-1.13797	-0.882207	Q24BV4	TTHERM_01049330
	0.0182131	0.920254	-0.140126	-0.0399634	Q24BW7	TTHERM_01049200
	0.31766	0.771216	-0.166322	-0.137753	Q24C06	TTHERM_01020640
	0.159033	0.660402	-0.394001	-0.206598	Q24C27	TTHERM_00697490
	2.96925	0.240615	-0.965139	-0.896563	Q24C31	TTHERM_00697450
	1.04616	0.607342	0.272771	0.245662	Q24C62	TTHERM_00697090
	0.49334	0.66523	-0.244437	-0.202657	Q24C84	TTHERM_00695880
	0.208342	0.558433	0.615529	0.291226	Q24C92	TTHERM_00695800
	2.13314	0.21939	-1.21157	-1.02149	Q24C99	TTHERM_00695730
	0.0474289	0.842588	-0.280466	-0.0939891	Q24CA7	TTHERM_00695650
	0.113096	0.899392	-0.0650829	-0.054051	Q24CI8	TTHERM_00929540
	0.26697	0.499628	0.820251	0.374209	Q24CJ7	TTHERM_00929450
	1.15166	0.544681	-0.361401	-0.319473	Q24CL2	TTHERM_01220370
	1.35953	0.218296	-1.4537	-1.01479	Q24CW4	TTHERM_00713380
	0.00874978	0.988024	0.00895055	0.00673063	Q24CY1	TTHERM_00713200
	0.161524	0.617153	0.521396	0.238762	Q24CY7	TTHERM_00713140
	0.275032	0.445825	-1.55486	-0.485738	Q24D42	TTHERM_01113100
	1.0894	0.589474	0.288421	0.259475	Q24D45	TTHERM_01113070
	0.612866	0.375102	1.13001	0.634384	Q24D67	TTHERM_01104920
	0.689927	0.594912	-0.303243	-0.255366	Q24DD0	TTHERM_01126390
	0.575003	0.78336	-0.145666	-0.131605	Q24DE2	TTHERM_01262850
	0.888611	0.445089	-0.661914	-0.502013	Q24DI9	TTHERM_00971840
	1.40297	0.1435	-1.99445	-1.27021	Q24DJ0	TTHERM_00971830
	3.49925	0.113257	1.61941	1.49242	Q24DL4	TTHERM_00969600
	0.0812957	0.862956	-0.117332	-0.0782666	Q24DQ7	TTHERM_00790800
	1.06704	0.244028	1.39871	0.900275	Q24DQ9	TTHERM_00790780
	1.00247	0.512861	-0.404879	-0.345582	Q24DR3	TTHERM_00790740
	0.928459	0.578715	0.309951	0.27129	Q24DS8	TTHERM_00790590
	0.147387	0.803567	-0.161619	-0.11557	Q24E28	TTHERM_00853120
	0.791628	0.550007	0.366462	0.305847	Q24E49	TTHERM_00852910
	0.17253	0.821662	0.134313	0.104325	Q24E65	TTHERM_00852750
	0.179613	0.591932	0.552791	0.258163	Q24F10	TTHERM_01146030
	0.0346407	0.931915	0.0513935	0.0344554	Q24F53	TTHERM_01129720
	0.0118289	0.95917	-0.0608063	-0.0228332	Q24F70	TTHERM_01128560
	0.486641	0.623166	0.294089	0.235061	Q24FD2	TTHERM_00865310
	0.408872	0.446312	-0.946575	-0.486818	Q24FD4	TTHERM_00865290
	0.740173	0.301497	1.36358	0.762724	Q24FD6	TTHERM_00865270
	0.62675	0.369403	1.27258	0.68359	Q24FD8	TTHERM_00865250
	0.0747417	0.810356	0.230685	0.111903	Q24FH6	TTHERM_00864870
	1.28742	0.488043	-0.451133	-0.394488	Q24FP1	TTHERM_01071490
	0.173461	0.73023	-0.247538	-0.162085	Q24FQ8	TTHERM_01070330
	0.0507281	0.906415	-0.0698449	-0.0477279	Q24FR9	TTHERM_01344710
	0.268957	0.847734	-0.103015	-0.0896778	Q24GK8	TTHERM_00725820
	1.40114	0.445967	0.567251	0.487984	Q24GM1	TTHERM_00724700
	0.165108	0.867267	-0.0922623	-0.0765419	Q24GM2	TTHERM_00724690
	0.686062	0.713429	-0.190964	-0.170702	Q24GN6	TTHERM_00977740
	1.17281	0.287451	-1.11083	-0.796288	Q24HH7	TTHERM_01001470
	0.308103	0.481851	-0.982905	-0.435102	Q24HM7	TTHERM_01055600
	0.13721	0.65591	0.472679	0.21072	Q24HY8	TTHERM_00571860
	0.663391	0.413718	0.864851	0.55616	Q24HZ7	TTHERM_00571770
	0.331935	0.792484	0.14446	0.123124	Q24I00	TTHERM_00571740
	0.154032	0.600538	0.622023	0.251446	Q24I09	TTHERM_00571650
	1.36046	0.130947	-2.19776	-1.3293	Q24I27	TTHERM_00569490
	1.17676	0.144776	2.25678	1.2542	Q24I35	TTHERM_00569410
	0.0645805	0.893926	-0.0835352	-0.0579739	Q24IL2	TTHERM_00919620
	1.00533	0.391149	-0.812853	-0.605061	Q24IM0	TTHERM_00919540
	1.08187	0.44558	-0.604412	-0.489167	W7WVU8	TTHERM_000495990
	0.184339	0.902559	0.0557175	0.0500879	W7WWA2	TTHERM_000681920
	1.76786	0.397942	-0.677192	-0.593688	W7WX86	TTHERM_001232262
	1.01968	0.618071	-0.265184	-0.238833	W7WZL8	TTHERM_000569069
	0.449621	0.444309	-0.929279	-0.501797	W7X1B9	TTHERM_000780829
	0.586362	0.436446	-0.811709	-0.51221	W7X235	TTHERM_000686039
	1.81214	0.0696364	-2.69831	-1.75225	W7X3Z3	TTHERM_000338239
	0.273695	0.534014	0.609204	0.326461	W7X3Z8	TTHERM_000339809
	0.673552	0.779453	-0.145209	-0.132992	W7X469	TTHERM_000196029
	1.92864	0.0666087	-2.53026	-1.73373	W7X4R1	TTHERM_000649439
	0.163421	0.673938	0.342714	0.193627	W7X5M4	TTHERM_000840039
	1.78126	0.485962	-0.428961	-0.394232	W7X5T6	TTHERM_000756449
	3.16881	0.208896	-1.01819	-0.952385	W7X6G9	TTHERM_000703669
	0.937558	0.208622	-1.66691	-0.947854	W7X6X6	TTHERM_000293429
	1.17	0.42387	0.680503	0.547617	W7X744	TTHERM_000088159
	0.647998	0.412732	0.907233	0.568689	W7X7K1	TTHERM_000584709
	0.289612	0.580113	-0.421281	-0.268359	W7X7Q3	TTHERM_001014659
	0.193828	0.884314	-0.0739927	-0.0647507	W7X7Q9	TTHERM_000530016
	2.51042	0.375115	0.699117	0.647686	W7X8H4	TTHERM_000146184
	0.699004	0.259106	1.73148	0.841676	W7X8V5	TTHERM_000121009
	1.89767	0.318674	-0.855033	-0.737548	W7X994	TTHERM_000487129
	1.05442	0.504193	-0.419626	-0.359177	W7X9A6	TTHERM_000157929
	0.961225	0.548286	0.358983	0.3097	W7X9F7	TTHERM_000441959
	0.0557423	0.841869	0.209843	0.0923223	W7XAA6	TTHERM_000005949
	1.67681	0.188494	-1.46418	-1.10202	W7XAM8	TTHERM_000268328
	1.20051	0.447784	-0.560779	-0.469643	W7XB73	TTHERM_000526679
	0.662423	0.588866	0.311211	0.259342	W7XBA6	TTHERM_000463528
	0.460149	0.433803	0.976989	0.52043	W7XBI1	TTHERM_000522989
	0.864351	0.63785	-0.251316	-0.223508	W7XBP2	TTHERM_000680599
	0.139824	0.890695	-0.0727275	-0.0612165	W7XBY3	TTHERM_000439109
	0.943624	0.401808	-0.797585	-0.586231	W7XC24	TTHERM_000442899
	0.0346033	0.88253	0.189077	0.067276	W7XC40	TTHERM_000339939
	0.555396	0.479029	-0.656584	-0.438539	W7XC77	TTHERM_000326867
	0.540801	0.666232	-0.238826	-0.201487	W7XCX2	TTHERM_001164064
	0.53611	0.451079	0.755136	0.474743	W7XDG5	TTHERM_000300119
	1.28085	0.41063	-0.7016	-0.572872	W7XDP3	TTHERM_001151438
	0.759942	0.177772	3.32012	1.15709	W7XEU3	TTHERM_000530399
	1.49081	0.148129	1.92757	1.27733	W7XFI6	TTHERM_000785910
	0.0494565	0.902905	-0.0795596	-0.0516361	W7XG43	TTHERM_000152219
	1.82913	0.211931	-1.23971	-0.996115	W7XG67	TTHERM_000774820
	0.690002	0.608722	-0.287549	-0.244149	W7XGD1	TTHERM_000372529
	1.2505	0.320345	-0.962359	-0.730567	W7XGD7	TTHERM_000408698
	0.868879	0.150588	-3.19815	-1.24207	W7XGK2	TTHERM_000474969
	0.280423	0.797697	0.141935	0.118525	W7XH07	TTHERM_000849319
	0.472546	0.673442	0.233026	0.193494	W7XH43	TTHERM_000069209
+	2.87424	0.0377143	-2.50646	-2.06477	W7XHA5	TTHERM_000773538
	0.819869	0.512845	0.420074	0.344499	W7XHC6	TTHERM_000530149
	1.18789	0.120857	-2.54826	-1.34631	W7XHE9	TTHERM_000578529
	0.287058	0.871155	0.0825411	0.0741928	W7XHT1	TTHERM_000335759
	0.253204	0.789335	0.154587	0.125134	W7XI10	TTHERM_001109848
	0.142152	0.832971	0.130409	0.0978914	W7XI81	TTHERM_000268319
+	3.83076	0.0613333	-3.72976	-3.23834	W7XJB1	TTHERM_000442909
	0.653417	0.484141	-0.550148	-0.405066	W7XJD2	TTHERM_000476849
	1.91313	0.218857	-1.28596	-1.03998	W7XJL7	TTHERM_000142399
	1.36714	0.568858	-0.303224	-0.278293	W7XKI8	TTHERM_000418499
	0.369882	0.384064	1.98022	0.626832	W7XLA7	TTHERM_000160999
	1.20734	0.623257	-0.254943	-0.234402	W7XLR7	TTHERM_001293241
	0.322194	0.443043	1.31317	0.501761	X1W3R4	TTHERM_00149630
	0.223808	0.653511	-0.336527	-0.214158	X1W3T2	TTHERM_00688410

## Sheet: RSP3B-KO_LFQ
C: Student's T-test Significant B_KO1_WT	N: -Log Student's T-test p-value B_KO1_WT	N: Student's T-test q-value B_KO1_WT	N: Student's T-test Difference B_KO1_WT	protein Ids UniProt	genes TGD
	0.351372	0.347287	-0.610115	A4VCZ9	TTHERM_00475319
	0.344178	0.767396	0.153489	A4VD15	TTHERM_00535929
+	1.65918	0.0396692	-1.41426	A4VD28	TTHERM_00492789
	0.844901	0.197215	-0.738228	A4VD54	TTHERM_00502619
	1.59811	0.302632	-0.442989	A4VD56	TTHERM_00502359
	0.499739	0.27032	-0.655239	A4VD75	TTHERM_00149859
	0.819738	0.085991	1.45029	A4VD76	TTHERM_00149798
	1.01758	0.332455	0.445217	A4VDX2	TTHERM_00266279
	0.953472	0.131692	-1.07346	A4VDZ5	TTHERM_00641119
	0.222947	0.744893	-0.183724	A4VE64	TTHERM_00449029
	0.182425	0.84722	-0.10074	A4VEW4	TTHERM_00037219
	0.10329	0.895892	0.0644226	A4VEY5	TTHERM_00420939
	0.398534	0.625611	-0.241944	A4VEY9	TTHERM_00419759
	0.388625	0.445121	-0.414642	A4VEZ3	TTHERM_00443109
	0.451374	0.593185	0.263812	A4VF57	TTHERM_00648919
	0.428421	0.19376	-1.14976	I7LSV4	TTHERM_00947430
	0.718973	0.103244	-1.49375	I7LSY1	TTHERM_00823940
	0.113974	0.820237	-0.135938	I7LT60	TTHERM_00691520
	1.12721	0.111514	-1.06906	I7LT65	TTHERM_00691790
	0.264566	0.757805	-0.168424	I7LT66	TTHERM_00691840
	0.540245	0.253814	-0.679604	I7LT67	TTHERM_00691900
	0.227827	0.894967	-0.0578842	I7LT74	TTHERM_00648910
	0.0845522	0.838331	-0.13954	I7LT80	TTHERM_00649240
	0.565386	0.138084	-1.46709	I7LTD0	TTHERM_00529730
	0.368625	0.363025	-0.551147	I7LTF8	TTHERM_00486170
	0.352116	0.584276	-0.288131	I7LTG8	TTHERM_00486680
	0.0387468	0.964499	-0.0262604	I7LTL0	TTHERM_00441950
+	1.97554	0.0259439	1.537	I7LTM1	TTHERM_00442480
	0.0833309	0.830946	-0.147125	I7LTM7	TTHERM_00442780
	0.254096	0.487552	0.423859	I7LTP1	TTHERM_00420030
	0.201796	0.807093	0.140698	I7LTS8	TTHERM_00548300
	0.37831	0.835376	0.0988773	I7LTW2	TTHERM_00059130
	0.585263	0.393535	0.415788	I7LTW6	TTHERM_00059330
	0.292947	0.417892	-0.510958	I7LTY1	TTHERM_00068140
+	1.946	0.0144	-4.81827	I7LU14	TTHERM_00540260
	0.275953	0.852572	-0.087114	I7LU17	TTHERM_00540420
	0.385362	0.448687	-0.411122	I7LU20	TTHERM_00370750
	0.34027	0.339886	-0.64835	I7LU47	TTHERM_00559720
	0.161964	0.874933	-0.079524	I7LU65	TTHERM_00562810
	0.11758	0.811182	0.150436	I7LU96	TTHERM_00143720
	0.280771	0.80866	0.122725	I7LUB7	TTHERM_00145830
	1.275	0.347895	0.407762	I7LUE1	TTHERM_00294910
+	1.19292	0.0176	2.80517	I7LUE6	TTHERM_00295170
	0.095278	0.873979	0.0908356	I7LUE7	TTHERM_00295220
	0.194145	0.885517	0.0693	I7LUL4	TTHERM_00522810
	1.41701	0.234698	0.546633	I7LUL5	TTHERM_00522860
	0.00242515	0.995435	0.00437864	I7LUL6	TTHERM_00522920
	0.45496	0.220688	0.901183	I7LUR8	TTHERM_00275740
	0.674605	0.486857	0.313799	I7LUX8	TTHERM_00188400
	0.16708	0.5994	-0.382129	I7LUZ1	TTHERM_00189080
	0.345563	0.807559	0.12461	I7LV00	TTHERM_00189530
+	2.6553	0.0192771	1.54909	I7LV36	TTHERM_00476720
	1.36847	0.0862304	1.10713	I7LV38	TTHERM_00476820
	1.21864	0.179441	-0.741713	I7LV58	TTHERM_00334410
	1.48951	0.232327	-0.547746	I7LV70	TTHERM_00338110
	0.53099	0.430629	-0.388392	I7LV80	TTHERM_00339690
	1.05061	0.211478	-0.651178	I7LV93	TTHERM_00437360
	0.0826223	0.80817	-0.191257	I7LVD4	TTHERM_00283030
	1.35911	0.0834528	1.12933	I7M208	TTHERM_00346540
	0.534724	0.13539	1.596	I7LVJ1	TTHERM_00285620
	0.292192	0.880631	0.0698058	I7LVL5	TTHERM_00290850
	0.833327	0.154629	0.987552	I7LVM3	TTHERM_00131110
	0.918189	0.108433	1.23289	I7LVR5	TTHERM_00138370
	0.716425	0.0544935	-2.53486	I7LVT3	TTHERM_00590130
	0.048049	0.963275	-0.0264781	I7LVW4	TTHERM_00216030
	1.7921	0.161839	0.724226	I7LVY1	TTHERM_00218940
	0.0902987	0.925117	-0.0489531	I7LVZ7	TTHERM_00220810
	0.596399	0.103679	-1.80483	I7LW03	TTHERM_00221120
	1.51881	0.054716	-1.33386	I7LW15	TTHERM_00410240
	2.02845	0.143154	0.772214	I7LW36	TTHERM_00304340
	1.10362	0.155744	0.85879	I7LW77	TTHERM_00316630
	1.76546	0.0756939	1.10012	I7LW80	TTHERM_00316910
	2.62592	0.274444	-0.4386	I7LWA5	TTHERM_00148750
	0.913336	0.160885	0.916813	I7LWB4	TTHERM_00149230
	0.49465	0.305075	-0.595666	I7LWC5	TTHERM_00149860
	0.547623	0.617296	0.234265	I7LWE3	TTHERM_00151820
	1.10011	0.246988	0.554087	I7LWH4	TTHERM_00564510
	0.940574	0.511366	-0.280653	I7LWH9	TTHERM_00566780
	0.48348	0.206948	-0.963324	I7LWI9	TTHERM_00499590
	0.882699	0.679832	0.182255	I7LWJ2	TTHERM_00500750
	0.421954	0.597317	0.26242	I7LWJ5	TTHERM_00500920
	0.928717	0.361155	0.405625	I7LWJ8	TTHERM_00502130
	0.890431	0.0866296	1.39727	I7LWN2	TTHERM_00727630
	0.420053	0.875075	0.0718692	I7LWN3	TTHERM_00727680
+	1.78072	0.0162759	3.32946	I7LWP4	TTHERM_00729250
	1.04344	0.254	-0.538899	I7LWP7	TTHERM_00578560
	0.847295	0.427685	0.352731	I7LWQ0	TTHERM_00578720
	0.203448	0.580844	-0.372372	I7LWT9	TTHERM_00353280
	0.125116	0.845864	-0.108213	I7LWU9	TTHERM_00492560
	1.03437	0.486062	0.292962	I7LWZ7	TTHERM_00446430
	0.135177	0.860004	0.090347	I7LX12	TTHERM_00535760
	0.0908326	0.965266	-0.021553	I7LX35	TTHERM_00474460
	1.26071	0.132288	-0.933926	I7LX53	TTHERM_00657270
	0.138954	0.847381	-0.101397	I7LX79	TTHERM_00455570
	0.0644359	0.890804	0.0777725	I7LX96	TTHERM_00298230
	0.501985	0.247035	0.743251	I7LXF5	TTHERM_00237560
	1.18446	0.193883	-0.675861	I7LXF9	TTHERM_00238830
	0.963996	0.0839617	1.36123	I7LXG7	TTHERM_00239290
	0.737008	0.215679	-0.721485	I7LXK8	TTHERM_00467890
	1.08109	0.0548428	1.63475	I7LXQ4	TTHERM_00765300
	0.241627	0.865483	0.0801296	I7LXS6	TTHERM_00670340
	1.13488	0.0684294	1.43339	I7LXS9	TTHERM_00670500
	0.591485	0.320269	-0.527743	I7LXT2	TTHERM_00670660
	0.465077	0.625293	0.233282	I7LXT7	TTHERM_00670910
	0.414269	0.290712	-0.68692	I7LXX3	TTHERM_00688500
	0.0139505	0.983949	0.0106481	I7LY45	TTHERM_00497300
	1.14101	0.722017	0.15827	I7LY62	TTHERM_00498220
+	2.83991	0.012	2.46415	I7LY68	TTHERM_00526310
	0.360871	0.314337	0.684424	I7LY81	TTHERM_00527180
	1.29357	0.251088	0.523059	I7LZD7	TTHERM_00947460
	0.729954	0.450869	0.343574	I7LZE3	TTHERM_00825190
	1.24182	0.212019	-0.618545	I7LZF9	TTHERM_00823690
+	1.11914	0.0249615	2.26108	I7LZH1	TTHERM_00773340
	0.135435	0.690677	0.286018	I7LZI8	TTHERM_00760600
	0.182412	0.804938	0.141971	I7LZR0	TTHERM_00649160
	1.07581	0.10973	1.10255	I7LZS3	TTHERM_00600110
	0.779614	0.124479	1.23996	I7LZV1	TTHERM_00585260
	0.0636152	0.929929	0.0466264	I7LZW8	TTHERM_00530070
	0.231633	0.8453	0.0963494	I7LZX2	TTHERM_00530270
	0.814321	0.166608	-0.932066	I7LZY0	TTHERM_00530750
	0.820257	0.227564	-0.651634	I7LZZ8	TTHERM_00486610
	0.000184684	0.99934	0.000767708	I7M007	TTHERM_00487090
	0.187711	0.847316	-0.0949682	I7M008	TTHERM_00487150
	0.191303	0.776848	-0.168117	I7M084	TTHERM_00420720
	0.615993	0.471664	0.335591	I7M0A1	TTHERM_00545830
+	2.00383	0.0336696	-1.43048	I7M0B4	TTHERM_00549640
+	1.99602	0.0218586	-1.58404	I7M0C5	TTHERM_00058260
+	1.82237	0.0168767	-1.95674	I7M0D5	TTHERM_00058800
	0.582023	0.216667	0.799634	I7M0E4	TTHERM_00059260
	0.631145	0.0994213	1.71404	I7M0G1	TTHERM_00068170
	0.244839	0.758162	-0.169827	I7M0H4	TTHERM_00070880
+	1.46674	0.0177778	1.99557	I7M0J1	TTHERM_00540130
	1.1721	0.428428	0.333942	I7M0N9	TTHERM_00561440
	0.185969	0.8863	0.0698789	I7M0P4	TTHERM_00561720
	0.318327	0.253312	0.996083	I7M0P6	TTHERM_00705050
	0.280153	0.676469	0.220843	I7M0R3	TTHERM_00140960
	1.61936	0.074	-1.14747	I7M0S2	TTHERM_00142420
	0.661637	0.439643	-0.359434	I7M0S7	TTHERM_00143690
	0.736002	0.19707	-0.787737	I7M0T0	TTHERM_00144860
	1.27762	0.332519	-0.425824	I7M0W2	TTHERM_00293350
	1.40549	0.191368	-0.66155	I7M148	TTHERM_00523000
+	2.55377	0.019871	-1.74192	I7M1D2	TTHERM_00128670
	1.68049	0.189387	0.642192	I7M1H3	TTHERM_00189160
	0.00157556	0.998636	-0.00188382	I7M1H9	TTHERM_00189460
	0.341801	0.636294	-0.23975	I7M1K4	TTHERM_00191790
	0.370761	0.649164	-0.225288	I7M1N7	TTHERM_00334290
	0.877271	0.128561	1.13935	I7M1P1	TTHERM_00334500
	1.14043	0.108498	1.09746	I7M1R0	TTHERM_00339610
	0.100494	0.958008	0.0259781	I7M1R2	TTHERM_00339720
	0.171865	0.896153	-0.0597095	I7M1T7	TTHERM_00439040
	1.32913	0.247309	0.533871	I7M1V6	TTHERM_00277490
	0.586908	0.10339	-1.84661	I7M246	TTHERM_00290880
	1.17462	0.179755	-0.753626	I7M279	TTHERM_00137550
	0.30955	0.776856	-0.15072	I7M294	TTHERM_00138340
	0.798362	0.407683	0.370121	I7M2A9	TTHERM_00589960
	0.506239	0.48643	0.335562	I7M2B1	TTHERM_00590060
	0.546834	0.362365	0.46395	I7M2C6	TTHERM_00660320
	0.0288118	0.965689	-0.0261176	I7M2E3	TTHERM_00216010
+	1.07939	0.0434493	-1.79303	I7M2E8	TTHERM_00218270
	0.0269354	0.912559	0.108212	I7M2F8	TTHERM_00218790
	1.14543	0.256773	0.52223	I7M2G0	TTHERM_00218910
+	1.9627	0.0197531	1.77941	I7M2G4	TTHERM_00219140
+	2.85236	0.0186047	-1.50262	I7M2R5	TTHERM_00317200
	0.623913	0.148233	-1.22997	I7M2X8	TTHERM_00152110
	0.60337	0.220633	0.758638	I7M303	TTHERM_00564540
	1.21926	0.80461	-0.11529	I7M304	TTHERM_00565600
+	2.98263	0	-5.09913	I7M308	TTHERM_00566810
+	1.62932	0.0205333	2.27765	I7M314	TTHERM_00499420
	0.335174	0.887235	0.0662616	I7M317	TTHERM_00499570
	0.215197	0.839098	-0.104812	I7M323	TTHERM_00500890
	0.486386	0.615302	0.241105	I7M335	TTHERM_00502590
+	1.55925	0.0166486	2.16315	I7M350	TTHERM_00558300
	0.583748	0.479678	0.332014	I7M351	TTHERM_00558360
	1.44315	0.177791	-0.708883	I7M356	TTHERM_00558630
	1.9168	0.206974	0.586136	I7M395	TTHERM_00348090
	0.509995	0.189954	1.04924	I7M3D3	TTHERM_00492850
+	3.56813	0	-3.61935	I7M3F3	TTHERM_00444180
	0.919813	0.0720663	1.63989	I7M3G7	TTHERM_00445980
	0.406621	0.259853	-0.7658	I7M3K6	TTHERM_00473030
	0.480635	0.188513	1.1196	I7M3M5	TTHERM_00475080
	1.36257	0.302823	-0.455936	I7M3S2	TTHERM_00459310
	0.471545	0.189588	-1.10033	I7M3W6	TTHERM_00616050
	1.7294	0.339534	-0.400546	I7M3Y8	TTHERM_00238810
	1.03521	0.0551899	-1.68905	I7M407	TTHERM_00241900
	0.835652	0.0850545	1.45521	I7M447	TTHERM_00469380
	0.646076	0.596027	0.243763	I7M474	TTHERM_00840140
	1.58072	0.256515	0.489426	I7M488	TTHERM_00780430
	1.44349	0.22158	0.577529	I7M499	TTHERM_00781000
	0.303978	0.348184	0.682133	I7M4E7	TTHERM_00332160
	0.261238	0.310994	0.928702	I7M4E9	TTHERM_00688300
	2.03654	0.0810251	-1.03153	I7M4I6	TTHERM_00683230
	0.680146	0.155962	-1.11495	I7M4K0	TTHERM_00647400
	0.748546	0.466	0.327782	I7M4K6	TTHERM_00678080
	0.113893	0.931367	0.0411638	I7M5Z4	TTHERM_00773210
+	1.08918	0.0437664	1.79306	I7M5Z6	TTHERM_00773330
	1.51813	0.182954	-0.686693	I7M5Z8	TTHERM_00773430
	0.486815	0.845158	-0.0881176	I7M609	TTHERM_00760390
	0.614866	0.473019	0.334489	I7M670	TTHERM_00691650
	3.17786	0.245628	0.475231	I7M688	TTHERM_00649260
	0.158011	0.846481	0.106242	I7M6D6	TTHERM_00529650
	0.981882	0.19181	-0.732481	I7M6E0	TTHERM_00529860
	1.00564	0.334086	0.442809	I7M6E4	TTHERM_00530060
	0.382981	0.723419	-0.176318	I7M6H4	TTHERM_00486600
+	1.03294	0.0244906	-2.44632	I7M6H8	TTHERM_00486810
	0.868145	0.62483	0.214009	I7M6I2	TTHERM_00487020
+	2.57392	0.0174815	2.52791	I7M6I4	TTHERM_00487140
	0.167965	0.770137	0.1799	I7M6K2	TTHERM_00471380
	0.704545	0.251477	0.618563	I7M6K5	TTHERM_00471530
	0.491422	0.58042	0.271777	I7M6L8	TTHERM_00441970
	1.29444	0.462115	-0.304432	I7M6N0	TTHERM_00442600
	0.981596	0.0838835	-1.36477	I7M6N2	TTHERM_00442700
	1.60535	0.154892	-0.769405	I7M6R0	TTHERM_00420710
+	1.6744	0.0335207	-1.4992	I7M6U6	TTHERM_00055970
	0.535388	0.202912	0.913548	I7M6U9	TTHERM_00056140
+	2.7777	0.0165128	2.12255	I7M6Y6	TTHERM_00068110
	0.390376	0.628647	0.237413	I7M706	TTHERM_00071090
+	0.985927	0.0346667	-2.24833	I7M742	TTHERM_00372530
	0.188332	0.814638	0.125554	I7M772	TTHERM_00561710
	0.389389	0.511868	-0.33553	I7M777	TTHERM_00705200
	0.363048	0.387792	0.504569	I7M7B9	TTHERM_00145440
	0.404182	0.618123	0.248618	I7M7C5	TTHERM_00145750
	0.464117	0.517622	-0.315498	I7M7F0	TTHERM_00294930
	0.867042	0.114833	1.21951	I7M7H3	TTHERM_00297130
+	1.39381	0.0181538	-2.32472	I7M7P6	TTHERM_00519810
	1.06846	0.392284	-0.36659	I7M7Z1	TTHERM_00188670
	0.232435	0.598306	0.316275	I7M812	TTHERM_00190760
+	3.45712	0.0178551	1.55706	I7M827	TTHERM_00191560
	0.433374	0.189389	1.23128	I7M836	TTHERM_00192060
	0.899002	0.390861	-0.379129	I7M846	TTHERM_00476840
	0.87493	0.0878253	1.35034	I7M849	TTHERM_00476990
	0.225144	0.845654	-0.100313	I7M863	TTHERM_00333230
	0.402236	0.215927	1.04358	I7M878	TTHERM_00338080
	1.02513	0.131406	1.02757	I7M880	TTHERM_00338200
+	1.97202	0.0096	-3.91783	I7M882	TTHERM_00338320
	1.04668	0.189401	0.726716	I7M8D8	TTHERM_00279780
	0.269569	0.721656	0.191299	I7M8F7	TTHERM_00283830
	0.86708	0.477985	0.311014	I7M8S8	TTHERM_00138550
	0.0796064	0.845284	0.128355	I7M8S9	TTHERM_00138600
	0.0213604	0.981712	-0.015042	I7M8X9	TTHERM_00218310
	0.281953	0.584171	0.309493	I7M8Y1	TTHERM_00218410
	0.901198	0.154149	-0.950452	I7M8Z8	TTHERM_00219350
	1.20715	0.0770355	-1.28458	I7M910	TTHERM_00220990
+	1.67601	0.0191852	-2.31032	I7M912	TTHERM_00221090
	0.483219	0.488082	-0.332155	I7M913	TTHERM_00221140
	0.395147	0.348209	-0.567973	I7M917	TTHERM_00408840
	0.653963	0.845689	-0.0867923	I7M989	TTHERM_00316930
	1.04189	0.0744176	1.48119	I7M9C4	TTHERM_00149300
+	2.80842	0	-4.46242	I7M9E4	TTHERM_00151390
	0.152955	0.782137	0.173817	I7M9H5	TTHERM_00564090
	2.56073	0.190073	-0.604015	I7M9I4	TTHERM_00565590
	0.230967	0.785325	-0.152337	I7M9J2	TTHERM_00499300
	0.629528	0.221181	-0.745874	I7M9L5	TTHERM_00502580
	0.684533	0.252511	-0.613555	I7M9N6	TTHERM_00558620
	0.469888	0.108708	2.49728	I7M9Q5	TTHERM_00578520
	0.43793	0.769398	0.147449	I7M9T0	TTHERM_00348390
	0.491946	0.744397	-0.158564	I7M9W2	TTHERM_00492840
	0.595297	0.459089	-0.350617	I7M9Z2	TTHERM_00444710
	0.307034	0.302252	0.829015	I7MA02	TTHERM_00446250
	1.48473	0.189581	0.665883	I7MA03	TTHERM_00446300
	0.763192	0.440712	0.347695	I7MA06	TTHERM_00446450
	1.934	0.15622	-0.733342	I7MA87	TTHERM_00455540
+	1.23676	0.0225417	2.18071	I7MAI3	TTHERM_00241740
	0.973687	0.0743834	1.49483	I7MAL3	TTHERM_00467660
	0.485875	0.1511	1.53924	I7MAQ5	TTHERM_00762890
	0.951131	0.235746	-0.597855	I7MAR7	TTHERM_00766530
	0.302557	0.829776	-0.105128	I7MAY1	TTHERM_00688470
	0.854237	0.0554	1.98257	I7MAY3	TTHERM_00688570
+	1.45725	0.0188364	2.56672	I7MB38	TTHERM_00678220
	0.158284	0.805639	-0.152029	I7MB53	TTHERM_00497270
	1.51135	0.525031	0.258312	I7MB59	TTHERM_00497600
	0.476389	0.679017	0.196769	I7MB72	TTHERM_00525130
+	1.78165	0.0149767	-2.68794	I7MCD3	TTHERM_00947370
	0.0869204	0.802563	-0.210067	I7MCE0	TTHERM_00825150
	0.966678	0.163301	-0.877939	I7MCE9	TTHERM_00825630
	0.40714	0.197688	1.16839	I7MCF6	TTHERM_00823650
	0.244848	0.813352	-0.121839	I7MCH7	TTHERM_00773760
	0.0182373	0.981823	0.0132405	I7MCI4	TTHERM_00760510
	0.336415	0.723206	0.180021	I7MCL6	TTHERM_00723620
	0.739915	0.458898	0.333932	I7MCM8	TTHERM_00716250
	0.150612	0.813396	-0.1357	I7MCP6	TTHERM_00691890
	1.15353	0.246801	-0.550393	I7MCU1	TTHERM_00584850
	0.590941	0.103414	-1.81389	I7MCU6	TTHERM_00585100
	1.40094	0.486876	-0.283753	I7MCV2	TTHERM_00585420
	1.20502	0.192287	-0.682801	I7MCV5	TTHERM_00529510
+	1.93092	0.0137143	-3.30673	I7MCW2	TTHERM_00529880
	0.585777	0.186842	0.973334	I7MCZ0	TTHERM_00486310
	1.00514	0.151587	-0.924369	I7MD03	TTHERM_00486990
	0.399095	0.233385	0.918655	I7MD14	TTHERM_00470810
	0.91372	0.0964274	1.27669	I7MD19	TTHERM_00471090
	1.2002	0.141116	-0.913342	I7MD32	TTHERM_00471850
	0.771406	0.168301	0.945917	I7MD58	TTHERM_00442920
	0.985438	0.30938	0.474489	I7MD62	TTHERM_00443120
+	2.0973	0.016	1.79917	I7MD81	TTHERM_00420680
+	2.48263	0.0130909	3.69001	I7MD89	TTHERM_00421090
+	0.888725	0.0339649	2.59289	I7MD94	TTHERM_00543590
	0.750256	0.20771	0.743704	I7MDA2	TTHERM_00548020
	0.868542	0.180425	-0.832377	I7MDA9	TTHERM_00549500
+	1.25808	0.0235217	-2.17216	I7MDC9	TTHERM_00058590
+	1.81834	0.0110769	-4.63547	I7MDI8	TTHERM_00540090
	0.637517	0.351979	0.465975	I7MDJ7	TTHERM_00370740
	1.65691	0.0921373	0.984613	I7MDV7	TTHERM_00146410
	0.101257	0.899625	-0.0627375	I7MDX8	TTHERM_00295310
	1.2876	0.207518	-0.629933	I7MDY7	TTHERM_00295780
+	2.17385	0.0178621	1.93221	I7MDZ5	TTHERM_00297200
	1.19713	0.179256	-0.748911	I7ME23	TTHERM_00406590
	0.646598	0.207484	-0.797817	I7ME33	TTHERM_00522280
	0.218977	0.813096	0.12139	I7ME34	TTHERM_00522330
+	1.16763	0.0338	-1.87376	I7ME36	TTHERM_00522430
	0.774444	0.155599	1.02827	I7ME40	TTHERM_00522630
	0.496764	0.233612	0.786611	I7ME41	TTHERM_00522700
+	1.85966	0.0393731	-1.34634	I7ME76	TTHERM_00266610
	0.834742	0.08199	-1.57952	I7ME81	TTHERM_00267880
	0.410476	0.7191	-0.177749	I7ME90	TTHERM_00270360
	0.50089	0.624469	0.230081	I7MEA3	TTHERM_00125140
	1.06436	0.178955	0.787664	I7MEI4	TTHERM_00190830
	0.246899	0.852718	-0.0876446	I7MEJ0	TTHERM_00191160
	0.131943	0.856918	-0.0948178	I7MEJ5	TTHERM_00191430
	0.105276	0.80632	-0.17743	I7MEK2	TTHERM_00191800
	0.238791	0.737284	0.184403	I7MEK6	TTHERM_00192030
	1.299	0.406369	-0.344197	I7MEL3	TTHERM_00476710
	0.109944	0.887218	0.0739463	I7MEN4	TTHERM_00334300
+	1.42531	0.0173521	2.35114	I7MEV6	TTHERM_00279670
+	0.109944	0.0439	-1.62124		TTHERM_000649439
	0.415154	0.346884	0.560582	I7MF63	TTHERM_00133690
	0.998248	0.355656	0.414298	I7MF67	TTHERM_00134870
+	1.08638	0.0343729	2.00425	I7MF70	TTHERM_00134970
+	1.37686	0.0195122	2.23024	I7MF81	TTHERM_00136360
	1.1733	0.221081	0.604579	I7MF84	TTHERM_00136460
	0.894005	0.246859	0.584204	I7MF99	TTHERM_00825370
	0.929227	0.130838	1.0898	I7MFD1	TTHERM_00823670
	1.53916	0.344326	0.400062	I7MFI3	TTHERM_00760270
	0.54327	0.710663	0.175139	I7MFL5	TTHERM_00218870
	0.699791	0.568969	-0.260732	I7MFN3	TTHERM_00219470
+	1.37594	0.0183881	-2.5124	I7MFP6	TTHERM_00220800
	0.45142	0.260117	-0.718544	I7MFQ1	TTHERM_00723030
+	1.42913	0.0399697	1.53219	I7MFR4	TTHERM_00408760
	0.420165	0.340626	-0.568928	I7MFU3	TTHERM_00716090
	2.28903	0.39036	-0.336565	I7MG46	TTHERM_00316370
	0.0152523	0.98203	0.0158002	I7MG47	TTHERM_00600480
	0.660299	0.0504658	3.06448	I7MGA3	TTHERM_00585240
	0.477782	0.140014	-1.75615	I7MGB2	TTHERM_00149110
	0.225319	0.488082	0.457091	I7MGC5	TTHERM_00529790
	1.06827	0.0734603	-1.42013	I7MGC9	TTHERM_00529900
	0.141827	0.617725	-0.399803	I7MGI2	TTHERM_00151810
+	2.18694	0.0195472	-1.9608	I7MGI5	TTHERM_00486480
	0.75225	0.314781	-0.495488	I7MGK7	TTHERM_00487130
	0.37686	0.328709	-0.634276	I7MGK9	TTHERM_00933080
+	1.92917	0.0215833	-2.25131	I7MGN3	TTHERM_00471260
	0.437196	0.815793	0.107617	I7MGS3	TTHERM_00499580
	0.800956	0.0854429	1.50477	I7MGU2	TTHERM_00502380
	0.148834	0.667269	0.297062	I7MGW7	TTHERM_00442840
	1.18607	0.383513	-0.371553	I7MGY5	TTHERM_00558310
	1.35528	0.106448	-1.00787	I7MGY8	TTHERM_00558370
	0.85101	0.663928	-0.191382	I7MH00	TTHERM_00558640
	0.034271	0.947751	-0.0384041	I7MH10	TTHERM_00420700
+	1.11515	0.0488056	1.69054	I7MH22	TTHERM_00421060
	0.316053	0.625658	0.253339	I7MH43	TTHERM_00578550
	0.243158	0.468048	-0.486615	I7MH68	TTHERM_00053820
	0.265343	0.452	0.488363	I7MH91	TTHERM_00058610
	0.751963	0.310325	-0.504892	I7MHB1	TTHERM_00348650
+	2.04184	0.0203137	-2.1108	I7MHC9	TTHERM_00353450
	0.887108	0.226908	0.636514	I7MHD4	TTHERM_00059340
	0.972768	0.179608	0.80991	I7MHF0	TTHERM_00492710
+	2.25729	0.0332459	-1.32773	I7MHF2	TTHERM_00492760
	0.191782	0.819529	0.118637	I7MHH0	TTHERM_00069360
	0.914672	0.362007	-0.408052	I7MHI4	TTHERM_00070740
	0.156646	0.860284	-0.0878305	I7MHP2	TTHERM_00370820
	0.157011	0.929866	-0.0414371	I7MHS8	TTHERM_00535700
+	1.02837	0.0179775	2.84722	I7MHY7	TTHERM_00475140
	0.802488	0.0861209	1.51908	I7MHZ7	TTHERM_00706300
	0.216327	0.380099	0.783225	I7MI18	TTHERM_00140940
	0.757359	0.347824	0.454842	I7MI66	TTHERM_00456720
	0.211069	0.809254	0.129728	I7MIC8	TTHERM_00299910
	1.11786	0.246358	0.551101	I7MIE8	TTHERM_00300410
	1.12101	0.0876786	1.18966	I7MIF3	TTHERM_00295700
	0.598917	0.145043	1.30944	I7MIG3	TTHERM_00302040
	0.0583541	0.89946	0.072938	I7MIG8	TTHERM_00614840
	0.401235	0.754098	0.159018	I7MII2	TTHERM_00616340
	0.486404	0.348534	0.5143	I7MIM2	TTHERM_00402120
	0.275679	0.407288	-0.550182	I7MIR8	TTHERM_00522600
	1.27513	0.533099	0.257942	I7MIS9	TTHERM_00522930
	0.891983	0.0642759	-1.74023	I7MIW5	TTHERM_00518740
	0.0200752	0.968851	-0.0239216	I7MIZ2	TTHERM_00469080
	0.84986	0.160941	-0.919332	I7MJ23	TTHERM_00836640
	1.00475	0.051102	1.82055	I7MJ25	TTHERM_00836690
	0.234827	0.696196	-0.216519	I7MJ59	TTHERM_00125530
	0.0877473	0.886199	-0.07794	I7MJ81	TTHERM_00780640
	0.693595	0.135872	1.25784	I7MJ94	TTHERM_00780960
	2.21003	0.131258	-0.808577	I7MJE0	TTHERM_00130010
	1.99317	0.166895	-0.698233	I7MJK1	TTHERM_00190950
	0.756708	0.211797	0.720526	I7MJP9	TTHERM_00681790
+	1.00958	0.042963	1.914	I7MJR9	TTHERM_00476670
	0.582386	0.185461	0.996195	I7MJT9	TTHERM_00481220
+	3.53488	0	4.10969	I7MK01	TTHERM_00338410
	0.563151	0.339181	-0.510142	I7MK09	TTHERM_00339640
	0.636606	0.117145	1.51749	I7MK14	TTHERM_00497880
	1.30691	0.37669	0.372054	I7MK15	TTHERM_00339800
+	2.79832	0.0391692	-1.19698	I7MK20	TTHERM_00340080
	1.33485	0.148714	-0.841782	I7MK35	TTHERM_00498260
	0.746862	0.354738	0.443011	I7MK78	TTHERM_00440620
	0.18732	0.665618	0.263263	I7MKA9	TTHERM_00283700
	0.483532	0.402148	0.433354	I7MKD2	TTHERM_00344030
	0.0702222	0.807782	-0.229661	I7MKE8	TTHERM_00285250
+	1.59336	0.0188235	-1.97314	I7MKH6	TTHERM_00290700
	0.275544	0.362374	-0.667885	I7MKI8	TTHERM_00131180
	0.584693	0.503751	-0.308174	I7MKK1	TTHERM_00134890
	0.1963	0.850342	0.0929944	I7MKN3	TTHERM_00139700
	1.16885	0.141919	-0.911154	I7MKT5	TTHERM_00218510
	0.17232	0.886681	0.0684512	I7MKV0	TTHERM_00219330
	1.00928	0.253168	-0.546678	I7MKW7	TTHERM_00408720
	0.864363	0.193755	0.751802	I7ML31	TTHERM_00316280
	0.0069128	0.986448	-0.0103257	I7ML36	TTHERM_00316540
+	1.11367	0.0164267	2.98391	I7ML51	TTHERM_00317440
	0.195172	0.74541	0.191472	I7ML76	TTHERM_00149290
+	1.36453	0.0227789	2.01852	I7ML77	TTHERM_00149340
	0.642702	0.132516	1.35205	I7MLA1	TTHERM_00151670
	1.01979	0.343355	0.42935	I7MLA8	TTHERM_00152040
	1.33447	0.279969	0.476025	I7MLE8	TTHERM_00499500
	1.68911	0.0646171	-1.19907	I7MLH4	TTHERM_00557860
	1.70831	0.24554	-0.512758	I7MLH8	TTHERM_00558060
	0.614595	0.144492	-1.27865	I7MLI1	TTHERM_00558230
	0.185341	0.580987	0.394579	I7MLI6	TTHERM_00558500
	0.540219	0.387621	0.434292	I7MLL7	TTHERM_00579060
+	1.91438	0.0201967	2.02709	I7MLP6	TTHERM_00349080
	0.422327	0.81443	0.112415	I7MLR5	TTHERM_00492830
	0.735795	0.143636	-1.13513	I7MLS4	TTHERM_00494280
	0.663955	0.0811823	1.97366	I7MLV5	TTHERM_00446240
	0.841066	0.211674	-0.696257	I7MLV6	TTHERM_00446290
	1.34008	0.24946	-0.525871	I7MLW3	TTHERM_00535210
	0.752912	0.0612326	2.09881	I7MLW4	TTHERM_00535260
	0.0934574	0.847996	0.121773	I7MLY6	TTHERM_00537370
	0.418078	0.198163	1.13928	I7MLZ0	TTHERM_00473110
	0.149563	0.87811	0.07833	I7MLZ4	TTHERM_00473320
	0.0132737	0.991133	0.00583967	I7MM07	TTHERM_00475060
	0.614517	0.525514	0.289906	I7MM14	TTHERM_00657230
	0.47938	0.184481	-1.16062	I7MM26	TTHERM_00658860
	1.1844	0.131212	0.973444	I7MM63	TTHERM_00298510
	0.596834	0.250838	0.659344	I7MM64	TTHERM_00299570
	0.600198	0.533316	0.286715	I7MMD7	TTHERM_00241780
	2.10794	0.472156	0.285034	I7MMF1	TTHERM_00242510
	0.398878	0.847713	-0.0917428	I7MMH1	TTHERM_00467950
+	1.37677	0.01925	2.52715	I7MMH4	TTHERM_00469100
	0.0243259	0.948892	-0.0423549	I7MMI9	TTHERM_00685900
	0.55098	0.124226	1.69676	I7MMJ4	TTHERM_00686150
	0.376225	0.690584	0.199069	I7MMK9	TTHERM_00762930
+	1.02294	0.0477762	-1.81467	I7MMM2	TTHERM_00780510
	0.778934	0.371721	-0.411575	I7MMN2	TTHERM_00781030
+	0.937341	0.0440882	-2.04356	I7MMP3	TTHERM_00670610
	0.810304	0.140637	-1.08624	I7MMU7	TTHERM_00841210
+	1.28465	0.0211429	3.22292	I7MMZ2	TTHERM_00678260
	0.332739	0.877374	-0.0713724	I7MN06	TTHERM_00497260
+	1.33296	0.0186667	-2.59036	I7MN07	TTHERM_00497310
	0.965324	0.0549268	1.7625	I7MN19	TTHERM_00497960
	0.778117	0.0846697	1.53073	P0DJ15	TTHERM_00732640
	1.0004	0.0517315	1.80458	P0DJ22	TTHERM_00992730
	0.608423	0.10782	1.70043	P0DJ51	TTHERM_00561680
	0.359844	0.361973	0.557036	P0DJ52	TTHERM_00716240
+	0.985935	0.0220816	2.70098	P0DJ54	TTHERM_00476640
+	1.06086	0.0468169	1.78724	P0DJ55	TTHERM_00333210
	0.947887	0.0724667	1.6058	P0DJ56	TTHERM_00136120
+	1.11172	0.0322909	2.15917	P0DJ58	TTHERM_00578640
	1.16849	0.0555414	1.55559	P0DJ60	TTHERM_00444510
	0.455196	0.240167	0.808901	P69152	TTHERM_00189170
+	1.79876	0.0208814	-2.14085	Q227R5	TTHERM_01731490
	0.258203	0.308223	0.96367	Q228N4	TTHERM_01528510
	0.6385	0.582351	0.255429	Q228X0	TTHERM_01474510
	1.59004	0.13811	-0.839266	Q229D4	TTHERM_01435670
	1.10045	0.347944	0.41533	Q229R6	TTHERM_01345800
	0.982175	0.108262	1.17825	Q229S0	TTHERM_01345760
	0.384602	0.780081	0.143849	Q229S1	TTHERM_01345750
	0.687682	0.0558974	-2.634	Q22A09	TTHERM_01298560
	1.2516	0.228651	0.575618	Q22A13	TTHERM_01298520
	0.802424	0.202429	0.74378	Q22A20	TTHERM_01298450
	0.863067	0.162323	0.920384	Q22A25	TTHERM_01289160
	1.4622	0.117652	-0.939073	Q22A27	TTHERM_01289140
	0.433303	0.28084	0.682128	Q22A30	TTHERM_01289110
	0.209494	0.810018	-0.130046	Q22A67	TTHERM_01276420
	0.834816	0.216009	-0.679684	Q22A81	TTHERM_01265040
+	2.41963	0.0202532	-1.64943	Q22AJ2	TTHERM_01194830
	0.0755688	0.927483	-0.0471115	Q22AL1	TTHERM_01194640
	0.514904	0.219602	0.826179	Q22AL4	TTHERM_01193620
+	1.60188	0.0152258	-3.56272	Q22AM1	TTHERM_01193550
	0.277676	0.805857	0.134385	Q22AN5	TTHERM_01179900
	0.508847	0.661166	-0.205292	Q22AP1	TTHERM_01179840
	0.281483	0.728484	0.182318	Q22AP7	TTHERM_01179780
	1.0613	0.0728172	1.44642	Q22AV0	TTHERM_01151600
	0.995081	0.10805	1.17311	Q22AV9	TTHERM_01151500
	0.109048	0.791651	-0.195019	Q22AW2	TTHERM_01151450
	0.598016	0.382883	0.428158	Q22AW7	TTHERM_01142810
	1.36613	0.452412	0.310428	Q22AX1	TTHERM_01142770
	0.51954	0.24605	0.73372	Q22AX5	TTHERM_01142730
	1.55787	0.274971	0.468753	Q22AX6	TTHERM_01142720
+	1.09576	0.0162105	-3.03626	Q22B31	TTHERM_01125120
	1.39336	0.362306	-0.380684	Q22B75	TTHERM_01109800
	0.630804	0.189343	0.899838	Q22B78	TTHERM_01109770
	0.171231	0.486692	-0.587876	Q22B85	TTHERM_01108700
	0.807136	0.190192	-0.810715	Q22BD7	TTHERM_01106200
	0.0890528	0.920594	0.0519921	Q22BM2	TTHERM_01093730
	0.637299	0.348215	0.470228	Q22BM4	TTHERM_01093710
	0.141075	0.889507	-0.0662813	Q22BP2	TTHERM_01093530
	0.307725	0.598404	-0.281983	Q22BP5	TTHERM_01093500
	1.15456	0.135548	-0.947636	Q22BT2	TTHERM_01084360
	0.00540403	0.995323	-0.00297546	Q22BU7	TTHERM_01084200
	1.57943	0.0550559	-1.31257	Q22BU8	TTHERM_01084190
	1.2547	0.249387	-0.530466	Q22BV4	TTHERM_01084130
	0.665138	0.193727	0.841429	Q22BV7	TTHERM_01084100
	0.240962	0.596196	-0.314675	Q22BW3	TTHERM_01083050
	0.958127	0.403141	0.365652	Q22C42	TTHERM_01076970
	1.09754	0.19202	-0.7045	Q22C78	TTHERM_01075620
	1.33762	0.0882435	-1.07807	Q22CC3	TTHERM_01054280
	0.600887	0.50774	0.304432	Q22CD1	TTHERM_01054200
	1.74403	0.0747708	-1.11823	Q22CF9	TTHERM_01044600
	0.945504	0.650933	-0.195642	Q22CL1	TTHERM_01027670
	0.232101	0.807436	-0.130964	Q22CN2	TTHERM_01027460
	0.742059	0.596354	-0.239092	Q22CS8	TTHERM_01016130
	1.41145	0.236102	-0.544758	Q22CT4	TTHERM_01016070
	0.809896	0.18863	-0.8151	Q22CT6	TTHERM_01016050
	0.126688	0.915175	-0.0519896	Q22CV2	TTHERM_01015890
	0.158381	0.807557	-0.142145	Q22CV6	TTHERM_01014800
	0.327054	0.305273	-0.77212	Q22CW1	TTHERM_01014750
	0.523419	0.168173	-1.22513	Q22D31	TTHERM_01002870
	0.396387	0.207511	-1.13001	Q22D32	TTHERM_01002860
+	1.21499	0.0257037	2.06446	Q22D58	TTHERM_01002600
+	1.76455	0.014303	-3.14572	Q22D68	TTHERM_00999090
	0.694443	0.445081	0.351625	Q22D83	TTHERM_00998940
	0.0620696	0.883273	0.0954825	Q22DC6	TTHERM_00992760
	0.750581	0.190177	0.838581	Q22DH9	TTHERM_00943010
	0.554514	0.194231	-0.939102	Q22DN3	TTHERM_00939100
	0.306703	0.641251	0.24384	Q22DN7	TTHERM_00939050
	0.879968	0.186939	-0.794445	Q22DQ4	TTHERM_00938880
	0.193174	0.727489	-0.20566	Q22DR0	TTHERM_00938820
	0.243432	0.486845	-0.434206	Q22DR3	TTHERM_00938790
	0.102074	0.757925	-0.252228	Q22DW0	TTHERM_00926990
	0.115843	0.782679	0.198452	Q22DW1	TTHERM_00926980
	0.620737	0.355952	-0.464979	Q22DW4	TTHERM_00926950
	0.0397395	0.969455	0.0204636	Q22E45	TTHERM_00895820
	0.52987	0.179454	1.10946	Q22EB8	TTHERM_00835100
	1.76864	0.146132	-0.784981	Q22F16	TTHERM_00821930
	0.678429	0.243424	-0.65357	Q22F22	TTHERM_00821870
	1.28955	0.163085	-0.784405	Q22F29	TTHERM_00821790
	0.883847	0.0848468	1.38064	Q22G42	TTHERM_00721150
	0.256652	0.761763	-0.165629	Q22GC7	TTHERM_00703960
	0.487773	0.150615	1.5309	Q22GD1	TTHERM_00703920
	0.12159	0.798695	0.176946	Q22GH8	TTHERM_00703450
+	1.96746	0.02164	1.58218	Q22GI1	TTHERM_00703420
+	2.53739	0.0373953	1.23552	Q22GI2	TTHERM_00703410
	1.21748	0.112395	-1.03441	Q22GX0	TTHERM_00655860
	0.578546	0.694376	0.182638	Q22GX4	TTHERM_00655820
	0.664745	0.088177	-1.71757	Q22H00	TTHERM_00655520
	0.65523	0.138131	-1.27362	Q22HG4	TTHERM_00637390
+	1.29727	0.0169474	4.05818	Q22HK2	TTHERM_00637010
	1.06612	0.0520811	1.7191	Q22HK6	TTHERM_00636970
	0.12798	0.878329	0.0809415	Q22HL6	TTHERM_00636870
	1.15388	0.466209	0.3069	Q22KA9	TTHERM_00313720
+	2.36069	0.018	-4.38	Q22KC9	TTHERM_00313520
	0.336873	0.310898	-0.732456	Q22KH2	TTHERM_00313090
	1.15839	0.376066	-0.378526	Q22KI5	TTHERM_00312960
	0.0968738	0.853455	0.107157	Q22KK0	TTHERM_00312810
	0.047702	0.946246	0.0368808	Q22KL6	TTHERM_00312650
	0.571046	0.357458	0.469096	Q22KL9	TTHERM_00312620
	1.24936	0.300992	-0.466028	Q22KQ0	TTHERM_00312310
	1.07475	0.343964	0.425199	Q22KT2	TTHERM_00311970
	1.12581	0.145272	0.90816	Q22L37	TTHERM_01013160
+	1.54052	0.008	-4.83193	Q22LQ9	TTHERM_00700900
	1.20597	0.35162	0.404405	Q22LV9	TTHERM_00041580
+	1.60056	0.0185	2.36623	Q22M08	TTHERM_00039110
	0.278804	0.743486	0.173748	Q22M20	TTHERM_00038990
	0.135056	0.813443	0.13418	Q22MB0	TTHERM_00037090
	0.528873	0.800245	-0.127151	Q22MB1	TTHERM_00037080
	0.72166	0.061711	2.18982	Q22MB3	TTHERM_00037060
	1.17266	0.0531316	1.58433	Q22MB4	TTHERM_00037050
	0.192408	0.928126	-0.0429274	Q22MC3	TTHERM_00036960
	0.414105	0.41813	0.434103	Q22MI4	TTHERM_00035360
	0.398998	0.435925	-0.419404	Q22MP6	TTHERM_00031760
	0.0415739	0.933528	-0.048713	Q22MS3	TTHERM_00030500
	0.48223	0.596619	0.255626	Q22MV2	TTHERM_00030210
	0.319057	0.339957	0.676551	Q22MV4	TTHERM_00030190
	0.924077	0.0573254	1.74117	Q22N00	TTHERM_00028740
	0.936984	0.356082	0.416298	Q22N63	TTHERM_00214710
	0.00102695	0.998202	-0.00184441	Q22NC5	TTHERM_00205180
	1.05692	0.148092	-0.918312	Q22NC6	TTHERM_00205170
	0.223989	0.459621	-0.535041	Q22NF5	TTHERM_00202900
	0.522302	0.184976	-1.08064	Q22NS8	TTHERM_00197710
	0.436095	0.486421	-0.35029	Q22NU3	TTHERM_00418580
	2.23168	0.219692	-0.530896	Q22NW8	TTHERM_00418270
	0.300375	0.592373	0.294276	Q22P26	TTHERM_00415670
+	2.73405	0.02072	1.85908	Q22PA7	TTHERM_00365340
	1.27078	0.228878	0.573992	Q22R83	TTHERM_00023980
	1.19067	0.147609	-0.877124	Q22R86	TTHERM_00023950
	2.28747	0.362743	-0.360424	Q22R87	TTHERM_00023940
	0.400684	0.320852	-0.627511	Q22RH5	TTHERM_00016120
	0.188148	0.611796	-0.335036	Q22RI9	TTHERM_00015980
	0.327187	0.533279	-0.334463	Q22RW0	TTHERM_00011780
	0.854593	0.354438	0.427258	Q22RW6	TTHERM_00011720
	0.0973343	0.77151	-0.23976	Q22RZ4	TTHERM_00011440
	0.254454	0.727586	-0.186674	Q22S16	TTHERM_00011220
	1.62573	0.14456	0.809292	Q22SL3	TTHERM_00001240
	0.493613	0.161934	1.37724	Q22SL5	TTHERM_00001220
	1.03048	0.167689	0.8298	Q22SZ0	TTHERM_00187270
	0.712177	0.310247	0.512463	Q22T00	TTHERM_00187170
	0.905212	0.250972	-0.570645	Q22T05	TTHERM_00187120
	0.394428	0.890257	0.0602007	Q22T19	TTHERM_00185930
+	1.72371	0.0230213	1.74108	Q22T77	TTHERM_00185350
	0.087506	0.6657	-0.555088	Q22T89	TTHERM_00185230
	0.300847	0.68895	0.210024	Q22TE0	TTHERM_00171850
	0.0965692	0.947803	0.0308927	Q22TE7	TTHERM_00171780
	1.12065	0.107171	1.08799	Q22TK6	TTHERM_00170170
	0.557798	0.220578	0.789547	Q22TY0	TTHERM_00265100
	0.516932	0.579772	0.267687	Q22TZ7	TTHERM_00264850
	1.57784	0.107306	-0.960739	Q22U54	TTHERM_00263290
	0.0158758	0.983108	0.0102777	Q22U89	TTHERM_00261950
	0.200635	0.459409	-0.58869	Q22UE7	TTHERM_00259350
	1.2108	0.185473	0.723171	Q22UG6	TTHERM_00554590
	0.804558	0.360956	-0.424024	Q22UJ0	TTHERM_00554350
	1.00665	0.0554667	1.68305	Q22UL2	TTHERM_00551160
+	1.00864	0.0341463	2.10335	Q22UL9	TTHERM_00551090
	0.594696	0.461763	-0.347491	Q22UM4	TTHERM_00551040
	0.759528	0.31502	0.495074	Q22UP2	TTHERM_00550820
	0.352158	0.65754	0.220992	Q22UW5	TTHERM_00577380
	0.248988	0.768324	-0.163223	Q22UX8	TTHERM_00577250
	0.689244	0.0588538	2.35592	Q22UX9	TTHERM_00577240
	0.229694	0.486755	-0.463743	Q22UZ5	TTHERM_00577080
	0.254391	0.652445	-0.24498	Q22V42	TTHERM_00575580
	0.278899	0.62384	-0.269032	Q22V53	TTHERM_00575470
	2.02709	0.0865234	0.97658	Q22V56	TTHERM_00575440
	1.41835	0.161792	-0.766035	Q22VW8	TTHERM_00161660
	0.613205	0.16816	-1.06727	Q22W07	TTHERM_00161250
+	2.07379	0.0252039	-1.52681	Q22W39	TTHERM_00160930
	1.25619	0.0879289	-1.11944	Q22W51	TTHERM_00160810
	0.600318	0.292601	0.573821	Q22W52	TTHERM_00160800
	0.136701	0.808169	-0.144369	Q22W55	TTHERM_00160770
	1.1049	0.11586	1.07143	Q22W82	TTHERM_00158520
	0.376923	0.220089	1.05359	Q22W92	TTHERM_00158420
	0.152537	0.927109	0.0444889	Q22WE6	TTHERM_00157880
+	1.80402	0.0138824	-3.06101	Q22WH6	TTHERM_00155600
	0.770041	0.2527	-0.592724	Q22WJ6	TTHERM_00155380
	0.394274	0.23256	-0.946053	Q22WJ7	TTHERM_00155370
	0.0310115	0.981425	-0.0133835	Q22WR6	TTHERM_00974270
	0.367032	0.310348	-0.690853	Q22WR8	TTHERM_00974160
	0.547727	0.189883	0.987833	Q22WU7	TTHERM_01386050
	1.21453	0.137965	0.917424	Q22WZ5	TTHERM_00633580
	0.309312	0.814018	0.115052	Q22X14	TTHERM_00633390
	0.232711	0.782267	0.155738	Q22X16	TTHERM_00633370
	0.698744	0.154848	1.08477	Q22X38	TTHERM_00633150
	0.349314	0.812686	0.111855	Q22X54	TTHERM_00632990
	0.915442	0.361759	0.406992	Q22X64	TTHERM_00632890
+	2.42268	0.0161	-2.2651	Q22XP3	TTHERM_01018330
	0.404983	0.186931	1.35339	Q22XV3	TTHERM_01004930
	1.62036	0.136592	0.844901	Q22XW9	TTHERM_00357020
	0.435519	0.249352	-0.79161	Q22Y55	TTHERM_00355160
+	1.17843	0.02	-2.60231	Q22YJ5	TTHERM_00606960
+	3.77102	0.00847059	-2.5121	Q22YK8	TTHERM_00602870
+	1.51873	0.0281101	-1.73527	Q22YK9	TTHERM_00602860
	0.908892	0.22009	0.649279	Q22YQ2	TTHERM_00123690
+	0.959929	0.0314336	2.3958	Q22YU1	TTHERM_00122290
+	2.24265	0.0153333	2.33693	Q22YV0	TTHERM_00122200
	0.00858793	0.983129	-0.015578	Q22YX3	TTHERM_00120980
	0.0814781	0.926984	-0.0481866	Q22YZ5	TTHERM_00118740
	0.316065	0.252897	-1.0065	Q22YZ8	TTHERM_00118710
	0.921648	0.0526133	-1.92871	Q22Z06	TTHERM_00118600
	0.971252	0.073445	-1.50813	Q22Z08	TTHERM_00117590
	2.31867	0.212286	-0.549464	Q22Z34	TTHERM_00114360
	0.0778503	0.828849	-0.156454	Q22Z92	TTHERM_00112790
	0.103552	0.893855	-0.0660283	Q22Z98	TTHERM_00112730
	0.430702	0.247493	-0.810847	Q22ZB6	TTHERM_00112550
	0.913084	0.106876	-1.22132	Q22ZH2	TTHERM_01094880
+	0.975917	0.0388702	2.02997	Q230V2	TTHERM_00434070
	0.0347834	0.888471	-0.121043	Q230V9	TTHERM_00434000
	0.0279279	0.98351	-0.00997289	Q230X9	TTHERM_00433800
	0.185526	0.928428	0.0420879	Q231A9	TTHERM_00433480
	0.846565	0.12509	-1.1723	Q231B0	TTHERM_00433470
	1.07129	0.0815842	-1.32672	Q231B2	TTHERM_00433450
	0.978396	0.0830769	-1.35827	Q231B5	TTHERM_00433420
	0.162904	0.846428	-0.0995302	Q231B6	TTHERM_00433410
	0.929386	0.452902	-0.326084	Q231F7	TTHERM_00430030
+	3.28747	0.0189538	-1.59038	Q231F8	TTHERM_00430020
	0.698602	0.550699	-0.26901	Q231F9	TTHERM_00430010
	1.05294	0.148105	0.921918	Q231G9	TTHERM_00429910
	0.0235438	0.956377	-0.0375163	Q231M5	TTHERM_00784640
	2.30619	0.249495	0.480975	Q231Q2	TTHERM_00784370
	0.912188	0.0838483	-1.40532	Q231T4	TTHERM_00782070
	0.776749	0.154926	1.01363	Q231U7	TTHERM_00736480
	0.215592	0.485359	-0.481084	Q231X2	TTHERM_00735240
+	3.18011	0.0190476	-1.47086	Q231Y9	TTHERM_00734080
	0.428099	0.223895	-0.92359	Q232I6	TTHERM_00594110
+	3.91632	0.0195556	-1.5406	Q233B2	TTHERM_00394410
	1.55063	0.0708156	-1.22054	Q233E0	TTHERM_00393090
	1.40893	0.0925345	1.04299	Q233E2	TTHERM_00393070
	0.347666	0.580178	0.294961	Q233F8	TTHERM_00392910
	0.257535	0.798542	0.141771	Q233G5	TTHERM_00392840
	0.266059	0.663835	0.233585	Q233H6	TTHERM_00392730
	0.831561	0.485818	0.30172	Q233I4	TTHERM_00392650
	0.58583	0.691635	0.184445	Q233L0	TTHERM_00391400
	0.539405	0.361252	0.474821	Q233M0	TTHERM_00391300
	0.270889	0.325558	-0.831173	Q233X6	TTHERM_00985020
	0.733423	0.107382	1.42512	Q234B0	TTHERM_00106940
	0.90422	0.226302	0.633714	Q234G5	TTHERM_00105330
	0.241061	0.874854	-0.074927	Q234G8	TTHERM_00105300
	1.20605	0.355046	-0.400625	Q234H2	TTHERM_00105260
	0.121973	0.886813	-0.0716826	Q234I5	TTHERM_00105110
	0.863309	0.232944	-0.62605	Q234M4	TTHERM_00102740
	0.351167	0.805548	0.127188	Q234R5	TTHERM_00101340
	0.644668	0.190353	-0.896113	Q234T0	TTHERM_00101190
	0.382419	0.665434	-0.212467	Q234T6	TTHERM_00101130
	0.275675	0.699197	0.203739	Q235C4	TTHERM_00804750
	0.483043	0.253203	0.723154	Q235M8	TTHERM_01053000
	0.295776	0.813841	-0.117669	Q235M9	TTHERM_01052990
	0.403582	0.559619	0.295685	Q235N8	TTHERM_01052900
	0.595468	0.146614	-1.30176	Q235P0	TTHERM_01052880
	0.309544	0.674784	0.21727	Q235Q6	TTHERM_01051730
+	1.99129	0.0178889	-2.63424	Q235W9	TTHERM_00094220
	0.963632	0.404856	0.363193	Q235Y4	TTHERM_00094070
	0.501539	0.401502	0.42812	Q236D9	TTHERM_00091540
	1.16255	0.24727	0.547954	Q236H1	TTHERM_00089240
	0.331176	0.80712	0.122707	Q236L2	TTHERM_00086850
	0.0666459	0.904148	0.0658067	Q236L3	TTHERM_00086840
	0.580378	0.0882105	-2.00415	Q236M7	TTHERM_00086700
+	2.49402	0.0181818	1.54601	Q236N6	TTHERM_00085620
+	3.61098	0.009	2.59378	Q236S4	TTHERM_00085240
	0.83764	0.255037	0.568609	Q236S6	TTHERM_00085220
+	1.0408	0.0382857	1.9714	Q236T0	TTHERM_00085180
	0.381826	0.451057	-0.409636	Q237A2	TTHERM_00083470
	2.8738	0.0740109	-1.0036	Q237A4	TTHERM_00083450
	0.116289	0.809156	-0.154574	Q237C4	TTHERM_00082260
	0.699457	0.490278	0.304809	Q237C5	TTHERM_00082250
	0.440776	0.586857	-0.26882	Q237E4	TTHERM_00324550
+	2.22005	0.0143111	2.24502	Q237K5	TTHERM_00322800
	0.26649	0.649472	0.246055	Q237R1	TTHERM_00320260
	1.1325	0.2198	-0.614935	Q237T1	TTHERM_00320040
	1.28527	0.186438	-0.700525	Q237T6	TTHERM_00319990
	0.126618	0.727134	-0.250937	Q238Q8	TTHERM_00454080
	0.414335	0.581689	0.279614	Q238R0	TTHERM_00454060
	0.481986	0.697045	0.18456	Q238X3	TTHERM_00449470
	0.24825	0.841976	-0.100899	Q239M8	TTHERM_01119520
	1.7506	0.115413	0.906003	Q239N4	TTHERM_01119460
	0.11342	0.813107	0.144161	Q239Q2	TTHERM_01190430
	0.403912	0.268209	-0.748676	Q23A01	TTHERM_00885770
	0.889631	0.618289	-0.218933	Q23A15	TTHERM_00884620
	0.538733	0.191761	0.979636	Q23A84	TTHERM_00829380
+	2.66157	0.032	-1.32385	Q23A99	TTHERM_00427590
	1.02319	0.522037	0.272412	Q23AB2	TTHERM_00427460
	0.926111	0.377228	0.392586	Q23AH7	TTHERM_00425820
+	2.11337	0.034084	-1.36271	Q23AJ2	TTHERM_00424680
	0.552852	0.184968	1.03218	Q23AP7	TTHERM_00772010
	1.27249	0.319688	0.437055	Q23AS7	TTHERM_00770680
	1.59326	0.127244	-0.890823	Q23AS8	TTHERM_00770670
+	2.25359	0.0181176	-1.80048	Q23BQ2	TTHERM_00227800
	0.981751	0.154417	0.904927	Q23BQ5	TTHERM_00227770
	1.51526	0.167221	0.735438	Q23BS4	TTHERM_00227580
+	0.954062	0.048469	1.91654	Q23BV5	TTHERM_00227270
	0.901585	0.395233	0.375385	Q23BW0	TTHERM_00227220
	0.19522	0.486594	0.525073	Q23BW5	TTHERM_00227170
	0.741036	0.194705	-0.793469	Q23BZ5	TTHERM_00225870
	0.620002	0.216173	0.773522	Q23BZ6	TTHERM_00225860
	1.36564	0.468554	0.298933	Q23CI8	TTHERM_00856750
	1.12539	0.0842927	1.26138	Q23CK5	TTHERM_00856520
	0.675005	0.479242	0.322825	Q23CK7	TTHERM_00856500
	1.14402	0.643107	-0.19788	Q23CU1	TTHERM_00052490
+	1.29093	0.0431367	-1.57976	Q23CU4	TTHERM_00052460
	0.002227	0.993021	-0.00824165	Q23CV0	TTHERM_00052400
	0.304947	0.34717	0.678006	Q23CV9	TTHERM_00052310
	0.99704	0.34749	0.424309	Q23D16	TTHERM_00051730
	0.607052	0.591808	-0.249283	Q23D72	TTHERM_00049190
	0.718532	0.364773	-0.425622	Q23D77	TTHERM_00049140
	0.0779975	0.834818	0.149868	Q23D99	TTHERM_00048910
	0.0824327	0.936611	-0.0385841	Q23DC3	TTHERM_00047680
	0.89483	0.055071	1.93526	Q23DE3	TTHERM_00047480
+	1.31564	0.0232688	2.09065	Q23DJ9	TTHERM_00046920
	0.576879	0.167207	1.12968	Q23DK4	TTHERM_00046870
	0.948038	0.235602	-0.598917	Q23DK9	TTHERM_00046820
	1.50296	0.106947	-0.977104	Q23DN8	TTHERM_00046530
	0.502224	0.178759	1.17278	Q23DP3	TTHERM_00046480
	0.178813	0.781349	-0.167659	Q23DQ2	TTHERM_00046390
	1.33634	0.231983	0.562357	Q23DT6	TTHERM_00045060
	0.151321	0.868505	-0.0841099	Q23DU6	TTHERM_00044960
+	1.88283	0.0178723	-2.33477	Q23DU8	TTHERM_00043950
	0.0207113	0.975277	-0.0201372	Q23DV1	TTHERM_00043920
	0.378141	0.246561	0.910437	Q23DV5	TTHERM_00043880
	0.0991051	0.894674	-0.0660353	Q23DW3	TTHERM_00043800
+	2.17618	0.0379843	-1.30504	Q23EV9	TTHERM_00644710
	1.36656	0.445468	-0.316199	Q23EX1	TTHERM_00644590
	1.88069	0.497881	-0.266959	Q23EX8	TTHERM_00643530
	0.554176	0.140493	1.47339	Q23F09	TTHERM_00641240
	1.27703	0.587169	-0.231121	Q23F13	TTHERM_00641200
	2.29107	0.0736087	1.05191	Q23F53	TTHERM_00383600
	0.9302	0.137881	1.03699	Q23F76	TTHERM_00382380
+	2.00166	0.0214257	1.5684	Q23F77	TTHERM_00382370
+	1.10366	0.0194725	2.55424	Q23F79	TTHERM_00382350
	0.424178	0.377349	0.489777	Q23F81	TTHERM_00382330
	0.570903	0.758295	0.150223	Q23F83	TTHERM_00382310
+	0.804502	0.0349655	2.91661	Q23FB7	TTHERM_00379000
	0.802498	0.180272	-0.861308	Q23FF1	TTHERM_00378660
+	3.26004	0.01475	-2.16312	Q23FF7	TTHERM_00378600
	0.775495	0.85495	0.0796188	Q23FF9	TTHERM_00378580
	1.33624	0.06425	1.32884	Q23FI7	TTHERM_00377310
	1.09207	0.0877885	-1.19202	Q23FL3	TTHERM_00080020
	0.964111	0.448434	-0.329443	Q23FN3	TTHERM_00079820
	0.226531	0.888704	0.0645618	Q23FU1	TTHERM_00079230
	1.62327	0.179855	-0.693281	Q23FZ3	TTHERM_00077710
	1.01762	0.524976	-0.269565	Q23G18	TTHERM_00077460
	0.11544	0.785206	-0.193659	Q23G22	TTHERM_00077420
	0.116747	0.946429	0.0318489	Q23G37	TTHERM_00077270
	0.124119	0.531591	0.766976	Q23G98	TTHERM_00075670
	0.167559	0.805483	-0.148595	Q23H77	TTHERM_00820680
	0.261959	0.767575	-0.161049	Q23H78	TTHERM_00820670
+	3.10051	0	-4.04281	Q23H79	TTHERM_00820660
	0.274586	0.582416	-0.316648	Q23J59	TTHERM_00491130
	0.510957	0.220584	0.838522	Q23JE0	TTHERM_00488340
	0.603924	0.647327	-0.209921	Q23JL9	TTHERM_00758860
	2.47062	0.0543804	1.12199	Q23JM1	TTHERM_00758840
	1.22324	0.599212	0.222818	Q23JX3	TTHERM_00196610
+	1.81056	0.0183908	1.80321	Q23JY7	TTHERM_00196470
	0.21252	0.854239	0.0881395	Q23JZ6	TTHERM_00196380
	0.462165	0.162274	-1.44456	Q23JZ7	TTHERM_00196370
	0.381395	0.820753	0.106493	Q23K15	TTHERM_00196190
	0.629372	0.428164	0.375233	Q23K19	TTHERM_00196150
	0.429367	0.459296	-0.384023	Q23K30	TTHERM_00196040
	1.09605	0.167269	-0.807219	Q23K37	TTHERM_00195970
	0.673181	0.137806	-1.25535	Q23K70	TTHERM_00194650
	1.04457	0.138286	0.977215	Q23K81	TTHERM_00194540
	0.213963	0.853507	0.0902376	Q23KD2	TTHERM_00194030
	0.502622	0.193255	-1.00037	Q23KE5	TTHERM_00193900
	0.718313	0.230338	-0.676082	Q23KF9	TTHERM_00193760
	0.92875	0.0901818	1.28372	Q23KG1	TTHERM_00193740
	0.303219	0.807949	0.125508	Q23KH2	TTHERM_00193630
	0.74841	0.209103	0.737041	Q23KH7	TTHERM_00193580
	2.19802	0.0565	-1.12745	Q23KI3	TTHERM_00193520
	0.0333843	0.968107	0.0225976	Q23KL5	TTHERM_00193200
	0.126306	0.856667	-0.0951751	Q23MP0	TTHERM_00954240
	0.820453	0.0551325	-2.0055	Q23NK3	TTHERM_00752170
+	2.68234	0.0226275	-1.40945	Q23PP7	TTHERM_00463860
+	1.63526	0.0157333	-3.53177	Q23PU1	TTHERM_00463420
	0.0879593	0.703574	0.41513	Q23PZ5	TTHERM_00462870
	0.756095	0.294626	-0.530821	Q23Q34	TTHERM_00460500
	0.298552	0.642614	-0.244562	Q23QD4	TTHERM_00581490
	0.316365	0.769822	-0.153819	Q23QL7	TTHERM_00255620
	1.57888	0.0797172	-1.1318	Q23QN9	TTHERM_00252430
	0.242653	0.513816	-0.40779	Q23QP0	TTHERM_00252420
+	2.27766	0.00757895	2.99255	Q23QY3	TTHERM_00997780
	2.10863	0.23716	0.506927	Q23QZ0	TTHERM_00997710
	1.05752	0.156681	0.870416	Q23R26	TTHERM_00850570
	0.00661785	0.99399	0.00489457	Q23R84	TTHERM_00390040
+	1.08085	0.0428286	-1.78442	Q23RA8	TTHERM_00389800
	0.0272234	0.967364	0.0247119	Q23RD8	TTHERM_00388510
	0.467668	0.632619	0.227264	Q23RI9	TTHERM_00387010
	0.161736	0.697706	-0.249319	Q23RM4	TTHERM_00384680
	0.852135	0.150594	-0.996091	Q23RS7	TTHERM_00628710
	0.746648	0.0825882	-1.71465	Q23RT8	TTHERM_00628600
	1.53129	0.484901	0.279394	Q23RU1	TTHERM_00628570
	0.128976	0.84827	0.109853	Q23RV4	TTHERM_00628440
+	2.14973	0.016	-4.67982	Q23RV8	TTHERM_00628400
	0.150529	0.782771	-0.175139	Q23S05	TTHERM_00625950
	0.157486	0.884585	0.0712312	Q23TC5	TTHERM_00666570
	0.375498	0.189093	1.44633	Q23TC6	TTHERM_00666560
	0.612994	0.22143	0.76228	Q23TC8	TTHERM_00666540
	0.495936	0.451753	0.375903	Q23TE2	TTHERM_00666400
	0.208846	0.486428	-0.498274	Q23TG1	TTHERM_00666210
	0.350055	0.311566	0.707686	Q23TG4	TTHERM_00666180
	0.178227	0.889118	0.0639165	Q23TU2	TTHERM_00912290
+	1.47856	0.0376875	-1.53253	Q23TY1	TTHERM_00962060
	0.385017	0.808069	-0.121053	Q23U16	TTHERM_01197120
	0.265155	0.758325	-0.167402	Q23U54	TTHERM_00894400
+	1.78391	0.0174054	-2.87013	Q23U61	TTHERM_00892350
	1.05665	0.26905	-0.511466	Q23W16	TTHERM_00794150
	0.0716115	0.879686	-0.0934207	Q23W20	TTHERM_00794110
	0.127118	0.887774	0.0696831	Q23WL7	TTHERM_00924270
	1.24758	0.476862	-0.296709	Q23WL9	TTHERM_00924250
+	1.34988	0.0157073	3.75353	Q23WM8	TTHERM_00923170
	0.427577	0.583265	0.27483	Q23WS8	TTHERM_00777270
+	3.24176	0.0199231	1.71661	Q23WS9	TTHERM_00777260
+	4.62756	0	-4.24835	Q23WX6	TTHERM_00774810
+	1.64209	0.0072	4.12762	Q23YA8	TTHERM_00899550
+	2.10013	0.0374194	-1.34055	Q23YB5	TTHERM_00899480
	0.869145	0.0736205	1.62312	Q23YB7	TTHERM_00899460
	0.812004	0.38583	0.395011	Q23YQ6	TTHERM_01207660
	0.0719465	0.94023	0.0370789	Q23YQ7	TTHERM_01207650
	0.121718	0.900553	-0.0607014	Q23YQ8	TTHERM_01207630
	0.390205	0.360944	0.542136	Q23YT4	TTHERM_00859260
	0.180382	0.800432	0.150677	Q23YU6	TTHERM_00858120
	1.68813	0.08154	-1.08534	Q23YW6	TTHERM_00857920
	0.275303	0.771871	0.156775	Q23YW7	TTHERM_00857910
	3.1323	0.0834783	-0.908695	Q23ZD3	TTHERM_00787300
	0.233965	0.441704	0.553051	Q23ZD8	TTHERM_00787250
	0.0201114	0.94113	0.0620839	Q23ZH0	TTHERM_00786930
	0.0279046	0.96856	0.0231997	Q23ZH8	TTHERM_00785860
	0.228716	0.648438	-0.260799	Q240I4	TTHERM_00991630
	0.616766	0.190065	-0.90938	Q240K0	TTHERM_00989490
	0.906427	0.0858349	1.37525	Q240Q4	TTHERM_00624780
	0.129036	0.856413	0.0939188	Q240R7	TTHERM_00624660
	0.00986072	0.981058	-0.0180267	Q240V7	TTHERM_00624260
+	2.28322	0.0102857	-3.5731	Q240X5	TTHERM_00623090
	0.0993061	0.888183	-0.0699151	Q240X8	TTHERM_00623060
	1.79246	0.183449	-0.662376	Q240Y0	TTHERM_00623040
	1.14487	0.211926	0.631093	Q240Y1	TTHERM_00623030
+	2.09183	0.0181754	1.97184	Q240Y5	TTHERM_00622990
	0.383401	0.253008	0.836706	Q241B3	TTHERM_00622710
	0.750252	0.596404	-0.238859	Q244W3	TTHERM_00694540
	0.601517	0.233884	-0.712337	Q245C2	TTHERM_00732890
	0.841213	0.387779	-0.387	Q245G0	TTHERM_00732510
	0.730231	0.251569	-0.607904	Q245K8	TTHERM_00248400
	0.638523	0.403974	0.396798	Q245S5	TTHERM_00245740
+	0.974005	0.0247238	-2.62245	Q245Y8	TTHERM_00245100
+	1.05325	0.0425248	1.81709	Q245Z0	TTHERM_00245080
	0.0198533	0.966118	-0.0306263	Q246A0	TTHERM_00243990
	0.071164	0.903045	-0.0654593	Q246C5	TTHERM_00243730
	0.91752	0.219859	0.641838	Q247Y5	TTHERM_00532840
+	3.06303	0	4.03995	Q247Z0	TTHERM_00532790
+	1.68341	0.0134857	-3.18488	Q248E9	TTHERM_00532180
	0.629451	0.622796	0.22603	Q24B92	TTHERM_00348510
	0.453302	0.847363	0.0917486	Q24BP3	TTHERM_01092380
+	2.29983	0.0110769	-2.75078	Q24BQ1	TTHERM_01091310
	0.174127	0.721343	-0.218701	Q24BV2	TTHERM_01049350
	0.840504	0.193389	-0.766727	Q24BV4	TTHERM_01049330
	0.631444	0.166122	1.07527	Q24BW7	TTHERM_01049200
	0.333597	0.782321	-0.145322	Q24C06	TTHERM_01020640
	0.894404	0.112359	1.20089	Q24C27	TTHERM_00697490
	1.62921	0.215329	-0.579483	Q24C31	TTHERM_00697450
	1.63251	0.238138	0.525508	Q24C62	TTHERM_00697090
	0.625506	0.625656	0.222874	Q24C84	TTHERM_00695880
	0.774108	0.207368	-0.738639	Q24C92	TTHERM_00695800
+	2.41415	0.012	-3.66615	Q24C99	TTHERM_00695730
	0.701258	0.111953	1.43093	Q24CA7	TTHERM_00695650
	0.12994	0.866767	0.0875603	Q24CI8	TTHERM_00929540
	0.517348	0.189867	1.03361	Q24CJ7	TTHERM_00929450
	0.853209	0.485438	-0.304586	Q24CL2	TTHERM_01220370
	1.03626	0.152737	-0.907109	Q24CW4	TTHERM_00713380
	0.278081	0.690297	0.212322	Q24CY1	TTHERM_00713200
	0.146074	0.559017	0.526756	Q24CY7	TTHERM_00713140
	0.807527	0.161314	0.945908	Q24D42	TTHERM_01113100
	2.00614	0.134357	0.809582	Q24D45	TTHERM_01113070
	0.783513	0.150573	1.04095	Q24D67	TTHERM_01104920
	0.191881	0.804223	-0.141036	Q24DD0	TTHERM_01126390
	0.530293	0.618715	-0.233891	Q24DE2	TTHERM_01262850
	0.501845	0.356314	0.492069	Q24DI9	TTHERM_00971840
	0.683862	0.596437	-0.242434	Q24DJ0	TTHERM_00971830
	0.175167	0.74424	0.197514	Q24DL4	TTHERM_00969600
	0.767569	0.192764	0.799201	Q24DQ7	TTHERM_00790800
	0.275462	0.649764	0.242235	Q24DQ9	TTHERM_00790780
	0.371305	0.845495	-0.0917664	Q24DR3	TTHERM_00790740
	0.266558	0.814243	0.115004	Q24DS8	TTHERM_00790590
	0.886063	0.189928	-0.774756	Q24E28	TTHERM_00853120
	1.11557	0.155112	0.870329	Q24E49	TTHERM_00852910
	1.19683	0.0534834	1.56632	Q24E65	TTHERM_00852750
	0.822856	0.117338	1.24486	Q24F10	TTHERM_01146030
	0.0409177	0.978215	-0.0157146	Q24F53	TTHERM_01129720
	0.865811	0.0738511	1.66028	Q24F70	TTHERM_01128560
	0.15154	0.779852	-0.178271	Q24FD2	TTHERM_00865310
	2.52541	0.0568383	1.09187	Q24FD4	TTHERM_00865290
	0.882749	0.0592	1.7934	Q24FD6	TTHERM_00865270
	0.650114	0.1167	1.48388	Q24FD8	TTHERM_00865250
	0.165072	0.691393	0.255065	Q24FH6	TTHERM_00864870
	3.11515	0.0842476	-0.902211	Q24FP1	TTHERM_01071490
	0.527654	0.480756	0.338492	Q24FQ8	TTHERM_01070330
+	2.96546	0.0317143	-1.28273	Q24FR9	TTHERM_01344710
	1.55366	0.155544	-0.78847	Q24GK8	TTHERM_00725820
	0.0965303	0.853111	-0.108209	Q24GM1	TTHERM_00724700
	0.371819	0.535723	0.318432	Q24GM2	TTHERM_00724690
	1.53926	0.308797	0.438362	Q24GN6	TTHERM_00977740
	0.518861	0.721488	0.171012	Q24HH7	TTHERM_01001470
	0.467693	0.305846	-0.615226	Q24HM7	TTHERM_01055600
	0.841169	0.126572	1.17376	Q24HY8	TTHERM_00571860
	1.22541	0.0680449	1.37094	Q24HZ7	TTHERM_00571770
	1.08994	0.387817	0.37194	Q24I00	TTHERM_00571740
	0.8427	0.0734759	1.70771	Q24I09	TTHERM_00571650
	1.31819	0.162811	-0.786693	Q24I27	TTHERM_00569490
	0.450044	0.302064	0.639111	Q24I35	TTHERM_00569410
	0.395457	0.664846	-0.210643	Q24IL2	TTHERM_00919620
+	1.98804	0.0168571	-3.01977	Q24IM0	TTHERM_00919540
	0.868571	0.0839812	-1.43905	W7WVU8	TTHERM_000495990
	0.0429274	0.964951	-0.02609	W7WWA2	TTHERM_000681920
	0.135851	0.814254	-0.133065	W7WX86	TTHERM_001232262
	1.17961	0.341234	-0.420729	W7WZL8	TTHERM_000569069
	0.247457	0.812317	0.11857	W7X1B9	TTHERM_000780829
	0.986717	0.117594	-1.11947	W7X235	TTHERM_000686039
	0.324567	0.304703	0.775109	W7X3Z3	TTHERM_000338239
	0.906172	0.0738316	1.58893	W7X3Z8	TTHERM_000339809
+	3.33288	0.0171111	-1.54406	W7X469	TTHERM_000196029
+	1.94616	0.0125217	-3.21598	W7X4R1	TTHERM_000649439
+	1.56621	0.0223093	1.80507	W7X5M4	TTHERM_000840039
	0.440015	0.600759	-0.254814	W7X5T6	TTHERM_000756449
	0.81	0.347782	-0.446689	W7X6G9	TTHERM_000703669
	0.781249	0.368539	-0.413645	W7X6X6	TTHERM_000293429
	0.985021	0.167207	0.833033	W7X744	TTHERM_000088159
	0.464248	0.167682	1.34897	W7X7K1	TTHERM_000584709
	1.56212	0.0548497	1.34662	W7X7Q3	TTHERM_001014659
	1.04962	0.220344	-0.617128	W7X7Q9	TTHERM_000530016
	0.360202	0.433419	0.441886	W7X8H4	TTHERM_000146184
	0.34276	0.193414	1.50092	W7X8V5	TTHERM_000121009
	0.613227	0.23697	-0.69707	W7X994	TTHERM_000487129
	1.41743	0.514783	-0.265836	W7X9A6	TTHERM_000157929
	0.104847	0.888137	0.0688384	W7X9F7	TTHERM_000441959
	0.190719	0.624297	-0.31579	W7XAA6	TTHERM_000005949
	0.140456	0.813727	-0.136898	W7XAM8	TTHERM_000268328
	0.140021	0.87826	-0.079903	W7XB73	TTHERM_000526679
	0.0608987	0.93481	0.0424102	W7XBA6	TTHERM_000463528
	0.166315	0.583051	0.423436	W7XBI1	TTHERM_000522989
	1.35417	0.390234	0.356705	W7XBP2	TTHERM_000680599
	0.0346245	0.975501	0.0183535	W7XBY3	TTHERM_000439109
	0.846916	0.525183	0.276375	W7XC24	TTHERM_000442899
	0.209752	0.388124	-0.774841	W7XC40	TTHERM_000339939
+	1.66195	0.038592	-1.45916	W7XC77	TTHERM_000326867
	2.97064	0.160838	-0.662565	W7XCX2	TTHERM_001164064
	0.40659	0.271377	-0.731943	W7XDG5	TTHERM_000300119
	1.71632	0.178773	-0.680629	W7XDP3	TTHERM_001151438
+	1.96083	0.01152	3.13722	W7XEU3	TTHERM_000530399
	0.375625	0.461281	0.397558	W7XFI6	TTHERM_000785910
	0.890267	0.178281	0.829222	W7XG43	TTHERM_000152219
+	1.51562	0.0130909	-4.38264	W7XG67	TTHERM_000774820
	0.460692	0.748166	-0.157633	W7XGD1	TTHERM_000372529
	0.907132	0.156088	-0.948759	W7XGD7	TTHERM_000408698
	0.429428	0.130931	-2.31505	W7XGK2	TTHERM_000474969
	0.277451	0.543599	-0.34749	W7XH07	TTHERM_000849319
	0.363217	0.556743	0.306672	W7XH43	TTHERM_000069209
+	2.02692	0.0146364	-2.40259	W7XHA5	TTHERM_000773538
	0.564755	0.175672	-1.09506	W7XHC6	TTHERM_000530149
+	1.43627	0.014	-3.18039	W7XHE9	TTHERM_000578529
	0.371034	0.623899	-0.247368	W7XHT1	TTHERM_000335759
	1.46495	0.236859	0.538956	W7XI10	TTHERM_001109848
	2.30443	0.176394	0.653872	W7XI81	TTHERM_000268319
	0.516803	0.124406	-1.83182	W7XJB1	TTHERM_000442909
	0.180611	0.846425	-0.100807	W7XJD2	TTHERM_000476849
	0.189637	0.854083	0.0919158	W7XJL7	TTHERM_000142399
	0.0346607	0.964268	0.0278991	W7XKI8	TTHERM_000418499
	0.281592	0.247075	-1.28068	W7XLA7	TTHERM_000160999
	0.0937564	0.920148	0.0517909	W7XLR7	TTHERM_001293241
	0.490132	0.192119	1.04031	X1W3R4	TTHERM_00149630
	0.522664	0.728722	-0.165315	X1W3T2	TTHERM_00688410

## Sheet: RSP3C-KO_LFQ
C: Student's T-test Significant C_KO1_WT	N: -Log Student's T-test p-value C_KO1_WT	N: Student's T-test q-value C_KO1_WT	N: Student's T-test Difference C_KO1_WT	protein Ids UniProt	genes TGD
	0.164116	0.64529	-0.419478	A4VCZ9	TTHERM_00475319
	0.232597	0.773461	-0.181513	A4VD15	TTHERM_00535929
	0.498017	0.337564	-1.42728	A4VD28	TTHERM_00492789
	0.748083	0.447284	-0.636797	A4VD54	TTHERM_00502619
	0.805226	0.476314	0.503066	A4VD56	TTHERM_00502359
	1.11667	0.216819	-1.32203	A4VD75	TTHERM_00149859
	0.611218	0.319154	1.27416	A4VD76	TTHERM_00149798
	0.150252	0.94418	0.0395765	A4VDX2	TTHERM_00266279
	1.7184	0.311041	-0.807015	A4VDZ5	TTHERM_00641119
	0.588144	0.495361	-0.506275	A4VE64	TTHERM_00449029
	0.0491278	0.942613	-0.0522299	A4VEW4	TTHERM_00037219
	0.324461	0.706835	-0.240364	A4VEY5	TTHERM_00420939
	0.904237	0.606298	-0.285462	A4VEY9	TTHERM_00419759
	0.755339	0.254374	-1.50262	A4VEZ3	TTHERM_00443109
	0.245239	0.784133	0.160914	A4VF57	TTHERM_00648919
	0.652738	0.202845	-2.53798	I7LSV4	TTHERM_00947430
	0.137321	0.615318	-0.691614	I7LSY1	TTHERM_00823940
	0.0262956	0.947372	0.0605141	I7LT60	TTHERM_00691520
	1.29832	0.2135	-1.33335	I7LT65	TTHERM_00691790
	1.17366	0.638682	-0.23746	I7LT66	TTHERM_00691840
	0.210829	0.605639	-0.460752	I7LT67	TTHERM_00691900
	1.81233	0.422474	-0.539218	I7LT74	TTHERM_00648910
	0.774418	0.186161	-2.29144	I7LT80	TTHERM_00649240
	0.0339713	0.956693	0.0421298	I7LTD0	TTHERM_00529730
	0.247628	0.841436	0.114498	I7LTF8	TTHERM_00486170
	1.19505	0.216	-1.26781	I7LTG8	TTHERM_00486680
	0.511206	0.595326	0.336107	I7LTL0	TTHERM_00441950
	0.941339	0.259	1.24441	I7LTM1	TTHERM_00442480
	0.912281	0.692896	0.211798	I7LTM7	TTHERM_00442780
	1.04429	0.215927	-1.46027	I7LTP1	TTHERM_00420030
	0.104761	0.788591	-0.216685	I7LTS8	TTHERM_00548300
	0.614828	0.546766	0.399531	I7LTW2	TTHERM_00059130
	0.220938	0.64511	0.344968	I7LTW6	TTHERM_00059330
	0.20402	0.624808	0.422391	I7LTY1	TTHERM_00068140
+	2.04117	0	-4.06233	I7LU14	TTHERM_00540260
	0.152263	0.931477	-0.0528618	I7LU17	TTHERM_00540420
	0.784286	0.434957	0.641423	I7LU20	TTHERM_00370750
	0.0601621	0.848164	-0.180173	I7LU47	TTHERM_00559720
	0.543043	0.532812	-0.456003	I7LU65	TTHERM_00562810
	0.0739134	0.943837	-0.044075	I7LU96	TTHERM_00143720
	0.277717	0.809795	-0.131942	I7LUB7	TTHERM_00145830
	1.20689	0.447262	-0.521165	I7LUE1	TTHERM_00294910
	1.09418	0.0889778	2.67839	I7LUE6	TTHERM_00295170
	1.82445	0.228727	-1.013	I7LUE7	TTHERM_00295220
	0.239979	0.794464	0.151885	I7LUL4	TTHERM_00522810
	1.35129	0.423701	0.574984	I7LUL5	TTHERM_00522860
	0.118812	0.69058	-0.461912	I7LUL6	TTHERM_00522920
	0.699433	0.445274	-0.649869	I7LUR8	TTHERM_00275740
	0.70632	0.530703	0.427831	I7LUX8	TTHERM_00188400
	0.152922	0.595357	-0.740671	I7LUZ1	TTHERM_00189080
	1.56456	0.445871	0.504894	I7LV00	TTHERM_00189530
	1.59693	0.211935	1.13981	I7LV36	TTHERM_00476720
	0.0314101	0.943454	0.064827	I7LV38	TTHERM_00476820
	0.920651	0.44799	-0.560596	I7LV58	TTHERM_00334410
	0.117123	0.859581	-0.113843	I7LV70	TTHERM_00338110
	0.133509	0.894106	-0.0843649	I7LV80	TTHERM_00339690
	0.813018	0.548784	-0.371232	I7LV93	TTHERM_00437360
	0.339545	0.684599	-0.257215	I7LVD4	TTHERM_00283030
	1.29072	0.209347	1.34539	I7M208	TTHERM_00346540
	1.6948	0.0857778	2.06768	I7LVJ1	TTHERM_00285620
	0.647842	0.759479	-0.166407	I7LVL5	TTHERM_00290850
	0.628138	0.380933	0.931896	I7LVM3	TTHERM_00131110
	0.321455	0.547064	-0.512103	I7LVR5	TTHERM_00138370
	0.793904	0.169412	-2.61655	I7LVT3	TTHERM_00590130
	1.13388	0.412103	-0.624305	I7LVW4	TTHERM_00216030
	1.12835	0.410936	0.631316	I7LVY1	TTHERM_00218940
	0.36681	0.818156	-0.124679	I7LVZ7	TTHERM_00220810
	0.92285	0.109585	-2.79775	I7LW03	TTHERM_00221120
	0.2131	0.781251	0.169493	I7LW15	TTHERM_00410240
	0.598378	0.493207	0.505769	I7LW36	TTHERM_00304340
	0.885163	0.272563	-1.14692	I7LW77	TTHERM_00316630
	0.445415	0.615431	0.314543	I7LW80	TTHERM_00316910
	1.5089	0.456631	-0.483357	I7LWA5	TTHERM_00148750
	1.08262	0.363623	0.809918	I7LWB4	TTHERM_00149230
	0.560599	0.375262	-1.11073	I7LWC5	TTHERM_00149860
	0.131371	0.900544	0.0752109	I7LWE3	TTHERM_00151820
	0.0791644	0.942226	0.0480137	I7LWH4	TTHERM_00564510
	0.956838	0.55116	0.358677	I7LWH9	TTHERM_00566780
	1.85245	0.277768	0.876574	I7LWI9	TTHERM_00499590
	0.518996	0.731834	-0.195273	I7LWJ2	TTHERM_00500750
	0.999022	0.212224	1.53207	I7LWJ5	TTHERM_00500920
	0.25309	0.564656	0.548323	I7LWJ8	TTHERM_00502130
	0.407714	0.467038	0.680208	I7LWN2	TTHERM_00727630
	0.225965	0.786067	-0.162208	I7LWN3	TTHERM_00727680
+	1.58952	0.032	3.59378	I7LWP4	TTHERM_00729250
	1.02892	0.564027	-0.337941	I7LWP7	TTHERM_00578560
	1.52834	0.375683	0.6867	I7LWQ0	TTHERM_00578720
	0.0114647	0.970046	0.0496629	I7LWT9	TTHERM_00353280
	0.643509	0.565024	-0.369533	I7LWU9	TTHERM_00492560
	0.440551	0.666556	0.253924	I7LWZ7	TTHERM_00446430
	1.62929	0.0573846	-2.58192	I7LX12	TTHERM_00535760
	0.219402	0.894081	0.0741984	I7LX35	TTHERM_00474460
	0.0370258	0.959159	0.0373453	I7LX53	TTHERM_00657270
	0.450948	0.663861	-0.254759	I7LX79	TTHERM_00455570
	0.805419	0.423072	0.661632	I7LX96	TTHERM_00298230
	1.12772	0.290502	0.980641	I7LXF5	TTHERM_00237560
	1.06407	0.301703	-0.985151	I7LXF9	TTHERM_00238830
	0.132258	0.785348	0.194475	I7LXG7	TTHERM_00239290
	0.14411	0.888316	-0.0865129	I7LXK8	TTHERM_00467890
	0.771227	0.235309	1.59693	I7LXQ4	TTHERM_00765300
	0.438185	0.616364	-0.31625	I7LXS6	TTHERM_00670340
	0.114874	0.798279	-0.190235	I7LXS9	TTHERM_00670500
	0.362182	0.522276	-0.570914	I7LXT2	TTHERM_00670660
	0.63562	0.600911	-0.313268	I7LXT7	TTHERM_00670910
	1.0686	0.229323	-1.31878	I7LXX3	TTHERM_00688500
	0.764609	0.456709	-0.567026	I7LY45	TTHERM_00497300
	1.54533	0.664547	-0.218275	I7LY62	TTHERM_00498220
	1.37073	0.0738065	2.68604	I7LY68	TTHERM_00526310
	0.222882	0.498245	-0.99947	I7LY81	TTHERM_00527180
	0.770818	0.564796	-0.349878	I7LZD7	TTHERM_00947460
	0.270117	0.638843	-0.321563	I7LZE3	TTHERM_00825190
	0.846341	0.169373	-2.42027	I7LZF9	TTHERM_00823690
	0.400925	0.50316	0.578645	I7LZH1	TTHERM_00773340
	0.235934	0.505022	0.865825	I7LZI8	TTHERM_00760600
	0.608612	0.615245	0.29252	I7LZR0	TTHERM_00649160
	0.564354	0.380839	0.986329	I7LZS3	TTHERM_00600110
	0.599672	0.302269	1.4186	I7LZV1	TTHERM_00585260
	0.158543	0.8432	0.122276	I7LZW8	TTHERM_00530070
	0.0623931	0.970317	-0.0236177	I7LZX2	TTHERM_00530270
	0.747585	0.413012	-0.736448	I7LZY0	TTHERM_00530750
	1.36206	0.377551	-0.697728	I7LZZ8	TTHERM_00486610
	0.0904606	0.727838	0.506182	I7M007	TTHERM_00487090
	0.493207	0.732742	-0.196079	I7M008	TTHERM_00487150
	0.744575	0.622258	-0.277298	I7M084	TTHERM_00420720
	1.56208	0.205966	-1.1687	I7M0A1	TTHERM_00545830
	0.0750919	0.905554	0.0796302	I7M0B4	TTHERM_00549640
	0.697709	0.411709	-0.747636	I7M0C5	TTHERM_00058260
	2.01403	0.405055	-0.583632	I7M0D5	TTHERM_00058800
	0.204874	0.565586	0.630201	I7M0E4	TTHERM_00059260
	0.129397	0.635358	0.604089	I7M0G1	TTHERM_00068170
	0.698366	0.599683	0.311473	I7M0H4	TTHERM_00070880
	0.00632946	0.992268	-0.0122782	I7M0J1	TTHERM_00540130
	0.202149	0.788075	0.162453	I7M0N9	TTHERM_00561440
	0.0205764	0.996496	0.00338618	I7M0P4	TTHERM_00561720
	0.0938064	0.901659	-0.078352	I7M0P6	TTHERM_00705050
	1.30833	0.365924	0.764715	I7M0R3	TTHERM_00140960
	0.00266481	0.995635	0.0173353	I7M0S2	TTHERM_00142420
	0.325117	0.604563	-0.367672	I7M0S7	TTHERM_00143690
	0.705167	0.270742	-1.43645	I7M0T0	TTHERM_00144860
	0.58184	0.506127	-0.48553	I7M0W2	TTHERM_00293350
	1.45462	0.277723	-0.949926	I7M148	TTHERM_00523000
	0.0484644	0.943048	-0.0550791	I7M1D2	TTHERM_00128670
	1.29778	0.427366	0.565729	I7M1H3	TTHERM_00189160
	0.391434	0.774403	0.162144	I7M1H9	TTHERM_00189460
	1.25513	0.288318	-0.949585	I7M1K4	TTHERM_00191790
	1.27306	0.262467	-1.05931	I7M1N7	TTHERM_00334290
	0.63431	0.234262	-1.91508	I7M1P1	TTHERM_00334500
	0.54285	0.721455	-0.205451	I7M1R0	TTHERM_00339610
	0.593073	0.510139	-0.47543	I7M1R2	TTHERM_00339720
	2.1892	0.335431	-0.727115	I7M1T7	TTHERM_00439040
	1.22731	0.4213	0.593929	I7M1V6	TTHERM_00277490
	0.424341	0.336	-1.81429	I7M246	TTHERM_00290880
	1.2882	0.450444	-0.505432	I7M279	TTHERM_00137550
	1.15131	0.291122	-0.967861	I7M294	TTHERM_00138340
	0.0260088	0.94969	0.0568571	I7M2A9	TTHERM_00589960
	0.181596	0.842553	0.117061	I7M2B1	TTHERM_00590060
	0.547664	0.621792	0.293794	I7M2C6	TTHERM_00660320
	0.427277	0.48336	-0.606056	I7M2E3	TTHERM_00216010
	0.0542586	0.819753	0.3273	I7M2E8	TTHERM_00218270
	0.24535	0.548245	-0.62927	I7M2F8	TTHERM_00218790
	0.930994	0.411487	0.65991	I7M2G0	TTHERM_00218910
+	2.55218	0.0331429	2.17468	I7M2G4	TTHERM_00219140
	2.28354	0.244322	-0.931003	I7M2R5	TTHERM_00317200
	0.0621933	0.83537	-0.223074	I7M2X8	TTHERM_00152110
	0.123388	0.743898	0.30109	I7M303	TTHERM_00564540
	1.22307	0.728791	-0.182238	I7M304	TTHERM_00565600
	0.689096	0.604836	0.304403	I7M308	TTHERM_00566810
	0.659344	0.341371	1.11273	I7M314	TTHERM_00499420
	0.336395	0.843523	-0.104133	I7M317	TTHERM_00499570
	2.85811	0.260916	-0.849562	I7M323	TTHERM_00500890
	0.28662	0.561782	-0.509359	I7M335	TTHERM_00502590
	0.0790403	0.756151	0.445344	I7M350	TTHERM_00558300
	1.65227	0.273938	0.899665	I7M351	TTHERM_00558360
	1.66366	0.174377	-1.42598	I7M356	TTHERM_00558630
	1.69914	0.323843	0.789954	I7M395	TTHERM_00348090
	0.179991	0.578791	-0.678925	I7M3D3	TTHERM_00492850
	3.01475	0.595246	-0.273835	I7M3F3	TTHERM_00444180
	0.451277	0.335345	1.65096	I7M3G7	TTHERM_00445980
	0.476603	0.337012	-1.52081	I7M3K6	TTHERM_00473030
	0.0851981	0.778652	0.292213	I7M3M5	TTHERM_00475080
	0.442813	0.780319	0.148197	I7M3S2	TTHERM_00459310
	0.146655	0.696958	-0.357553	I7M3W6	TTHERM_00616050
+	1.91657	0	-5.12841	I7M3Y8	TTHERM_00238810
	0.831784	0.230338	-1.49583	I7M407	TTHERM_00241900
	0.06312	0.867046	0.146066	I7M447	TTHERM_00469380
	0.320008	0.606706	-0.371504	I7M474	TTHERM_00840140
	0.171762	0.895193	-0.0772301	I7M488	TTHERM_00780430
	1.02841	0.540976	0.383497	I7M499	TTHERM_00781000
	0.24232	0.457082	1.24453	I7M4E7	TTHERM_00332160
	0.8404	0.18	2.2524	I7M4E9	TTHERM_00688300
	0.853181	0.191095	-2.07675	I7M4I6	TTHERM_00683230
	0.313114	0.448306	-1.02204	I7M4K0	TTHERM_00647400
	0.878207	0.48329	0.472668	I7M4K6	TTHERM_00678080
	1.63715	0.422483	-0.559641	I7M5Z4	TTHERM_00773210
	0.000196122	1	0.000893911	I7M5Z6	TTHERM_00773330
	0.62081	0.627799	-0.278909	I7M5Z8	TTHERM_00773430
	0.0447256	0.954272	-0.040411	I7M609	TTHERM_00760390
	0.191421	0.899719	0.0721779	I7M670	TTHERM_00691650
	0.0392148	0.98406	-0.0140667	I7M688	TTHERM_00649260
	0.364959	0.897214	0.0729148	I7M6D6	TTHERM_00529650
	1.00912	0.371804	-0.79038	I7M6E0	TTHERM_00529860
	0.314608	0.725312	-0.224348	I7M6E4	TTHERM_00530060
	1.16965	0.534243	-0.381117	I7M6H4	TTHERM_00486600
	0.499756	0.503295	0.519557	I7M6H8	TTHERM_00486810
	0.508505	0.868	0.0878127	I7M6I2	TTHERM_00487020
	0.612889	0.211488	2.32276	I7M6I4	TTHERM_00487140
	0.329193	0.637808	0.303096	I7M6K2	TTHERM_00471380
	0.330236	0.604406	0.372031	I7M6K5	TTHERM_00471530
	0.127731	0.896835	-0.0820077	I7M6L8	TTHERM_00441970
	0.769686	0.447484	0.586562	I7M6N0	TTHERM_00442600
	1.22366	0.30723	0.91729	I7M6N2	TTHERM_00442700
	0.929872	0.305358	1.01804	I7M6R0	TTHERM_00420710
	0.271956	0.48289	-0.828728	I7M6U6	TTHERM_00055970
	0.138024	0.743111	0.282564	I7M6U9	TTHERM_00056140
	1.15217	0.254753	1.15426	I7M6Y6	TTHERM_00068110
	0.828641	0.537212	-0.404034	I7M706	TTHERM_00071090
	1.11215	0.1056	-2.2421	I7M742	TTHERM_00372530
	1.74299	0.272271	0.917962	I7M772	TTHERM_00561710
	1.54412	0.275848	-0.937416	I7M777	TTHERM_00705200
	0.586413	0.541281	-0.433294	I7M7B9	TTHERM_00145440
	0.00851562	0.983826	0.0225608	I7M7C5	TTHERM_00145750
	0.0275245	0.970106	-0.0284484	I7M7F0	TTHERM_00294930
	1.94479	0.183278	1.30298	I7M7H3	TTHERM_00297130
	0.450959	0.313848	-1.81917	I7M7P6	TTHERM_00519810
	0.240762	0.531723	0.735066	I7M7Z1	TTHERM_00188670
	0.856275	0.382538	0.777508	I7M812	TTHERM_00190760
	1.52837	0.23526	1.0666	I7M827	TTHERM_00191560
	2.00997	0.05968	2.22499	I7M836	TTHERM_00192060
	1.22512	0.447824	-0.522523	I7M846	TTHERM_00476840
	1.48179	0.186651	-1.39145	I7M849	TTHERM_00476990
	0.288957	0.794701	-0.145993	I7M863	TTHERM_00333230
	0.280572	0.476978	0.888282	I7M878	TTHERM_00338080
	0.377627	0.415239	1.18045	I7M880	TTHERM_00338200
	0.917141	0.104	-2.67478	I7M882	TTHERM_00338320
	0.769153	0.562416	0.354894	I7M8D8	TTHERM_00279780
	0.44561	0.76028	0.172681	I7M8F7	TTHERM_00283830
	0.543251	0.413122	-0.866774	I7M8S8	TTHERM_00138550
	0.531039	0.380977	-1.04265	I7M8S9	TTHERM_00138600
	0.101583	0.740052	-0.384164	I7M8X9	TTHERM_00218310
	0.229927	0.750008	0.208275	I7M8Y1	TTHERM_00218410
	0.976728	0.396571	-0.703937	I7M8Z8	TTHERM_00219350
	0.954596	0.377137	-0.81644	I7M910	TTHERM_00220990
	0.569913	0.449094	-0.663224	I7M912	TTHERM_00221090
	0.960402	0.363848	-0.849662	I7M913	TTHERM_00221140
	0.0919036	0.691957	0.71659	I7M917	TTHERM_00408840
	1.22803	0.541597	-0.363142	I7M989	TTHERM_00316930
	0.704716	0.374975	0.931712	I7M9C4	TTHERM_00149300
	1.32428	0.0910435	-2.15703	I7M9E4	TTHERM_00151390
	1.89483	0.0867619	-1.77636	I7M9H5	TTHERM_00564090
	1.02455	0.458697	0.511746	I7M9I4	TTHERM_00565590
	1.17021	0.446115	-0.558446	I7M9J2	TTHERM_00499300
+	2.08455	0	-4.58475	I7M9L5	TTHERM_00502580
	0.386722	0.774988	-0.162624	I7M9N6	TTHERM_00558620
	0.103641	0.764593	0.290081	I7M9Q5	TTHERM_00578520
	1.10801	0.427678	0.585963	I7M9T0	TTHERM_00348390
	0.678261	0.629988	-0.271866	I7M9W2	TTHERM_00492840
	0.0993999	0.866577	0.114103	I7M9Z2	TTHERM_00444710
	0.146655	0.678894	-0.395718	I7MA02	TTHERM_00446250
	0.101164	0.951231	0.0365143	I7MA03	TTHERM_00446300
	0.118786	0.895662	0.0805737	I7MA06	TTHERM_00446450
	0.286557	0.801574	0.138539	I7MA87	TTHERM_00455540
	0.0312717	0.896396	0.222733	I7MAI3	TTHERM_00241740
	0.458668	0.467101	0.633966	I7MAL3	TTHERM_00467660
	0.178356	0.769195	0.203031	I7MAQ5	TTHERM_00762890
	0.656523	0.307611	-1.26559	I7MAR7	TTHERM_00766530
	1.3087	0.42251	-0.575868	I7MAY1	TTHERM_00688470
	0.838984	0.214226	1.77032	I7MAY3	TTHERM_00688570
	0.539222	0.246222	2.27393	I7MB38	TTHERM_00678220
	0.71493	0.441265	-0.639957	I7MB53	TTHERM_00497270
	0.305726	0.717573	-0.235172	I7MB59	TTHERM_00497600
	1.26342	0.48035	0.43573	I7MB72	TTHERM_00525130
	0.00330523	0.996235	-0.00859483	I7MCD3	TTHERM_00947370
	0.172999	0.778769	-0.18273	I7MCE0	TTHERM_00825150
	0.661609	0.502145	0.476093	I7MCE9	TTHERM_00825630
	0.181418	0.742904	-0.237008	I7MCF6	TTHERM_00823650
	0.0978663	0.918252	-0.0659583	I7MCH7	TTHERM_00773760
	1.50628	0.553812	0.330876	I7MCI4	TTHERM_00760510
	0.805394	0.320566	-1.05811	I7MCL6	TTHERM_00723620
	0.0596616	0.974038	-0.0196689	I7MCM8	TTHERM_00716250
	0.868854	0.442031	-0.593734	I7MCP6	TTHERM_00691890
	1.08987	0.381623	-0.722148	I7MCU1	TTHERM_00584850
	0.336598	0.747207	-0.193839	I7MCU6	TTHERM_00585100
	1.8947	0.457689	-0.456459	I7MCV2	TTHERM_00585420
	1.09342	0.184045	-1.64629	I7MCV5	TTHERM_00529510
	1.36909	0.566547	-0.319857	I7MCW2	TTHERM_00529880
	0.38689	0.457138	0.735715	I7MCZ0	TTHERM_00486310
	1.00078	0.448576	-0.544732	I7MD03	TTHERM_00486990
	0.155258	0.58883	0.773481	I7MD14	TTHERM_00470810
	0.730263	0.232239	-1.75176	I7MD19	TTHERM_00471090
	0.691147	0.480944	0.49948	I7MD32	TTHERM_00471850
	0.594391	0.443869	0.668711	I7MD58	TTHERM_00442920
	0.174503	0.888844	-0.0827545	I7MD62	TTHERM_00443120
	0.0255206	0.942952	-0.0728804	I7MD81	TTHERM_00420680
	0.575174	0.456367	0.610305	I7MD89	TTHERM_00421090
	0.220175	0.593891	0.492354	I7MD94	TTHERM_00543590
	0.33643	0.696016	0.247543	I7MDA2	TTHERM_00548020
+	2.21766	0	-4.45051	I7MDA9	TTHERM_00549500
	0.960987	0.10592	-2.88468	I7MDC9	TTHERM_00058590
	1.48723	0.0869091	-2.0436	I7MDI8	TTHERM_00540090
	0.426061	0.67459	-0.249976	I7MDJ7	TTHERM_00370740
	0.0748751	0.942816	-0.0480719	I7MDV7	TTHERM_00146410
	0.778532	0.495395	0.465971	I7MDX8	TTHERM_00295310
	2.65019	0.235029	-0.93919	I7MDY7	TTHERM_00295780
	1.38547	0.490519	0.419577	I7MDZ5	TTHERM_00297200
	0.487768	0.442741	-0.749015	I7ME23	TTHERM_00406590
	0.420176	0.631537	0.296054	I7ME33	TTHERM_00522280
	0.41837	0.637787	-0.28549	I7ME34	TTHERM_00522330
	1.13476	0.364376	-0.813506	I7ME36	TTHERM_00522430
	0.233197	0.627053	0.379775	I7ME40	TTHERM_00522630
	0.302279	0.548237	-0.532233	I7ME41	TTHERM_00522700
	1.01991	0.18	-1.8625	I7ME76	TTHERM_00266610
	0.388479	0.361541	-1.79806	I7ME81	TTHERM_00267880
	0.435849	0.626127	0.300477	I7ME90	TTHERM_00270360
	1.39453	0.367429	-0.754269	I7MEA3	TTHERM_00125140
	0.690554	0.415939	0.769416	I7MEI4	TTHERM_00190830
	0.335751	0.824847	-0.119715	I7MEJ0	TTHERM_00191160
	0.40822	0.504419	-0.569849	I7MEJ5	TTHERM_00191430
	0.207098	0.57978	0.587409	I7MEK2	TTHERM_00191800
	0.796337	0.412261	0.694466	I7MEK6	TTHERM_00192030
	1.26572	0.088878	-2.41568	I7MEL3	TTHERM_00476710
	0.549345	0.81861	0.11844	I7MEN4	TTHERM_00334300
	0.0660711	0.844031	0.175138	I7MEV6	TTHERM_00279670
	0.757397	0.365232	0.947227	I7MF63	TTHERM_00133690
	0.324036	0.731943	0.213089	I7MF67	TTHERM_00134870
	0.410195	0.477313	0.647182	I7MF70	TTHERM_00134970
	0.598604	0.376983	0.996822	I7MF81	TTHERM_00136360
	1.84801	0.33618	0.744275	I7MF84	TTHERM_00136460
	1.57211	0.245526	1.03075	I7MF99	TTHERM_00825370
	0.045399	0.943335	-0.0582136	I7MFD1	TTHERM_00823670
	0.0290318	0.98465	0.0134093	I7MFI3	TTHERM_00760270
	0.452454	0.546047	-0.451865	I7MFL5	TTHERM_00218870
	1.05355	0.305794	-0.97095	I7MFN3	TTHERM_00219470
	1.08715	0.412012	-0.641581	I7MFP6	TTHERM_00220800
	0.844317	0.572277	-0.337565	I7MFQ1	TTHERM_00723030
	0.696884	0.422986	0.697896	I7MFR4	TTHERM_00408760
	0.618028	0.416608	0.812869	I7MFU3	TTHERM_00716090
	1.64052	0.267837	-0.948714	I7MG46	TTHERM_00316370
	0.161859	0.777922	-0.197478	I7MG47	TTHERM_00600480
	0.678339	0.178324	3.11154	I7MGA3	TTHERM_00585240
	0.507112	0.375313	-1.12125	I7MGB2	TTHERM_00149110
	0.0064244	0.991291	0.0121571	I7MGC5	TTHERM_00529790
	0.0259087	0.96568	0.0328023	I7MGC9	TTHERM_00529900
	0.00807083	0.988016	0.0152575	I7MGI2	TTHERM_00151810
	0.414552	0.367326	-1.57796	I7MGI5	TTHERM_00486480
	2.16234	0.1826	-1.23441	I7MGK7	TTHERM_00487130
	2.18969	0.209558	-1.05181	I7MGK9	TTHERM_00933080
	2.1249	0.0968163	-1.58957	I7MGN3	TTHERM_00471260
	0.863718	0.839706	-0.103618	I7MGS3	TTHERM_00499580
	0.404335	0.443855	-0.873228	I7MGU2	TTHERM_00502380
	1.37929	0.350283	0.784199	I7MGW7	TTHERM_00442840
	1.04672	0.232185	-1.34309	I7MGY5	TTHERM_00558310
	1.07577	0.14875	-2.00434	I7MGY8	TTHERM_00558370
	1.40555	0.478641	-0.442171	I7MH00	TTHERM_00558640
	0.76572	0.457708	0.565055	I7MH10	TTHERM_00420700
	0.228532	0.624262	0.389817	I7MH22	TTHERM_00421060
	1.00095	0.624018	-0.263569	I7MH43	TTHERM_00578550
	0.10807	0.769281	-0.268379	I7MH68	TTHERM_00053820
	0.0809749	0.794364	0.25249	I7MH91	TTHERM_00058610
	1.42698	0.107923	-1.92104	I7MHB1	TTHERM_00348650
	2.17463	0.0882286	-1.80829	I7MHC9	TTHERM_00353450
	1.25873	0.215273	1.30796	I7MHD4	TTHERM_00059340
	0.106815	0.798005	0.199403	I7MHF0	TTHERM_00492710
	0.262843	0.788417	0.154527	I7MHF2	TTHERM_00492760
	0.747689	0.726641	-0.18956	I7MHH0	TTHERM_00069360
	0.961365	0.412264	-0.656073	I7MHI4	TTHERM_00070740
	0.105457	0.921453	0.0627311	I7MHP2	TTHERM_00370820
	1.05358	0.578813	-0.320513	I7MHS8	TTHERM_00535700
	0.6046	0.38145	0.930965	I7MHY7	TTHERM_00475140
	0.299427	0.54605	0.532095	I7MHZ7	TTHERM_00706300
	1.54283	0.07725	2.38135	I7MI18	TTHERM_00140940
	0.751724	0.581139	0.33468	I7MI66	TTHERM_00456720
	0.866239	0.47925	0.487311	I7MIC8	TTHERM_00299910
	0.000247923	0.999042	0.00052611	I7MIE8	TTHERM_00300410
	0.0208881	0.942016	-0.095871	I7MIF3	TTHERM_00295700
	0.453011	0.480866	0.599141	I7MIG3	TTHERM_00302040
	0.25651	0.716246	-0.25133	I7MIG8	TTHERM_00614840
	0.00816504	0.997066	0.00383313	I7MII2	TTHERM_00616340
	0.70841	0.41322	-0.744414	I7MIM2	TTHERM_00402120
	0.066718	0.800075	-0.297892	I7MIR8	TTHERM_00522600
	0.905461	0.595477	0.308366	I7MIS9	TTHERM_00522930
	1.24878	0.0908235	-2.74022	I7MIW5	TTHERM_00518740
	0.993011	0.376627	0.784389	I7MIZ2	TTHERM_00469080
	0.145355	0.61647	-0.610002	I7MJ23	TTHERM_00836640
	0.233149	0.623334	0.385286	I7MJ25	TTHERM_00836690
	2.47847	0.40592	0.566744	I7MJ59	TTHERM_00125530
	0.178086	0.830359	0.130518	I7MJ81	TTHERM_00780640
	0.671359	0.37015	1.00192	I7MJ94	TTHERM_00780960
	0.367198	0.639578	0.290414	I7MJE0	TTHERM_00130010
	1.83783	0.382866	-0.634794	I7MJK1	TTHERM_00190950
	0.136672	0.778379	0.209695	I7MJP9	TTHERM_00681790
	0.778306	0.267269	1.35002	I7MJR9	TTHERM_00476670
	1.5168	0.210869	1.25036	I7MJT9	TTHERM_00481220
	0.778644	0.238595	1.53163	I7MK01	TTHERM_00338410
	0.164431	0.851271	-0.110158	I7MK09	TTHERM_00339640
	0.425779	0.396938	1.124	I7MK14	TTHERM_00497880
	0.651574	0.564586	-0.37069	I7MK15	TTHERM_00339800
	0.227375	0.771063	-0.186455	I7MK20	TTHERM_00340080
	0.178704	0.81904	0.138546	I7MK35	TTHERM_00498260
	0.113328	0.883961	0.0939302	I7MK78	TTHERM_00440620
	0.140792	0.65	0.472666	I7MKA9	TTHERM_00283700
	0.547501	0.626113	-0.286991	I7MKD2	TTHERM_00344030
	0.484078	0.443627	-0.771574	I7MKE8	TTHERM_00285250
	1.60884	0.197532	1.26307	I7MKH6	TTHERM_00290700
	0.0376968	0.935784	0.0740236	I7MKI8	TTHERM_00131180
	0.426202	0.743125	-0.18791	I7MKK1	TTHERM_00134890
	0.966932	0.44611	0.587638	I7MKN3	TTHERM_00139700
	1.34768	0.389687	-0.664293	I7MKT5	TTHERM_00218510
	0.553224	0.614383	0.301718	I7MKV0	TTHERM_00219330
	0.579243	0.413297	-0.837088	I7MKW7	TTHERM_00408720
	0.0950386	0.777862	-0.264428	I7ML31	TTHERM_00316280
	0.155983	0.829078	0.136486	I7ML36	TTHERM_00316540
	0.720525	0.206347	1.93858	I7ML51	TTHERM_00317440
	0.533318	0.36014	-1.22487	I7ML76	TTHERM_00149290
	0.740548	0.375642	0.936598	I7ML77	TTHERM_00149340
	0.0817571	0.776983	0.305554	I7MLA1	TTHERM_00151670
	0.6551	0.530104	0.437566	I7MLA8	TTHERM_00152040
	1.36783	0.419499	0.57811	I7MLE8	TTHERM_00499500
	0.232599	0.602013	0.447518	I7MLH4	TTHERM_00557860
	0.252857	0.914825	-0.0601317	I7MLH8	TTHERM_00558060
	0.386376	0.648062	-0.276585	I7MLI1	TTHERM_00558230
	0.108382	0.64713	0.722087	I7MLI6	TTHERM_00558500
	0.274293	0.437767	1.42912	I7MLL7	TTHERM_00579060
	0.108883	0.720287	0.425608	I7MLP6	TTHERM_00349080
	0.999973	0.604414	-0.28383	I7MLR5	TTHERM_00492830
	1.46853	0.53389	-0.369247	I7MLS4	TTHERM_00494280
	0.469939	0.312432	1.73112	I7MLV5	TTHERM_00446240
	0.0416718	0.973904	0.0217533	I7MLV6	TTHERM_00446290
	0.464823	0.769537	0.16443	I7MLW3	TTHERM_00535210
	0.699177	0.277566	1.38749	I7MLW4	TTHERM_00535260
	0.12855	0.810419	-0.161815	I7MLY6	TTHERM_00537370
	0.104234	0.760616	0.30225	I7MLZ0	TTHERM_00473110
	0.00642314	0.996608	0.00291538	I7MLZ4	TTHERM_00473320
	0.42883	0.74547	-0.185212	I7MM07	TTHERM_00475060
	0.0442863	0.922192	0.083931	I7MM14	TTHERM_00657230
	0.484677	0.381265	-1.08826	I7MM26	TTHERM_00658860
	0.919651	0.447245	0.555205	I7MM63	TTHERM_00298510
	0.788835	0.451146	0.572042	I7MM64	TTHERM_00299570
	0.067145	0.93658	0.0565383	I7MMD7	TTHERM_00241780
	0.703861	0.563378	-0.3616	I7MMF1	TTHERM_00242510
	1.23202	0.476689	-0.449479	I7MMH1	TTHERM_00467950
	0.835411	0.306283	1.07453	I7MMH4	TTHERM_00469100
	0.576214	0.479348	-0.549561	I7MMI9	TTHERM_00685900
	0.490214	0.338128	1.50323	I7MMJ4	TTHERM_00686150
	0.384193	0.595129	0.375186	I7MMK9	TTHERM_00762930
	0.990347	0.637224	0.248616	I7MMM2	TTHERM_00780510
	0.544165	0.59533	-0.332659	I7MMN2	TTHERM_00781030
	0.7632	0.455559	0.565261	I7MMP3	TTHERM_00670610
	0.615877	0.529654	-0.448716	I7MMU7	TTHERM_00841210
	0.266357	0.444115	1.44245	I7MMZ2	TTHERM_00678260
	1.04242	0.502834	-0.428222	I7MN06	TTHERM_00497260
	1.31202	0.105793	-1.90715	I7MN07	TTHERM_00497310
	0.542279	0.420123	-0.800961	I7MN19	TTHERM_00497960
	0.631134	0.337	1.17224	P0DJ15	TTHERM_00732640
	0.866438	0.206655	1.63284	P0DJ22	TTHERM_00992730
	0.200433	0.581547	0.59157	P0DJ51	TTHERM_00561680
	0.745568	0.252744	1.51863	P0DJ52	TTHERM_00716240
	0.939487	0.11141	2.49362	P0DJ54	TTHERM_00476640
	0.855397	0.199656	1.89214	P0DJ55	TTHERM_00333210
	0.602221	0.389019	0.90534	P0DJ56	TTHERM_00136120
	0.750695	0.237224	1.59376	P0DJ58	TTHERM_00578640
	0.716509	0.4235	0.68344	P0DJ60	TTHERM_00444510
	0.566953	0.361778	1.17725	P69152	TTHERM_00189170
	0.6311	0.624197	0.281414	Q227R5	TTHERM_01731490
	0.0804657	0.780053	0.305113	Q228N4	TTHERM_01528510
	1.92667	0.08725	-1.68995	Q228X0	TTHERM_01474510
	1.42107	0.124508	-1.68549	Q229D4	TTHERM_01435670
	0.435123	0.459749	-0.707237	Q229R6	TTHERM_01345800
	0.151982	0.589433	0.793164	Q229S0	TTHERM_01345760
	0.781577	0.61572	-0.283725	Q229S1	TTHERM_01345750
+	2.33536	0	-4.14095	Q22A09	TTHERM_01298560
	0.0462553	0.96325	0.0314226	Q22A13	TTHERM_01298520
	1.29967	0.208067	1.2621	Q22A20	TTHERM_01298450
+	3.41366	0	-2.58522	Q22A25	TTHERM_01289160
	0.239371	0.452443	1.45555	Q22A27	TTHERM_01289140
	0.202792	0.623598	0.427115	Q22A30	TTHERM_01289110
	1.50544	0.441903	-0.523655	Q22A67	TTHERM_01276420
	1.12687	0.3815	-0.721266	Q22A81	TTHERM_01265040
	1.97413	0.0597143	-2.21035	Q22AJ2	TTHERM_01194830
	0.829485	0.260582	-1.37147	Q22AL1	TTHERM_01194640
	0.00561691	0.992134	0.0116771	Q22AL4	TTHERM_01193620
	0.0298149	0.91835	0.127744	Q22AM1	TTHERM_01193550
	0.46618	0.637131	0.278288	Q22AN5	TTHERM_01179900
	1.35176	0.375985	-0.740335	Q22AP1	TTHERM_01179840
	1.44597	0.468071	0.456029	Q22AP7	TTHERM_01179780
	0.541758	0.423978	0.774957	Q22AV0	TTHERM_01151600
	0.228945	0.693196	0.28414	Q22AV9	TTHERM_01151500
	2.00897	0.109571	-1.51976	Q22AW2	TTHERM_01151450
	1.22837	0.376588	0.757676	Q22AW7	TTHERM_01142810
	0.430388	0.77792	0.152747	Q22AX1	TTHERM_01142770
	0.023277	0.954518	-0.0557213	Q22AX5	TTHERM_01142730
	0.0100314	0.995692	0.0035251	Q22AX6	TTHERM_01142720
	0.837545	0.505408	-0.43944	Q22B31	TTHERM_01125120
	0.521177	0.605498	-0.318573	Q22B75	TTHERM_01109800
	0.200106	0.656817	0.348332	Q22B78	TTHERM_01109770
	0.0774444	0.778827	0.335462	Q22B85	TTHERM_01108700
	0.65284	0.534908	-0.430176	Q22BD7	TTHERM_01106200
	0.64879	0.590321	0.334635	Q22BM2	TTHERM_01093730
	0.781068	0.483518	0.480597	Q22BM4	TTHERM_01093710
	0.240669	0.844259	-0.10898	Q22BP2	TTHERM_01093530
	0.178118	0.577679	0.696828	Q22BP5	TTHERM_01093500
	2.25287	0.460158	-0.44985	Q22BT2	TTHERM_01084360
	1.64733	0.270838	-0.931703	Q22BU7	TTHERM_01084200
	0.418948	0.594547	-0.360674	Q22BU8	TTHERM_01084190
	0.97735	0.599017	0.295053	Q22BV4	TTHERM_01084130
	0.305425	0.501379	0.694442	Q22BV7	TTHERM_01084100
	0.216685	0.724819	0.253793	Q22BW3	TTHERM_01083050
	1.9356	0.482684	-0.412742	Q22C42	TTHERM_01076970
	1.35788	0.350806	-0.787051	Q22C78	TTHERM_01075620
	0.459132	0.443	-0.772665	Q22CC3	TTHERM_01054280
	1.35979	0.369303	0.748008	Q22CD1	TTHERM_01054200
	0.522905	0.710386	-0.215958	Q22CF9	TTHERM_01044600
	0.653071	0.456762	-0.574622	Q22CL1	TTHERM_01027670
	0.44022	0.844384	-0.101911	Q22CN2	TTHERM_01027460
	1.0833	0.33885	0.892309	Q22CS8	TTHERM_01016130
	2.02438	0.378498	-0.665488	Q22CT4	TTHERM_01016070
	0.28523	0.778034	0.16471	Q22CT6	TTHERM_01016050
	0.747638	0.637663	0.260497	Q22CV2	TTHERM_01015890
	1.4491	0.337362	0.810273	Q22CV6	TTHERM_01014800
	0.619398	0.273901	-1.59741	Q22CW1	TTHERM_01014750
	0.511635	0.272409	-2.07792	Q22D31	TTHERM_01002870
	0.563689	0.259706	-1.97328	Q22D32	TTHERM_01002860
	0.195233	0.545507	0.875249	Q22D58	TTHERM_01002600
	1.58966	0.0812632	-2.15555	Q22D68	TTHERM_00999090
	0.719062	0.447941	0.601792	Q22D83	TTHERM_00998940
	0.577216	0.377548	1.01023	Q22DC6	TTHERM_00992760
	0.0792567	0.817979	0.20909	Q22DH9	TTHERM_00943010
	0.232741	0.776405	0.177753	Q22DN3	TTHERM_00939100
	0.534164	0.338017	1.37622	Q22DN7	TTHERM_00939050
	1.33731	0.303245	-0.8972	Q22DQ4	TTHERM_00938880
	0.862873	0.605545	0.292553	Q22DR0	TTHERM_00938820
	0.00717355	0.995969	-0.00513045	Q22DR3	TTHERM_00938790
	0.138909	0.597694	-0.815443	Q22DW0	TTHERM_00926990
	0.0395344	0.901945	-0.119301	Q22DW1	TTHERM_00926980
	0.161422	0.87459	-0.093016	Q22DW4	TTHERM_00926950
	0.36938	0.630828	0.309824	Q22E45	TTHERM_00895820
	0.0152273	0.961199	0.0633872	Q22EB8	TTHERM_00835100
	1.54173	0.146462	-1.56179	Q22F16	TTHERM_00821930
	0.427216	0.395778	-1.10762	Q22F22	TTHERM_00821870
	0.37255	0.589073	-0.3878	Q22F29	TTHERM_00821790
	0.478069	0.421824	0.848415	Q22G42	TTHERM_00721150
	0.221688	0.744851	-0.222061	Q22GC7	TTHERM_00703960
	0.0143359	0.963847	-0.0551748	Q22GD1	TTHERM_00703920
	0.853593	0.457002	0.535389	Q22GH8	TTHERM_00703450
	0.132075	0.882766	-0.0935221	Q22GI1	TTHERM_00703420
	1.19575	0.390435	0.679651	Q22GI2	TTHERM_00703410
	0.944627	0.366087	-0.872534	Q22GX0	TTHERM_00655860
	0.17899	0.838757	0.123484	Q22GX4	TTHERM_00655820
	0.342178	0.383811	-1.7407	Q22H00	TTHERM_00655520
	0.333597	0.510198	-0.618131	Q22HG4	TTHERM_00637390
	0.715592	0.273451	1.35379	Q22HK2	TTHERM_00637010
	0.609189	0.376895	0.96519	Q22HK6	TTHERM_00636970
	1.07708	0.490895	-0.438616	Q22HL6	TTHERM_00636870
	1.12905	0.352128	-0.82985	Q22KA9	TTHERM_00313720
+	2.39398	0	-3.85877	Q22KC9	TTHERM_00313520
	0.349145	0.550499	-0.47257	Q22KH2	TTHERM_00313090
	0.57256	0.576717	0.36104	Q22KI5	TTHERM_00312960
	0.82678	0.207719	-1.72522	Q22KK0	TTHERM_00312810
	0.0583792	0.923883	-0.0722628	Q22KL6	TTHERM_00312650
	0.336594	0.463757	-0.799745	Q22KL9	TTHERM_00312620
	0.0935041	0.833439	-0.162834	Q22KQ0	TTHERM_00312310
	0.405015	0.779471	0.152983	Q22KT2	TTHERM_00311970
	0.711547	0.605764	0.300129	Q22L37	TTHERM_01013160
+	1.94255	0	-4.83915	Q22LQ9	TTHERM_00700900
	1.44909	0.477706	0.437422	Q22LV9	TTHERM_00041580
	0.374457	0.666913	-0.263119	Q22M08	TTHERM_00039110
	0.179655	0.88721	0.0837097	Q22M20	TTHERM_00038990
	0.472443	0.388468	1.0709	Q22MB0	TTHERM_00037090
	1.11891	0.482644	-0.451125	Q22MB1	TTHERM_00037080
	0.0176943	0.958972	-0.060166	Q22MB3	TTHERM_00037060
	0.126444	0.730446	-0.334856	Q22MB4	TTHERM_00037050
	0.179635	0.606437	-0.533052	Q22MC3	TTHERM_00036960
	0.105939	0.819666	-0.16894	Q22MI4	TTHERM_00035360
	0.14093	0.779333	0.199532	Q22MP6	TTHERM_00031760
	2.80058	0.478321	0.405974	Q22MS3	TTHERM_00030500
	1.18552	0.645152	0.234806	Q22MV2	TTHERM_00030210
	0.190678	0.798033	-0.155827	Q22MV4	TTHERM_00030190
	0.615596	0.330504	1.23831	Q22N00	TTHERM_00028740
	0.640359	0.784417	0.138913	Q22N63	TTHERM_00214710
	0.108801	0.76898	0.268168	Q22NC5	TTHERM_00205180
	2.09492	0.275059	-0.857923	Q22NC6	TTHERM_00205170
	0.675201	0.614082	-0.292269	Q22NF5	TTHERM_00202900
	0.348499	0.633503	0.311102	Q22NS8	TTHERM_00197710
	1.23949	0.294854	-0.936661	Q22NU3	TTHERM_00418580
+	3.0706	0	-5.47057	Q22NW8	TTHERM_00418270
	0.563099	0.754692	-0.171774	Q22P26	TTHERM_00415670
	1.02523	0.413853	0.656974	Q22PA7	TTHERM_00365340
	0.473622	0.674617	-0.245843	Q22R83	TTHERM_00023980
	1.37306	0.0605333	-2.78676	Q22R86	TTHERM_00023950
	1.08966	0.596751	-0.290468	Q22R87	TTHERM_00023940
	0.440427	0.44323	-0.79646	Q22RH5	TTHERM_00016120
	0.702696	0.458093	-0.574717	Q22RI9	TTHERM_00015980
	0.896013	0.528204	-0.413905	Q22RW0	TTHERM_00011780
	0.151291	0.747277	-0.250714	Q22RW6	TTHERM_00011720
	0.0350697	0.902201	0.137226	Q22RZ4	TTHERM_00011440
	0.138795	0.896155	-0.0801573	Q22S16	TTHERM_00011220
	1.15656	0.562657	0.336343	Q22SL3	TTHERM_00001240
	0.491795	0.531409	-0.474403	Q22SL5	TTHERM_00001220
	0.898628	0.477974	0.484851	Q22SZ0	TTHERM_00187270
	0.220191	0.846361	0.106509	Q22T00	TTHERM_00187170
	1.69401	0.289663	-0.860127	Q22T05	TTHERM_00187120
	0.626769	0.726888	0.194013	Q22T19	TTHERM_00185930
	1.49043	0.21625	1.1467	Q22T77	TTHERM_00185350
	0.0341632	0.875492	-0.306158	Q22T89	TTHERM_00185230
	0.786521	0.528494	0.426435	Q22TE0	TTHERM_00171850
	0.328874	0.690248	-0.2543	Q22TE7	TTHERM_00171780
	0.972096	0.397003	0.703281	Q22TK6	TTHERM_00170170
	1.30961	0.21	1.33799	Q22TY0	TTHERM_00265100
	1.28414	0.274875	0.983996	Q22TZ7	TTHERM_00264850
+	2.17671	0.0348	-2.39892	Q22U54	TTHERM_00263290
	0.612984	0.594401	-0.328263	Q22U89	TTHERM_00261950
	0.176222	0.636725	0.430831	Q22UE7	TTHERM_00259350
	0.997782	0.107556	2.51436	Q22UG6	TTHERM_00554590
	0.662822	0.435627	-0.683997	Q22UJ0	TTHERM_00554350
	0.496821	0.376818	-1.2165	Q22UL2	TTHERM_00551160
	0.0509127	0.894885	-0.116501	Q22UL9	TTHERM_00551090
	1.04291	0.583189	-0.314495	Q22UM4	TTHERM_00551040
	0.805067	0.589794	0.321185	Q22UP2	TTHERM_00550820
	0.581828	0.598639	0.322411	Q22UW5	TTHERM_00577380
	0.67378	0.350699	-1.0656	Q22UX8	TTHERM_00577250
	0.448616	0.351122	1.54419	Q22UX9	TTHERM_00577240
	0.00512767	0.987341	-0.0229912	Q22UZ5	TTHERM_00577080
	0.258227	0.746259	0.20611	Q22V42	TTHERM_00575580
	0.416088	0.536175	0.498905	Q22V53	TTHERM_00575470
	1.44643	0.551683	0.337142	Q22V56	TTHERM_00575440
	0.798967	0.208706	-1.90309	Q22VW8	TTHERM_00161660
	2.20147	0.0626207	-1.98872	Q22W07	TTHERM_00161250
	0.78983	0.531793	-0.41249	Q22W39	TTHERM_00160930
	1.1862	0.272678	-1.03869	Q22W51	TTHERM_00160810
	0.175611	0.593449	-0.611718	Q22W52	TTHERM_00160800
	0.496047	0.268327	-2.24568	Q22W55	TTHERM_00160770
	1.51145	0.233629	1.08372	Q22W82	TTHERM_00158520
	1.14381	0.196756	1.53479	Q22W92	TTHERM_00158420
	0.566268	0.709628	0.213135	Q22WE6	TTHERM_00157880
	0.717377	0.237014	-1.7174	Q22WH6	TTHERM_00155600
	0.709523	0.454812	-0.585086	Q22WJ6	TTHERM_00155380
	0.427357	0.595353	-0.363612	Q22WJ7	TTHERM_00155370
	0.794361	0.528555	0.423822	Q22WR6	TTHERM_00974270
	0.71996	0.270262	-1.4699	Q22WR8	TTHERM_00974160
	0.347007	0.461682	0.779607	Q22WU7	TTHERM_01386050
	0.934764	0.468641	0.498217	Q22WZ5	TTHERM_00633580
	0.647241	0.637527	0.262834	Q22X14	TTHERM_00633390
	1.1101	0.38126	0.714152	Q22X16	TTHERM_00633370
	0.284983	0.481264	-0.804125	Q22X38	TTHERM_00633150
	0.351221	0.726368	0.213036	Q22X54	TTHERM_00632990
	0.360059	0.547785	-0.483625	Q22X64	TTHERM_00632890
+	3.0065	0	-4.46045	Q22XP3	TTHERM_01018330
	0.407374	0.41123	1.05638	Q22XV3	TTHERM_01004930
	0.718841	0.442481	0.641098	Q22XW9	TTHERM_00357020
	0.777581	0.206154	-1.81503	Q22Y55	TTHERM_00355160
	0.293476	0.397421	-1.93581	Q22YJ5	TTHERM_00606960
	0.697887	0.191865	-2.51166	Q22YK8	TTHERM_00602870
	0.784382	0.144242	-2.85931	Q22YK9	TTHERM_00602860
	0.0787785	0.882527	-0.109926	Q22YQ2	TTHERM_00123690
	0.0966985	0.743105	-0.384819	Q22YU1	TTHERM_00122290
+	2.16155	0.0284444	2.43444	Q22YV0	TTHERM_00122200
	0.0655546	0.843183	0.187334	Q22YX3	TTHERM_00120980
	0.346821	0.761307	-0.178324	Q22YZ5	TTHERM_00118740
	0.10698	0.62409	1.09503	Q22YZ8	TTHERM_00118710
	0.475814	0.272612	-2.10913	Q22Z06	TTHERM_00118600
	0.959264	0.177692	-1.96209	Q22Z08	TTHERM_00117590
	0.0734237	0.773198	0.409287	Q22Z34	TTHERM_00114360
	0.639237	0.451522	-0.613502	Q22Z92	TTHERM_00112790
	0.101062	0.926186	0.0598459	Q22Z98	TTHERM_00112730
	0.0633553	0.865627	-0.144001	Q22ZB6	TTHERM_00112550
	0.409032	0.471842	-0.667582	Q22ZH2	TTHERM_01094880
	0.637153	0.271228	1.47217	Q230V2	TTHERM_00434070
	0.115972	0.909574	-0.0687412	Q230V9	TTHERM_00434000
	0.72871	0.58223	-0.333264	Q230X9	TTHERM_00433800
	1.92001	0.217926	-1.10222	Q231A9	TTHERM_00433480
	1.80859	0.0749091	-2.10111	Q231B0	TTHERM_00433470
	0.394032	0.760125	-0.176744	Q231B2	TTHERM_00433450
	0.297849	0.540256	-0.590938	Q231B5	TTHERM_00433420
	0.359668	0.674442	0.261043	Q231B6	TTHERM_00433410
	1.0303	0.541275	-0.384548	Q231F7	TTHERM_00430030
	1.0061	0.613942	-0.273358	Q231F8	TTHERM_00430020
	0.467391	0.413988	-0.961612	Q231F9	TTHERM_00430010
	0.0549474	0.897608	0.113071	Q231G9	TTHERM_00429910
	0.284881	0.574078	-0.474407	Q231M5	TTHERM_00784640
	0.51497	0.605669	0.315863	Q231Q2	TTHERM_00784370
	0.178329	0.718531	-0.288906	Q231T4	TTHERM_00782070
	0.361119	0.467982	0.740282	Q231U7	TTHERM_00736480
	0.121878	0.718461	-0.380789	Q231X2	TTHERM_00735240
	0.18637	0.544022	0.921364	Q231Y9	TTHERM_00734080
	0.165514	0.588483	0.699844	Q232I6	TTHERM_00594110
	2.45847	0.311058	-0.742988	Q233B2	TTHERM_00394410
	0.533501	0.466661	0.600342	Q233E0	TTHERM_00393090
	1.52293	0.526868	-0.38166	Q233E2	TTHERM_00393070
	0.190472	0.898728	-0.0732282	Q233F8	TTHERM_00392910
	0.514432	0.80894	0.124635	Q233G5	TTHERM_00392840
	0.990617	0.377841	-0.807052	Q233H6	TTHERM_00392730
	0.358375	0.80812	-0.128721	Q233I4	TTHERM_00392650
	0.989425	0.545839	-0.371954	Q233L0	TTHERM_00391400
	0.360455	0.652999	0.278265	Q233M0	TTHERM_00391300
	1.34316	0.459426	0.484539	Q233X6	TTHERM_00985020
	0.120401	0.725916	0.364351	Q234B0	TTHERM_00106940
	1.41731	0.0875	2.24007	Q234G5	TTHERM_00105330
	1.35162	0.42785	-0.558809	Q234G8	TTHERM_00105300
	1.12272	0.482605	-0.446925	Q234H2	TTHERM_00105260
	0.168129	0.859718	0.10422	Q234I5	TTHERM_00105110
	1.7371	0.175944	-1.38054	Q234M4	TTHERM_00102740
	0.0205566	0.973384	-0.0260309	Q234R5	TTHERM_00101340
	0.961426	0.261309	-1.23473	Q234T0	TTHERM_00101190
	1.15154	0.39215	-0.680476	Q234T6	TTHERM_00101130
	0.24906	0.596318	-0.46214	Q235C4	TTHERM_00804750
	0.398657	0.522343	0.54372	Q235M8	TTHERM_01053000
	0.293984	0.725742	0.227255	Q235M9	TTHERM_01052990
	0.140019	0.940744	-0.0467434	Q235N8	TTHERM_01052900
	0.215001	0.824712	0.12894	Q235P0	TTHERM_01052880
+	1.76618	0.0301176	2.91563	Q235Q6	TTHERM_01051730
	0.110664	0.801386	0.187418	Q235W9	TTHERM_00094220
	0.395188	0.599679	-0.354169	Q235Y4	TTHERM_00094070
	0.48456	0.842797	-0.104864	Q236D9	TTHERM_00091540
	0.175647	0.9127	-0.0632617	Q236H1	TTHERM_00089240
	1.34028	0.410838	0.627751	Q236L2	TTHERM_00086850
	0.791033	0.477661	0.502781	Q236L3	TTHERM_00086840
	1.29636	0.0834595	-2.56606	Q236M7	TTHERM_00086700
	1.21926	0.312446	0.889339	Q236N6	TTHERM_00085620
	2.75315	0.0501667	1.93048	Q236S4	TTHERM_00085240
	0.252399	0.45837	1.22465	Q236S6	TTHERM_00085220
	0.643652	0.337229	1.18054	Q236T0	TTHERM_00085180
	0.618272	0.558479	0.380733	Q237A2	TTHERM_00083470
	0.82377	0.574501	-0.336162	Q237A4	TTHERM_00083450
	1.08918	0.544492	-0.374109	Q237C4	TTHERM_00082260
	0.795643	0.544275	0.394911	Q237C5	TTHERM_00082250
	0.629063	0.529496	0.443872	Q237E4	TTHERM_00324550
+	2.5426	0.0210667	2.6048	Q237K5	TTHERM_00322800
	0.441041	0.78766	-0.141791	Q237R1	TTHERM_00320260
	0.620514	0.547517	-0.404558	Q237T1	TTHERM_00320040
	0.562701	0.546171	-0.419711	Q237T6	TTHERM_00319990
	0.198069	0.753078	-0.216065	Q238Q8	TTHERM_00454080
	0.810435	0.381839	-0.821052	Q238R0	TTHERM_00454060
	0.852504	0.46871	0.508889	Q238X3	TTHERM_00449470
	1.07941	0.180767	-1.79315	Q239M8	TTHERM_01119520
	0.0741277	0.930246	-0.0621936	Q239N4	TTHERM_01119460
	1.08025	0.542022	0.371195	Q239Q2	TTHERM_01190430
	0.414961	0.664585	0.259532	Q23A01	TTHERM_00885770
	1.01998	0.421858	0.612284	Q23A15	TTHERM_00884620
	0.244744	0.605352	0.430683	Q23A84	TTHERM_00829380
	0.111411	0.93593	-0.0516456	Q23A99	TTHERM_00427590
	0.409981	0.686197	0.244252	Q23AB2	TTHERM_00427460
	1.58927	0.375785	-0.698344	Q23AH7	TTHERM_00425820
	0.309471	0.442757	-1.07408	Q23AJ2	TTHERM_00424680
	0.992595	0.231972	1.32489	Q23AP7	TTHERM_00772010
	0.0989383	0.775021	-0.274979	Q23AS7	TTHERM_00770680
	1.3298	0.383059	-0.684099	Q23AS8	TTHERM_00770670
	2.14139	0.210252	-1.09762	Q23BQ2	TTHERM_00227800
	0.678778	0.206862	2.12447	Q23BQ5	TTHERM_00227770
	1.1836	0.61714	0.264395	Q23BS4	TTHERM_00227580
	0.746215	0.27356	1.27186	Q23BV5	TTHERM_00227270
	0.92305	0.564413	0.345951	Q23BW0	TTHERM_00227220
	0.925969	0.247152	-1.32655	Q23BW5	TTHERM_00227170
	0.0148769	0.985324	0.0136639	Q23BZ5	TTHERM_00225870
	0.0275192	0.943134	0.0781997	Q23BZ6	TTHERM_00225860
	0.0370775	0.979085	0.0171963	Q23CI8	TTHERM_00856750
	0.228589	0.770325	-0.186104	Q23CK5	TTHERM_00856520
	0.576011	0.550898	-0.397764	Q23CK7	TTHERM_00856500
	2.46319	0.455771	-0.443347	Q23CU1	TTHERM_00052490
	1.67042	0.103843	-1.76731	Q23CU4	TTHERM_00052460
	0.117805	0.742814	0.317831	Q23CV0	TTHERM_00052400
	0.306339	0.504305	0.680239	Q23CV9	TTHERM_00052310
	0.00208016	0.998659	0.00131416	Q23D16	TTHERM_00051730
	1.30498	0.291588	-0.924934	Q23D72	TTHERM_00049190
	0.162306	0.843127	0.116884	Q23D77	TTHERM_00049140
	0.228246	0.636737	-0.364512	Q23D99	TTHERM_00048910
	0.31021	0.802508	-0.136794	Q23DC3	TTHERM_00047680
	0.499416	0.362953	1.30795	Q23DE3	TTHERM_00047480
	0.712766	0.355506	1.01903	Q23DJ9	TTHERM_00046920
	0.250197	0.444201	1.6784	Q23DK4	TTHERM_00046870
	0.714798	0.442031	-0.640495	Q23DK9	TTHERM_00046820
	1.22657	0.272396	-1.02686	Q23DN8	TTHERM_00046530
	0.745085	0.379215	-0.914791	Q23DP3	TTHERM_00046480
	0.298437	0.809228	0.134218	Q23DQ2	TTHERM_00046390
	0.803278	0.511265	-0.436507	Q23DT6	TTHERM_00045060
	0.252258	0.777471	0.173003	Q23DU6	TTHERM_00044960
	2.03603	0.301573	-0.800197	Q23DU8	TTHERM_00043950
	0.522983	0.639206	0.267653	Q23DV1	TTHERM_00043920
	0.158446	0.728142	0.288332	Q23DV5	TTHERM_00043880
	0.665266	0.612735	-0.294642	Q23DW3	TTHERM_00043800
	0.0904092	0.883439	-0.102819	Q23EV9	TTHERM_00644710
	1.21742	0.448841	-0.51713	Q23EX1	TTHERM_00644590
	0.211539	0.839339	0.120025	Q23EX8	TTHERM_00643530
	0.506246	0.438069	0.775146	Q23F09	TTHERM_00641240
	1.12304	0.546791	-0.358975	Q23F13	TTHERM_00641200
	1.656	0.383125	0.659226	Q23F53	TTHERM_00383600
	0.0578425	0.850331	-0.182856	Q23F76	TTHERM_00382380
	0.448764	0.548297	0.448943	Q23F77	TTHERM_00382370
	0.030208	0.896274	0.223887	Q23F79	TTHERM_00382350
	0.337542	0.696938	-0.244877	Q23F81	TTHERM_00382330
	0.646515	0.529385	0.443534	Q23F83	TTHERM_00382310
	0.0827589	0.781268	0.289179	Q23FB7	TTHERM_00379000
	0.650109	0.481971	0.510392	Q23FF1	TTHERM_00378660
	2.15445	0.30301	-0.790589	Q23FF7	TTHERM_00378600
	0.13612	0.929278	-0.0553427	Q23FF9	TTHERM_00378580
	2.43756	0.180244	1.18502	Q23FI7	TTHERM_00377310
	0.890781	0.237401	-1.43709	Q23FL3	TTHERM_00080020
	0.174895	0.846169	0.112812	Q23FN3	TTHERM_00079820
	0.424716	0.658933	0.262385	Q23FU1	TTHERM_00079230
	0.131685	0.799616	0.17482	Q23FZ3	TTHERM_00077710
	0.784054	0.457641	0.548842	Q23G18	TTHERM_00077460
	1.45594	0.0619259	-2.84335	Q23G22	TTHERM_00077420
	1.27969	0.42372	0.571345	Q23G37	TTHERM_00077270
	0.54625	0.259876	2.07613	Q23G98	TTHERM_00075670
	0.437492	0.388241	-1.15094	Q23H77	TTHERM_00820680
	0.485557	0.545028	-0.449543	Q23H78	TTHERM_00820670
	1.19716	0.665989	-0.220609	Q23H79	TTHERM_00820660
	0.109051	0.764736	0.276303	Q23J59	TTHERM_00491130
	0.198781	0.564463	-0.663331	Q23JE0	TTHERM_00488340
	0.906795	0.476625	0.485513	Q23JL9	TTHERM_00758860
	1.25576	0.550592	0.342037	Q23JM1	TTHERM_00758840
	0.862672	0.545675	-0.38305	Q23JX3	TTHERM_00196610
	1.07197	0.307405	0.961489	Q23JY7	TTHERM_00196470
	0.16239	0.900498	0.0729119	Q23JZ6	TTHERM_00196380
	0.129377	0.633839	-0.626328	Q23JZ7	TTHERM_00196370
	1.01024	0.639129	-0.241451	Q23K15	TTHERM_00196190
	0.734807	0.528717	0.430753	Q23K19	TTHERM_00196150
	1.19758	0.274357	1.02769	Q23K30	TTHERM_00196040
	0.365709	0.629639	-0.309612	Q23K37	TTHERM_00195970
	0.0924403	0.80927	-0.197991	Q23K70	TTHERM_00194650
	0.330309	0.720249	0.227296	Q23K81	TTHERM_00194540
	0.224508	0.777584	0.176908	Q23KD2	TTHERM_00194030
	1.80988	0.635283	-0.239081	Q23KE5	TTHERM_00193900
	0.945564	0.382759	-0.764756	Q23KF9	TTHERM_00193760
	0.589819	0.374156	1.03766	Q23KG1	TTHERM_00193740
	0.163513	0.874536	0.0933208	Q23KH2	TTHERM_00193630
	0.56172	0.531353	0.454953	Q23KH7	TTHERM_00193580
	1.32514	0.306765	-0.883182	Q23KI3	TTHERM_00193520
	0.403734	0.732451	0.202227	Q23KL5	TTHERM_00193200
	0.48759	0.694823	-0.228267	Q23MP0	TTHERM_00954240
	0.972347	0.182469	-1.90253	Q23NK3	TTHERM_00752170
	2.5834	0.0891064	-1.50596	Q23PP7	TTHERM_00463860
+	2.2346	0	-4.13492	Q23PU1	TTHERM_00463420
	0.277272	0.573946	-0.481135	Q23PZ5	TTHERM_00462870
	0.14702	0.915626	0.0630811	Q23Q34	TTHERM_00460500
	1.13686	0.211429	-1.37629	Q23QD4	TTHERM_00581490
	0.192427	0.581511	-0.606295	Q23QL7	TTHERM_00255620
	1.19238	0.207409	-1.33465	Q23QN9	TTHERM_00252430
	1.07442	0.202147	-1.55531	Q23QP0	TTHERM_00252420
	1.45399	0.0828718	2.26194	Q23QY3	TTHERM_00997780
	0.256878	0.865336	-0.0922206	Q23QZ0	TTHERM_00997710
	1.68355	0.305545	-0.817863	Q23R26	TTHERM_00850570
	0.381449	0.944327	0.0383215	Q23R84	TTHERM_00390040
	0.420192	0.390113	-1.17684	Q23RA8	TTHERM_00389800
	1.17219	0.41313	0.622119	Q23RD8	TTHERM_00388510
	0.651562	0.545002	0.416612	Q23RI9	TTHERM_00387010
	2.18731	0.171886	1.27706	Q23RM4	TTHERM_00384680
	0.209027	0.769042	0.190574	Q23RS7	TTHERM_00628710
	1.05935	0.0889302	-2.81547	Q23RT8	TTHERM_00628600
	0.00967474	0.995063	0.00650438	Q23RU1	TTHERM_00628570
	0.640237	0.580683	0.346409	Q23RV4	TTHERM_00628440
+	2.83577	0	-3.31268	Q23RV8	TTHERM_00628400
	0.850877	0.271503	-1.28578	Q23S05	TTHERM_00625950
	0.38857	0.457342	-0.733281	Q23TC5	TTHERM_00666570
	0.632732	0.276314	1.50584	Q23TC6	TTHERM_00666560
	0.0124352	0.97296	-0.0345469	Q23TC8	TTHERM_00666540
	0.792267	0.502398	0.456743	Q23TE2	TTHERM_00666400
	0.328571	0.844013	0.105367	Q23TG1	TTHERM_00666210
	0.329747	0.418333	-1.22091	Q23TG4	TTHERM_00666180
	0.901621	0.552849	-0.355594	Q23TU2	TTHERM_00912290
	0.036532	0.897979	-0.152559	Q23TY1	TTHERM_00962060
	0.00495969	0.995187	0.00546265	Q23U16	TTHERM_01197120
	1.46928	0.452231	-0.495145	Q23U54	TTHERM_00894400
	0.326569	0.44498	0.985025	Q23U61	TTHERM_00892350
	0.0654352	0.843148	0.193611	Q23W16	TTHERM_00794150
	0.252815	0.546284	0.623781	Q23W20	TTHERM_00794110
	2.37972	0.42335	0.516736	Q23WL7	TTHERM_00924270
	1.00861	0.455729	-0.507114	Q23WL9	TTHERM_00924250
	0.573692	0.274622	1.74481	Q23WM8	TTHERM_00923170
	0.844596	0.414542	0.70748	Q23WS8	TTHERM_00777270
	1.01119	0.231511	1.37112	Q23WS9	TTHERM_00777260
	1.05138	0.227139	-1.27718	Q23WX6	TTHERM_00774810
	0.285544	0.476306	0.87616	Q23YA8	TTHERM_00899550
	1.1728	0.231061	-1.25576	Q23YB5	TTHERM_00899480
	0.840601	0.17762	2.24006	Q23YB7	TTHERM_00899460
	0.377061	0.593195	0.383011	Q23YQ6	TTHERM_01207660
	0.221253	0.901665	0.0685895	Q23YQ7	TTHERM_01207650
	0.0785516	0.883413	-0.107976	Q23YQ8	TTHERM_01207630
	0.478031	0.458117	-0.673933	Q23YT4	TTHERM_00859260
	0.535073	0.545719	-0.41438	Q23YU6	TTHERM_00858120
	0.996789	0.541647	0.385827	Q23YW6	TTHERM_00857920
	0.964978	0.204408	-1.65167	Q23YW7	TTHERM_00857910
	0.238986	0.695514	0.275693	Q23ZD3	TTHERM_00787300
	0.738525	0.413745	-0.739472	Q23ZD8	TTHERM_00787250
	0.020946	0.951276	-0.0645196	Q23ZH0	TTHERM_00786930
	0.94986	0.376922	-0.83242	Q23ZH8	TTHERM_00785860
	1.758	0.207246	-1.10511	Q240I4	TTHERM_00991630
	0.262214	0.54348	-0.629763	Q240K0	TTHERM_00989490
	0.423212	0.379576	1.2746	Q240Q4	TTHERM_00624780
	0.837611	0.485488	0.467828	Q240R7	TTHERM_00624660
	0.909148	0.4421	0.575557	Q240V7	TTHERM_00624260
	0.102116	0.808516	0.187445	Q240X5	TTHERM_00623090
	1.85044	0.258217	-0.953775	Q240X8	TTHERM_00623060
+	2.0409	0	-3.41581	Q240Y0	TTHERM_00623040
	0.497785	0.675283	0.242535	Q240Y1	TTHERM_00623030
	0.204377	0.731897	0.242921	Q240Y5	TTHERM_00622990
	0.254648	0.564679	-0.539903	Q241B3	TTHERM_00622710
	0.52086	0.615021	-0.307771	Q244W3	TTHERM_00694540
	1.40149	0.198609	-1.35633	Q245C2	TTHERM_00732890
	0.0204586	0.980155	-0.0183633	Q245G0	TTHERM_00732510
	0.261188	0.550182	-0.562627	Q245K8	TTHERM_00248400
	0.19462	0.769474	-0.198728	Q245S5	TTHERM_00245740
	1.16075	0.204958	-1.45956	Q245Y8	TTHERM_00245100
	0.626925	0.273212	1.47815	Q245Z0	TTHERM_00245080
	0.472191	0.505664	0.52734	Q246A0	TTHERM_00243990
	0.0471813	0.926568	0.0770725	Q246C5	TTHERM_00243730
	0.077436	0.769378	0.386169	Q247Y5	TTHERM_00532840
	1.139	0.234163	1.26135	Q247Z0	TTHERM_00532790
	0.573248	0.299169	-1.49298	Q248E9	TTHERM_00532180
	2.58615	0.380266	0.608241	Q24B92	TTHERM_00348510
	0.52375	0.635674	-0.278507	Q24BP3	TTHERM_01092380
	0.195646	0.729746	0.255654	Q24BQ1	TTHERM_01091310
	0.282784	0.54302	-0.587459	Q24BV2	TTHERM_01049350
	2.31865	0.188847	-1.17349	Q24BV4	TTHERM_01049330
	0.427218	0.482921	0.598313	Q24BW7	TTHERM_01049200
	0.411187	0.411989	-1.01072	Q24C06	TTHERM_01020640
	0.581014	0.44415	0.670563	Q24C27	TTHERM_00697490
	0.760235	0.269906	-1.38909	Q24C31	TTHERM_00697450
	1.51058	0.577685	0.308041	Q24C62	TTHERM_00697090
	0.0431916	0.958869	-0.0353301	Q24C84	TTHERM_00695880
	0.0141468	0.963553	0.0579071	Q24C92	TTHERM_00695800
	1.43965	0.175947	-1.48538	Q24C99	TTHERM_00695730
	0.237737	0.605723	0.42392	Q24CA7	TTHERM_00695650
	0.247725	0.810209	0.137532	Q24CI8	TTHERM_00929540
	0.631508	0.547681	-0.393672	Q24CJ7	TTHERM_00929450
	1.08342	0.413929	-0.64329	Q24CL2	TTHERM_01220370
	0.394333	0.53873	-0.507929	Q24CW4	TTHERM_00713380
	0.707551	0.73967	0.182884	Q24CY1	TTHERM_00713200
	0.251648	0.549221	0.606202	Q24CY7	TTHERM_00713140
	0.238896	0.636875	0.349276	Q24D42	TTHERM_01113100
	0.544083	0.691041	0.228061	Q24D45	TTHERM_01113070
	0.4823	0.442005	0.75549	Q24D67	TTHERM_01104920
	0.0528856	0.941262	0.0570116	Q24DD0	TTHERM_01126390
	0.0577856	0.970792	-0.0228891	Q24DE2	TTHERM_01262850
	0.48422	0.842879	-0.103102	Q24DI9	TTHERM_00971840
	0.958113	0.365134	-0.866815	Q24DJ0	TTHERM_00971830
	1.16123	0.25743	1.11428	Q24DL4	TTHERM_00969600
	0.120317	0.809053	-0.168861	Q24DQ7	TTHERM_00790800
	0.150869	0.594694	0.730705	Q24DQ9	TTHERM_00790780
	0.130933	0.917539	-0.0618795	Q24DR3	TTHERM_00790740
	0.240685	0.754759	0.200088	Q24DS8	TTHERM_00790590
	0.38596	0.413904	-1.05745	Q24E28	TTHERM_00853120
	1.81969	0.268805	0.91655	Q24E49	TTHERM_00852910
	0.901423	0.50031	0.445562	Q24E65	TTHERM_00852750
	1.14504	0.210226	1.32786	Q24F10	TTHERM_01146030
	1.37339	0.478333	-0.441834	Q24F53	TTHERM_01129720
	0.538258	0.412128	0.851737	Q24F70	TTHERM_01128560
	0.296138	0.689164	0.263145	Q24FD2	TTHERM_00865310
	0.0100686	0.994658	0.00680955	Q24FD4	TTHERM_00865290
	0.0512291	0.845051	0.22558	Q24FD6	TTHERM_00865270
+	1.78813	0.0366316	2.77425	Q24FD8	TTHERM_00865250
	0.0986737	0.809776	-0.187867	Q24FH6	TTHERM_00864870
	2.82819	0.367385	-0.654038	Q24FP1	TTHERM_01071490
	0.381702	0.742653	-0.192867	Q24FQ8	TTHERM_01070330
	0.430941	0.473412	-0.645424	Q24FR9	TTHERM_01344710
	0.74481	0.780483	-0.141387	Q24GK8	TTHERM_00725820
	0.718457	0.462717	0.543139	Q24GM1	TTHERM_00724700
	0.147561	0.896841	0.0804996	Q24GM2	TTHERM_00724690
	0.518501	0.742156	0.184654	Q24GN6	TTHERM_00977740
	0.778962	0.337424	-1.03424	Q24HH7	TTHERM_01001470
	0.155099	0.748066	-0.24758	Q24HM7	TTHERM_01055600
	0.21859	0.596403	0.476347	Q24HY8	TTHERM_00571860
	1.56895	0.216032	1.13362	Q24HZ7	TTHERM_00571770
	0.24306	0.548652	-0.612149	Q24I00	TTHERM_00571740
	0.122639	0.743758	0.309997	Q24I09	TTHERM_00571650
	0.951608	0.191325	-1.87705	Q24I27	TTHERM_00569490
	0.382564	0.376259	1.50915	Q24I35	TTHERM_00569410
	0.70754	0.550714	-0.379133	Q24IL2	TTHERM_00919620
	1.85345	0.216267	-1.13585	Q24IM0	TTHERM_00919540
	0.649755	0.648513	-0.249768	W7WVU8	TTHERM_000495990
	0.225356	0.78556	0.163183	W7WWA2	TTHERM_000681920
	1.24107	0.262063	-1.09048	W7WX86	TTHERM_001232262
	1.43648	0.542231	-0.355514	W7WZL8	TTHERM_000569069
	0.207657	0.743238	-0.230824	W7X1B9	TTHERM_000780829
	2.05571	0.336132	-0.731932	W7X235	TTHERM_000686039
	0.323955	0.440944	-1.06839	W7X3Z3	TTHERM_000338239
	0.600772	0.413605	0.777671	W7X3Z8	TTHERM_000339809
	0.164871	0.842416	-0.121906	W7X469	TTHERM_000196029
+	1.37613	0.046087	-3.3622	W7X4R1	TTHERM_000649439
	0.563668	0.41472	0.860165	W7X5M4	TTHERM_000840039
	0.774916	0.413448	-0.706829	W7X5T6	TTHERM_000756449
	0.631634	0.2615	-1.73027	W7X6G9	TTHERM_000703669
	1.2477	0.373113	-0.73927	W7X6X6	TTHERM_000293429
	1.32844	0.453095	0.500944	W7X744	TTHERM_000088159
	0.208126	0.630171	0.398518	W7X7K1	TTHERM_000584709
	0.448216	0.579754	-0.382651	W7X7Q3	TTHERM_001014659
	0.00783579	0.996163	0.00260766	W7X7Q9	TTHERM_000530016
	2.84273	0.273871	0.810741	W7X8H4	TTHERM_000146184
	0.0130475	0.966598	-0.0513751	W7X8V5	TTHERM_000121009
	1.36754	0.457339	-0.479197	W7X994	TTHERM_000487129
	0.779226	0.446084	-0.594492	W7X9A6	TTHERM_000157929
	0.355211	0.636012	0.303428	W7X9F7	TTHERM_000441959
	0.319813	0.453735	-0.932431	W7XAA6	TTHERM_000005949
	0.166352	0.63808	-0.437949	W7XAM8	TTHERM_000268328
	0.623687	0.768909	-0.160084	W7XB73	TTHERM_000526679
	0.166352	0.4739	-0.42		TTHERM_000649439
	0.695435	0.547306	-0.394895	W7XBA6	TTHERM_000463528
	0.724566	0.267329	1.43543	W7XBI1	TTHERM_000522989
	0.730913	0.684576	-0.222592	W7XBP2	TTHERM_000680599
	0.143479	0.929289	0.0545365	W7XBY3	TTHERM_000439109
	1.81456	0.580792	-0.297146	W7XC24	TTHERM_000442899
	0.0553382	0.821703	-0.303745	W7XC40	TTHERM_000339939
	0.596278	0.37748	-1.05284	W7XC77	TTHERM_000326867
	0.0150511	0.986299	-0.0137774	W7XCX2	TTHERM_001164064
	0.894613	0.320842	0.998576	W7XDG5	TTHERM_000300119
	1.36628	0.372434	-0.715705	W7XDP3	TTHERM_001151438
	0.836816	0.113267	2.93583	W7XEU3	TTHERM_000530399
	0.919035	0.196747	1.80012	W7XFI6	TTHERM_000785910
	0.879057	0.543533	0.386787	W7XG43	TTHERM_000152219
	0.78688	0.247493	-1.49597	W7XG67	TTHERM_000774820
	0.29983	0.687387	-0.263484	W7XGD1	TTHERM_000372529
	2.0342	0.272533	-0.851167	W7XGD7	TTHERM_000408698
	0.486813	0.413479	-0.927503	W7XGK2	TTHERM_000474969
	0.193495	0.720686	-0.273447	W7XH07	TTHERM_000849319
	1.72736	0.3758	0.684192	W7XH43	TTHERM_000069209
	2.19853	0.373343	-0.650927	W7XHA5	TTHERM_000773538
	0.126142	0.655154	-0.528907	W7XHC6	TTHERM_000530149
+	2.50137	0.0316364	-2.18602	W7XHE9	TTHERM_000578529
	0.652051	0.569489	-0.357291	W7XHT1	TTHERM_000335759
	0.0314656	0.970202	-0.0252463	W7XI10	TTHERM_001109848
	0.207181	0.778534	0.174616	W7XI81	TTHERM_000268319
+	2.81711	0	-3.06355	W7XJB1	TTHERM_000442909
	1.77423	0.444987	-0.50032	W7XJD2	TTHERM_000476849
	0.4896	0.376	-1.1652	W7XJL7	TTHERM_000142399
	0.40477	0.845634	-0.100118	W7XKI8	TTHERM_000418499
	0.0275805	0.901492	0.214921	W7XLA7	TTHERM_000160999
	1.21945	0.704704	-0.199417	W7XLR7	TTHERM_001293241
	0.776476	0.213333	1.84593	X1W3R4	TTHERM_00149630
	0.663318	0.6476	0.248864	X1W3T2	TTHERM_00688410

## Sheet: CFAP206-KO_LFQ
C: Student's T-test Significant 206_WT	N: -Log Student's T-test p-value 206_WT	N: Student's T-test q-value 206_WT	N: Student's T-test Difference 206_WT	protein Ids UniProt	genes TGD
	0.21244	0.579616	0.661233	A4VCP3	TTHERM_00497809
	0.603879	0.188262	1.9796	A4VCS2	TTHERM_00670209
	0.241034	0.753293	-0.173434	A4VCU8	TTHERM_00242188
	1.30711	0.395455	0.394467	A4VCW8	TTHERM_00614859
	1.04544	0.239924	-0.729635	A4VD15	TTHERM_00535929
	0.136469	0.713474	-0.403734	A4VD25	TTHERM_00494849
+	3.11997	0.0101622	2.14027	A4VD54	TTHERM_00502619
	2.56979	0.380808	-0.349767	A4VD56	TTHERM_00502359
	0.114986	0.890412	-0.089667	A4VD75	TTHERM_00149859
	1.32905	0.0969231	1.5643	A4VD76	TTHERM_00149798
	2.43051	0.144116	-0.700133	A4VDZ5	TTHERM_00641119
	0.698894	0.729948	-0.141267	A4VE64	TTHERM_00449029
	0.693724	0.684941	-0.1709	A4VEY5	TTHERM_00420939
	2.37123	0.288103	-0.459367	A4VEY9	TTHERM_00419759
	0.698894	0.0952	-0.99124		TTHERM_000649439
	0.27675	0.515825	-0.631934	A4VEZ3	TTHERM_00443109
	1.29191	0.500145	0.280233	A4VF57	TTHERM_00648919
	0.854699	0.306036	0.636667	I7LSV4	TTHERM_00947430
	0.349194	0.451482	0.708434	I7LSW1	TTHERM_00825210
	0.308217	0.466844	-0.769267	I7LT13	TTHERM_00755860
+	2.44168	0.00989474	-2.75473	I7LT36	TTHERM_00723580
	0.106807	0.805647	0.226299	I7LT38	TTHERM_00715640
	0.677124	0.579134	0.2625	I7LT60	TTHERM_00691520
	0.395054	0.381577	0.9708	I7LT65	TTHERM_00691790
	2.00603	0.394327	-0.356	I7LT66	TTHERM_00691840
	1.20208	0.267222	-0.622	I7LT67	TTHERM_00691900
	1.20113	0.467474	0.315167	I7LT74	TTHERM_00648910
	0.0789831	0.975763	-0.0180333	I7LT80	TTHERM_00649240
	1.17358	0.0968163	1.73337	I7LT86	TTHERM_00599780
+	3.89843	0.0094	-1.8043	I7LTD0	TTHERM_00529730
	0.432902	0.823007	0.0984669	I7LTG8	TTHERM_00486680
	0.509092	0.21949	-2.41737	I7LTJ4	TTHERM_00471350
	0.506993	0.428138	0.536933	I7LTJ7	TTHERM_00471510
	2.27405	0.11781	-0.807366	I7LTL0	TTHERM_00441950
	0.642473	0.406745	-0.510134	I7LTL3	TTHERM_00442100
	0.479361	0.398852	0.670233	I7LTM1	TTHERM_00442480
	0.56934	0.224459	1.6266	I7LTP1	TTHERM_00420030
	1.08238	0.14839	1.09457	I7LTS7	TTHERM_00548160
	0.00178761	0.995403	-0.00360044	I7LTV2	TTHERM_00058600
	1.17199	0.113328	-1.385	I7LTW2	TTHERM_00059130
	0.475122	0.350879	-0.883633	I7LTW6	TTHERM_00059330
	0.693622	0.177402	1.6357	I7LTY1	TTHERM_00068140
	2.7019	0.0911294	0.9792	I7LU14	TTHERM_00540260
	1.08105	0.0968081	-1.95403	I7LU17	TTHERM_00540420
	3.15072	0.180463	-0.580034	I7LU20	TTHERM_00370750
	1.98176	0.468287	0.2836	I7LU47	TTHERM_00559720
	1.23906	0.0965	1.7686	I7LU51	TTHERM_00560000
	0.812698	0.160757	1.42527	I7LU65	TTHERM_00562810
	0.761808	0.23964	-0.943166	I7LU96	TTHERM_00143720
	0.946724	0.105835	-2.0523	I7LUB7	TTHERM_00145830
	0.241674	0.474292	-1.26163	I7LUE1	TTHERM_00294910
	0.138649	0.704851	0.425434	I7LUE7	TTHERM_00295220
	0.103865	0.871423	-0.1164	I7LUK4	TTHERM_00522290
	1.88569	0.225188	-0.581867	I7LUL4	TTHERM_00522810
	1.79535	0.667183	0.161433	I7LUL6	TTHERM_00522920
	0.677806	0.169276	1.822	I7LUP6	TTHERM_00266570
	0.563345	0.679724	-0.183999	I7LUX8	TTHERM_00188400
	1.76641	0.293739	0.481333	I7LUZ1	TTHERM_00189080
	2.5152	0.212854	-0.560401	I7LV00	TTHERM_00189530
	0.353733	0.852578	-0.0867659	I7LV58	TTHERM_00334410
	1.7879	0.356756	-0.3989	I7LV70	TTHERM_00338110
	0.24415	0.493449	0.992567	I7LV80	TTHERM_00339690
	2.49106	0.113415	-0.825432	I7LV93	TTHERM_00437360
	2.75069	0.114069	0.781534	I7LVA0	TTHERM_00437740
	0.593158	0.289297	-0.9665	I7LVI5	TTHERM_00285290
	0.684678	0.21568	1.2669	I7LVJ1	TTHERM_00285620
	1.33852	0.532854	-0.251333	I7LVL5	TTHERM_00290850
	0.399072	0.315107	1.64987	I7LVT3	TTHERM_00590130
+	1.50569	0.0366667	-3.41377	I7LVV2	TTHERM_00661620
	1.06184	0.184427	0.9181	I7LVW4	TTHERM_00216030
	2.99486	0.195872	0.556267	I7LVY1	TTHERM_00218940
	1.82667	0.426966	0.324233	I7LVZ7	TTHERM_00220810
	1.33356	0.118324	-1.1167	I7LW15	TTHERM_00410240
	1.90133	0.0591456	-1.6844	I7LW36	TTHERM_00304340
	0.790819	0.195187	1.17727	I7LW77	TTHERM_00316630
	0.548978	0.608886	-0.252034	I7LW80	TTHERM_00316910
	5.38237	0.415379	-0.297233	I7LWA5	TTHERM_00148750
	0.247762	0.649273	-0.318867	I7LWA6	TTHERM_00148800
	2.89785	0.219249	0.528333	I7LWB4	TTHERM_00149230
	0.591523	0.521224	-0.330066	I7LWC5	TTHERM_00149860
	1.39396	0.295344	-0.5177	I7LWE3	TTHERM_00151820
	0.589264	0.356674	-0.674666	I7LWH4	TTHERM_00564510
	1.33526	0.406688	-0.3749	I7LWH9	TTHERM_00566780
+	2.30698	0.00783333	-2.56103	I7LWI9	TTHERM_00499590
	0.770072	0.293574	-0.7214	I7LWJ2	TTHERM_00500750
	1.2239	0.651753	-0.177567	I7LWJ8	TTHERM_00502130
+	2.02553	0.0104444	3.99227	I7LWP4	TTHERM_00729250
	2.67388	0.322058	-0.402901	I7LWP7	TTHERM_00578560
	0.137224	0.714411	0.391067	I7LWQ0	TTHERM_00578720
	0.116719	0.797895	-0.2259	I7LWQ3	TTHERM_00578880
	2.82548	0.111968	0.781933	I7LWT9	TTHERM_00353280
	0.750522	0.217662	-1.10553	I7LWU9	TTHERM_00492560
	0.535792	0.756531	-0.132666	I7LWZ7	TTHERM_00446430
+	1.99233	0.0395181	-1.9626	I7LX00	TTHERM_00535150
	0.388538	0.351119	1.26553	I7LX12	TTHERM_00535760
	1.02503	0.514703	-0.2824	I7LX35	TTHERM_00474460
	1.37119	0.588032	-0.217833	I7LX53	TTHERM_00657270
	0.699155	0.526492	-0.3044	I7LX79	TTHERM_00455570
	2.12894	0.083871	-1.1763	I7LXF9	TTHERM_00238830
	0.420703	0.349808	1.08773	I7LXG3	TTHERM_00239080
	0.464888	0.464589	0.486234	I7LXG7	TTHERM_00239290
	0.698197	0.237062	-1.0577	I7LXK6	TTHERM_00467780
	0.377671	0.399547	-0.929234	I7LXK8	TTHERM_00467890
	0.531761	0.414708	-0.566133	I7LXM2	TTHERM_00684620
	0.407349	0.627887	-0.255601	I7LXQ4	TTHERM_00765300
	3.18254	0.0912281	0.915833	I7LXS6	TTHERM_00670340
	0.160409	0.684239	0.402167	I7LXT2	TTHERM_00670660
	0.44194	0.340754	-1.08837	I7LXT7	TTHERM_00670910
	1.49115	0.0603168	2.33427	I7LXX3	TTHERM_00688500
	0.354119	0.428808	0.806334	I7LY09	TTHERM_00683360
+	1.58634	0.0402632	-2.88937	I7LY38	TTHERM_00495950
	0.00575463	0.994154	0.00720024	I7LY45	TTHERM_00497300
	1.83555	0.409873	-0.344033	I7LY62	TTHERM_00498220
	1.3061	0.0763796	-2.11777	I7LZD7	TTHERM_00947460
	0.063073	0.924342	0.0710328	I7LZE3	TTHERM_00825190
	0.411568	0.348169	-1.173	I7LZF9	TTHERM_00823690
	0.256651	0.553083	0.555034	I7LZH1	TTHERM_00773340
	0.554085	0.348736	-0.7508	I7LZI8	TTHERM_00760600
	0.463571	0.293504	1.38373	I7LZP3	TTHERM_00691610
	1.34979	0.111471	-1.22077	I7LZR0	TTHERM_00649160
	0.540188	0.271043	1.28557	I7LZS3	TTHERM_00600110
	3.31536	0.0754925	1.01623	I7LZV1	TTHERM_00585260
	0.964615	0.0968677	-2.59043	I7LZW8	TTHERM_00530070
	1.08112	0.546995	-0.252133	I7LZX2	TTHERM_00530270
	1.20299	0.0921198	-1.94233	I7LZZ8	TTHERM_00486610
	3.22474	0.146658	0.6459	I7M007	TTHERM_00487090
	1.33801	0.770095	-0.111733	I7M008	TTHERM_00487150
	0.843696	0.159952	-1.3669	I7M084	TTHERM_00420720
	0.789833	0.426097	-0.417667	I7M0A1	TTHERM_00545830
+	1.90134	0.01856	-3.18193	I7M0B4	TTHERM_00549640
	1.38223	0.0582018	-2.54647	I7M0C5	TTHERM_00058260
	0.681352	0.181385	-1.60513	I7M0D5	TTHERM_00058800
	0.675744	0.933364	-0.0360006	I7M0G1	TTHERM_00068170
	2.62933	0.344835	-0.384033	I7M0H4	TTHERM_00070880
	0.755203	0.546442	0.278699	I7M0J1	TTHERM_00540130
	0.1492	0.654533	-0.685299	I7M0M5	TTHERM_00375150
	0.0393988	0.951801	0.0511672	I7M0N5	TTHERM_00561240
	0.575063	0.291745	0.973167	I7M0N9	TTHERM_00561440
	2.77954	0.058991	-1.2429	I7M0R3	TTHERM_00140960
	3.30989	0.0971753	0.849134	I7M0S2	TTHERM_00142420
	2.56628	0.304512	-0.426668	I7M0S7	TTHERM_00143690
	1.234	0.0981875	1.65087	I7M0T0	TTHERM_00144860
	0.655759	0.180156	-1.76397	I7M0T4	TTHERM_00145080
	0.368333	0.70717	-0.182533	I7M0W2	TTHERM_00293350
	0.567544	0.21984	-1.70757	I7M148	TTHERM_00523000
	2.45588	0.0956449	-0.920134	I7M1D2	TTHERM_00128670
	0.604471	0.270438	-1.07437	I7M1H3	TTHERM_00189160
	0.641582	0.256337	1.0638	I7M1H9	TTHERM_00189460
	0.012286	0.991606	0.00869942	I7M1K4	TTHERM_00191790
	0.23995	0.947	0.0337334	I7M1N7	TTHERM_00334290
	2.07668	0.160655	0.697766	I7M1P1	TTHERM_00334500
	0.52992	0.276243	1.2539	I7M1R0	TTHERM_00339610
	0.104344	0.76757	-0.376034	I7M1T7	TTHERM_00439040
	0.700867	0.416426	0.468133	I7M1V6	TTHERM_00277490
	0.704073	0.182138	-1.4948	I7M246	TTHERM_00290880
	3.7953	0.113878	-0.723	I7M279	TTHERM_00137550
	0.251106	0.900786	-0.0627664	I7M294	TTHERM_00138340
	1.99518	0.0590442	-1.5646	I7M2A5	TTHERM_00586720
	0.346573	0.424019	0.8688	I7M2A9	TTHERM_00589960
	1.2565	0.103743	-1.4454	I7M2B1	TTHERM_00590060
	0.103596	0.926447	-0.0506992	I7M2C6	TTHERM_00660320
	0.422467	0.399003	0.780466	I7M2D2	TTHERM_00661650
	0.608115	0.224605	-1.3757	I7M2E2	TTHERM_00215960
	1.88837	0.447755	0.305033	I7M2E3	TTHERM_00216010
	0.151277	0.908223	0.0631339	I7M2E8	TTHERM_00218270
	3.12235	0.0587407	1.17507	I7M2F8	TTHERM_00218790
	1.4467	0.375267	-0.405801	I7M2G0	TTHERM_00218910
	0.536821	0.30004	-1.017	I7M2G4	TTHERM_00219140
	0.0756133	0.851632	-0.218333	I7M2G7	TTHERM_00219300
	0.104747	0.805374	0.231067	I7M2K5	TTHERM_00411830
	2.00491	0.322285	-0.428933	I7M2R5	TTHERM_00317200
	0.530939	0.342788	-0.8234	I7M2U5	TTHERM_00149310
	0.966876	0.148062	1.2258	I7M2W1	TTHERM_00151190
	0.294553	0.867581	0.0803006	I7M2X8	TTHERM_00152110
	0.0706141	0.885066	0.1436	I7M2Y1	TTHERM_00931970
+	2.56421	0.0251636	-1.91407	I7M303	TTHERM_00564540
	2.74979	0.160451	-0.634467	I7M304	TTHERM_00565600
	3.01167	0.0768	-1.0545	I7M308	TTHERM_00566810
	2.80505	0.314848	-0.406167	I7M317	TTHERM_00499570
	2.51432	0.109021	0.849066	I7M323	TTHERM_00500890
	0.443723	0.348324	1.02323	I7M328	TTHERM_00502220
	1.44649	0.421181	-0.348167	I7M335	TTHERM_00502590
+	3.28118	0.041	1.34193	I7M350	TTHERM_00558300
	2.70302	0.180611	-0.597166	I7M351	TTHERM_00558360
	0.865635	0.143442	-1.54873	I7M356	TTHERM_00558630
	0.0675057	0.876447	-0.173532	I7M395	TTHERM_00348090
	2.99789	0.377725	0.343067	I7M3D3	TTHERM_00492850
	0.0796758	0.983923	-0.0106335	I7M3F3	TTHERM_00444180
	1.29251	0.384558	0.406667	I7M3G7	TTHERM_00445980
	1.21679	0.453126	0.3288	I7M3K6	TTHERM_00473030
	1.48273	0.289904	-0.517533	I7M3S2	TTHERM_00459310
	0.157811	0.947168	-0.0350005	I7M3W6	TTHERM_00616050
+	3.46174	0.00917073	-1.91993	I7M3Y8	TTHERM_00238810
	1.73491	0.180459	-0.702501	I7M407	TTHERM_00241900
	0.295571	0.419974	-1.32733	I7M486	TTHERM_00766430
	0.231007	0.916596	-0.0519009	I7M488	TTHERM_00780430
	0.222019	0.620957	-0.438166	I7M491	TTHERM_00780580
	1.6196	0.0605	1.8309	I7M4D8	TTHERM_00329700
	1.63762	0.20484	0.6647	I7M4E7	TTHERM_00332160
	3.55573	0.06848	1.02537	I7M4E9	TTHERM_00688300
	0.232712	0.889552	0.0699666	I7M4I6	TTHERM_00683230
	0.755234	0.705396	-0.1552	I7M4K0	TTHERM_00647400
	1.09331	0.11375	-1.45717	I7M5Z4	TTHERM_00773210
	1.14732	0.105217	-1.53123	I7M5Z8	TTHERM_00773430
	0.601261	0.622599	-0.230266	I7M609	TTHERM_00760390
	1.30882	0.622842	-0.192966	I7M670	TTHERM_00691650
	0.150925	0.927167	-0.0470009	I7M688	TTHERM_00649260
	0.747315	0.713257	-0.1497	I7M6D6	TTHERM_00529650
	3.71259	0.0829091	0.9155	I7M6E0	TTHERM_00529860
	1.82702	0.096	-1.10857	I7M6E4	TTHERM_00530060
	1.19351	0.761132	-0.117266	I7M6H4	TTHERM_00486600
	0.986904	0.53238	0.2691	I7M6I2	TTHERM_00487020
	0.584603	0.289748	0.9984	I7M6K2	TTHERM_00471380
	0.103785	0.785153	0.3135	I7M6L8	TTHERM_00441970
	0.772505	0.62267	-0.211667	I7M6N0	TTHERM_00442600
	1.19222	0.0621639	3.05097	I7M6N2	TTHERM_00442700
	2.00529	0.110538	-0.939767	I7M6R0	TTHERM_00420710
	0.0237014	0.951205	-0.114966	I7M6U9	TTHERM_00056140
	0.689807	0.195717	-1.436	I7M706	TTHERM_00071090
	0.0878428	0.819793	0.258766	I7M742	TTHERM_00372530
	1.41774	0.433444	-0.334667	I7M772	TTHERM_00561710
	1.68751	0.114	-0.982367	I7M777	TTHERM_00705200
	1.65474	0.0584842	2.09663	I7M7F0	TTHERM_00294930
+	2.29194	0.012129	3.3745	I7M7K1	TTHERM_00405520
	0.784257	0.356401	-0.548499	I7M7K2	TTHERM_00405570
	0.852071	0.348526	0.544367	I7M7M5	TTHERM_00522940
	0.0730108	0.84133	-0.281267	I7M7Q3	TTHERM_00266490
	2.04625	0.15639	-0.7161	I7M7Z1	TTHERM_00188670
	0.748408	0.157848	-1.68163	I7M846	TTHERM_00476840
+	2.03977	0.0134286	4.59933	I7M849	TTHERM_00476990
	1.23185	0.426072	0.358166	I7M861	TTHERM_00483650
	0.272567	0.505483	-0.720967	I7M863	TTHERM_00333230
	0.96668	0.0975789	2.55817	I7M880	TTHERM_00338200
+	2.30311	0.01175	-3.34443	I7M882	TTHERM_00338320
	0.0638321	0.961805	0.0279325	I7M8F7	TTHERM_00283830
+	3.6397	0.0167059	2.85063	I7M8S9	TTHERM_00138600
	0.826154	0.148858	-1.51643	I7M8X9	TTHERM_00218310
+	2.31098	0.0181961	2.34233	I7M8Y1	TTHERM_00218410
	0.754101	0.672496	0.179067	I7M8Z8	TTHERM_00219350
	0.167987	0.906517	-0.0653661	I7M910	TTHERM_00220990
	1.17013	0.142635	-1.0999	I7M912	TTHERM_00221090
	3.4597	0.0617851	1.06797	I7M913	TTHERM_00221140
	3.29862	0.06092	1.17317	I7M917	TTHERM_00408840
	0.374876	0.515201	-0.446566	I7M989	TTHERM_00316930
	0.987383	0.112871	1.71797	I7M9C4	TTHERM_00149300
+	2.19243	0.0170909	-6.23377	I7M9E4	TTHERM_00151390
	0.171948	0.619473	0.738767	I7M9H5	TTHERM_00564090
	1.45992	0.09696	-1.32773	I7M9I4	TTHERM_00565590
	0.663147	0.857803	-0.0766335	I7M9J2	TTHERM_00499300
	2.8269	0.0954157	-0.938033	I7M9L5	TTHERM_00502580
	3.96753	0.174407	-0.560933	I7M9N6	TTHERM_00558620
	0.0144088	0.992173	-0.00703303	I7M9T0	TTHERM_00348390
	0.0472861	0.895425	-0.245899	I7M9T7	TTHERM_00348780
	1.04894	0.0814966	-3.0014	I7M9W2	TTHERM_00492840
	0.49729	0.290311	-1.23927	I7M9Z2	TTHERM_00444710
	0.116423	0.770295	0.292	I7M9Z5	TTHERM_00444870
	1.47554	0.0959548	-1.43887	I7MA06	TTHERM_00446450
	0.163221	0.656361	0.5313	I7MA78	TTHERM_00659130
	0.931662	0.563826	-0.249666	I7MA87	TTHERM_00455540
+	4.9716	0	6.71647	I7MAD4	TTHERM_00301860
	2.2884	0.112759	0.845667	I7MAI3	TTHERM_00241740
	0.68029	0.252459	1.00047	I7MAL3	TTHERM_00467660
	0.198636	0.628031	-0.472199	I7MAR7	TTHERM_00766530
	0.411312	0.886033	-0.0675335	I7MAY1	TTHERM_00688470
	0.810701	0.112955	2.5658	I7MAY3	TTHERM_00688570
	0.732854	0.44811	0.400933	I7MB37	TTHERM_00678170
+	3.50763	0.0332174	1.3858	I7MB38	TTHERM_00678220
	0.0483935	0.972025	-0.0225995	I7MB53	TTHERM_00497270
	1.82496	0.403626	-0.350833	I7MB72	TTHERM_00525130
	1.53013	0.0595273	-2.14587	I7MCD3	TTHERM_00947370
	2.08919	0.052	-1.70457	I7MCE9	TTHERM_00825630
	0.832425	0.144753	-1.5604	I7MCI4	TTHERM_00760510
	0.201953	0.802374	-0.139133	I7MCM8	TTHERM_00716250
+	1.92276	0.0371831	-2.23147	I7MCP6	TTHERM_00691890
	2.76513	0.447627	-0.286733	I7MCU1	TTHERM_00584850
	1.03469	0.0976788	-2.1602	I7MCU6	TTHERM_00585100
	0.958394	0.323724	-0.556333	I7MCV2	TTHERM_00585420
	1.55351	0.461337	-0.3031	I7MCV5	TTHERM_00529510
+	3.20023	0.0156667	-3.76467	I7MCW2	TTHERM_00529880
+	1.88873	0.0337059	2.3516	I7MCZ9	TTHERM_00486780
	0.101298	0.798413	-0.2765	I7MD03	TTHERM_00486990
	0.194887	0.875521	0.0837332	I7MD14	TTHERM_00470810
	0.0361989	0.925593	0.170134	I7MD19	TTHERM_00471090
+	3.2057	0.0398919	-1.4061	I7MD32	TTHERM_00471850
	0.368276	0.373538	1.2083	I7MD43	TTHERM_00442140
	1.10233	0.101518	-1.6774	I7MD55	TTHERM_00442770
	0.0262223	0.948137	-0.112633	I7MD58	TTHERM_00442920
	0.85202	0.156869	-1.37537	I7MD62	TTHERM_00443120
	2.64176	0.0932093	0.982167	I7MD81	TTHERM_00420680
	0.880465	0.574352	0.246799	I7MD89	TTHERM_00421090
	0.234027	0.547193	-0.668701	I7MD94	TTHERM_00543590
	0.415972	0.666587	-0.215101	I7MDA9	TTHERM_00549500
	1.48875	0.144831	-0.876067	I7MDC9	TTHERM_00058590
	1.02072	0.100176	1.86803	I7MDF9	TTHERM_00069180
	0.651359	0.283741	-0.907334	I7MDI3	TTHERM_00538810
	0.170468	0.591947	1.14	I7MDI8	TTHERM_00540090
	0.930683	0.225706	-0.837033	I7MDJ7	TTHERM_00370740
+	2.72247	0.0156667	3.38367	I7MDT2	TTHERM_00145090
+	1.81261	0.0408	2.3308	I7MDT5	TTHERM_00145260
	0.50089	0.359515	-0.770734	I7MDU8	TTHERM_00145930
	0.589583	0.333928	-0.7623	I7MDX8	TTHERM_00295310
	0.0931348	0.908827	-0.076533	I7MDY7	TTHERM_00295780
+	2.8496	0.00835556	2.20303	I7MDZ5	TTHERM_00297200
	0.877882	0.7575	-0.123433	I7ME23	TTHERM_00406590
	0.689932	0.26992	-0.909033	I7ME33	TTHERM_00522280
+	1.98043	0.0239365	-2.35127	I7ME36	TTHERM_00522430
	0.357019	0.472107	0.595466	I7ME40	TTHERM_00522630
	1.1281	0.291868	0.5744	I7ME41	TTHERM_00522700
	0.120523	0.768166	0.285467	I7ME52	TTHERM_00508990
+	2.63573	0.00817391	-2.37543	I7ME76	TTHERM_00266610
	1.2819	0.436916	-0.339334	I7ME81	TTHERM_00267880
	0.0101631	0.983135	0.0258338	I7MEA3	TTHERM_00125140
	1.30272	0.057875	-3.2299	I7MEJ0	TTHERM_00191160
	0.624285	0.725566	0.146667	I7MEJ5	TTHERM_00191430
	4.53268	0.0513708	1.1155	I7MEK2	TTHERM_00191800
	4.69921	0.237327	-0.461466	I7MEK6	TTHERM_00192030
	0.63979	0.31377	-0.764667	I7MEL3	TTHERM_00476710
	0.199817	0.598474	-0.646833	I7MEN4	TTHERM_00334300
	2.0875	0.118566	0.855467	I7MEQ7	TTHERM_00339620
	0.182416	0.629811	0.539099	I7MF51	TTHERM_00292250
	0.0338395	0.980203	0.0155665	I7MF67	TTHERM_00134870
	0.872747	0.0964776	-3.09213	I7MF84	TTHERM_00136460
	0.906414	0.145867	1.41407	I7MF85	TTHERM_00136510
	0.559819	0.470799	-0.4111	I7MF99	TTHERM_00825370
	0.0946721	0.775664	-0.4359	I7MFD1	TTHERM_00823670
	1.82686	0.357947	0.395601	I7MFN3	TTHERM_00219470
+	2.88745	0.0330909	-1.57197	I7MFP6	TTHERM_00220800
	1.13345	0.0888193	-2.20397	I7MFQ1	TTHERM_00723030
	0.697299	0.248664	0.9847	I7MFR4	TTHERM_00408760
	1.36723	0.0799444	-1.8677	I7MFU3	TTHERM_00716090
	0.932371	0.690882	-0.158467	I7MG46	TTHERM_00316370
	1.22647	0.419503	0.3659	I7MG47	TTHERM_00600480
	0.224088	0.629009	0.3927	I7MGB2	TTHERM_00149110
	0.487791	0.300675	-1.1768	I7MGD9	TTHERM_00530200
	3.44692	0.0981296	-0.802166	I7MGI5	TTHERM_00486480
+	1.35137	0.0374795	-4.58407	I7MGK7	TTHERM_00487130
	1.0445	0.33654	-0.5148	I7MGN3	TTHERM_00471260
	1.10137	0.283129	0.610867	I7MGQ5	TTHERM_00471770
	0.715928	0.347882	-0.610566	I7MGS3	TTHERM_00499580
	0.840715	0.118242	-2.01213	I7MGV5	TTHERM_00502720
	2.18949	0.505836	0.251833	I7MGY5	TTHERM_00558310
	0.729445	0.156926	-1.79577	I7MGY8	TTHERM_00558370
	0.280831	0.679542	0.2424	I7MGZ7	TTHERM_00558590
	1.00656	0.538856	-0.263399	I7MH00	TTHERM_00558640
	0.392591	0.421052	-0.731333	I7MH10	TTHERM_00420700
	0.0385849	0.925312	0.135834	I7MH18	TTHERM_00420900
	1.43219	0.299919	0.5067	I7MH22	TTHERM_00421060
	0.969542	0.451182	-0.353034	I7MH43	TTHERM_00578550
	3.01275	0.0816159	0.993767	I7MH91	TTHERM_00058610
	0.45982	0.681147	-0.191699	I7MHB1	TTHERM_00348650
	0.495296	0.330115	0.960766	I7MHB9	TTHERM_00349060
	0.200788	0.903879	0.0640335	I7MHD4	TTHERM_00059340
	2.4454	0.08216	-1.10007	I7MHF2	TTHERM_00492760
	0.563123	0.395886	0.590533	I7MHH0	TTHERM_00069360
	0.319477	0.393277	1.49727	I7MHL9	TTHERM_00540050
	1.46743	0.289241	-0.522867	I7MHP2	TTHERM_00370820
	0.0563123	0.892048	-0.175201	I7MHS8	TTHERM_00535700
	0.632	0.160729	-2.33233	I7MHT4	TTHERM_00375130
	0.0475648	0.923461	-0.0895672	I7MHY7	TTHERM_00475140
	0.957921	0.160885	1.14203	I7MHZ7	TTHERM_00706300
	0.325782	0.420645	-1.02803	I7MI66	TTHERM_00456720
	1.86985	0.126043	-0.857167	I7MIC8	TTHERM_00299910
	0.435587	0.474065	-0.479599	I7MIE8	TTHERM_00300410
	0.740687	0.121409	2.56	I7MIF3	TTHERM_00295700
	2.75063	0.217943	-0.538401	I7MIG8	TTHERM_00614840
	0.441149	0.714838	0.165266	I7MII2	TTHERM_00616340
	2.37626	0.101973	0.9024	I7MIM2	TTHERM_00402120
	0.224287	0.601314	0.5067	I7MIW5	TTHERM_00518740
	2.42622	0.289013	-0.4527	I7MIZ2	TTHERM_00469080
	1.05489	0.155368	-1.09097	I7MJ23	TTHERM_00836640
	2.261	0.417166	-0.324066	I7MJ59	TTHERM_00125530
	1.42246	0.64971	0.175733	I7MJC0	TTHERM_00670590
	0.117965	0.960029	-0.0268675	I7MJK1	TTHERM_00190950
	1.63339	0.134606	-0.889701	I7MJK3	TTHERM_00687260
	0.273121	0.795931	-0.1312	I7MJP9	TTHERM_00681790
	0.0994099	0.803364	0.268999	I7MJR9	TTHERM_00476670
	0.796599	0.272672	0.777967	I7MJT9	TTHERM_00481220
	0.523565	0.288917	1.17637	I7MK01	TTHERM_00338410
	3.42723	0.1028	0.793167	I7MK09	TTHERM_00339640
	0.975506	0.0955271	-2.3226	I7MK20	TTHERM_00340080
	0.0532509	0.980897	0.0142002	I7MK35	TTHERM_00498260
	1.41228	0.448866	-0.3213	I7MK78	TTHERM_00440620
	0.105622	0.848917	-0.146734	I7MKA9	TTHERM_00283700
	1.78064	0.0603913	-1.92427	I7MKE8	TTHERM_00285250
	1.23675	0.0597255	-3.3742	I7MKH6	TTHERM_00290700
	3.23896	0.0893576	0.924766	I7MKI8	TTHERM_00131180
	0.215586	0.893818	-0.0684331	I7MKK1	TTHERM_00134890
	0.0781978	0.828126	0.2957	I7MKL7	TTHERM_00137850
	2.11892	0.225007	-0.554566	I7MKN3	TTHERM_00139700
	0.192241	0.616936	-0.584933	I7MKQ5	TTHERM_00660130
	1.74193	0.270646	-0.5288	I7MKT5	TTHERM_00218510
	0.347362	0.691898	-0.202234	I7MKW7	TTHERM_00408720
	0.845334	0.658223	0.184033	I7ML31	TTHERM_00316280
	2.01783	0.118124	-0.850867	I7ML36	TTHERM_00316540
	1.0157	0.0847179	3.0485	I7ML51	TTHERM_00317440
	2.05815	0.269618	0.496833	I7ML76	TTHERM_00149290
	0.837752	0.127141	1.84537	I7ML77	TTHERM_00149340
	1.57188	0.602108	-0.205299	I7MLA8	TTHERM_00152040
	1.98519	0.145382	-0.770033	I7MLE8	TTHERM_00499500
	0.46369	0.474082	0.455034	I7MLF3	TTHERM_00500760
	1.32962	0.120375	1.095	I7MLH4	TTHERM_00557860
	2.24903	0.314839	-0.426834	I7MLH8	TTHERM_00558060
	0.419442	0.407515	0.751867	I7MLI1	TTHERM_00558230
+	3.76042	0.0107429	1.89333	I7MLI6	TTHERM_00558500
	2.80105	0.0777746	1.05973	I7MLL7	TTHERM_00579060
	0.604478	0.179955	-2.2008	I7MLP6	TTHERM_00349080
	0.164478	0.746038	-0.2358	I7MLQ3	TTHERM_00353480
	0.581155	0.259509	-1.2116	I7MLR5	TTHERM_00492830
	2.6834	0.0801379	-1.0639	I7MLS4	TTHERM_00494280
+	2.16896	0.0113939	3.73463	I7MLV5	TTHERM_00446240
	3.74362	0.097071	-0.836766	I7MLV6	TTHERM_00446290
	0.737211	0.359326	0.560533	I7MLV8	TTHERM_00446390
	1.08804	0.0811781	-2.7756	I7MLW3	TTHERM_00535210
	0.469179	0.269251	1.72007	I7MLY3	TTHERM_00537220
	0.191836	0.620807	0.5592	I7MLY6	TTHERM_00537370
	0.259797	0.51136	-0.738367	I7MLZ0	TTHERM_00473110
	0.538895	0.842355	-0.086366	I7MLZ4	TTHERM_00473320
	0.675054	0.801294	-0.1054	I7MM07	TTHERM_00475060
	0.0832383	0.960921	-0.0287336	I7MM14	TTHERM_00657230
	1.34938	0.283039	0.554534	I7MM26	TTHERM_00658860
	4.81008	0.0855309	0.839633	I7MM63	TTHERM_00298510
	0.0132592	0.977369	0.0484009	I7MMD7	TTHERM_00241780
	0.213778	0.622744	0.449	I7MMD9	TTHERM_00241880
	1.25918	0.514128	-0.270934	I7MMF1	TTHERM_00242510
	1.99352	0.287899	-0.476467	I7MMH1	TTHERM_00467950
	0.0643926	0.949867	-0.0407333	I7MMI9	TTHERM_00685900
	0.547682	0.225956	-1.7165	I7MMK9	TTHERM_00762930
	1.29218	0.391098	-0.401367	I7MMM2	TTHERM_00780510
	1.15098	0.461915	-0.326567	I7MMN2	TTHERM_00781030
	1.45617	0.0963216	-1.3433	I7MMP3	TTHERM_00670610
	0.458757	0.515436	-0.388533	I7MMU7	TTHERM_00841210
	0.152046	0.71844	-0.314234	I7MMW6	TTHERM_00683100
+	4.3438	0.0149474	2.41963	I7MMZ2	TTHERM_00678260
	0.29941	0.923326	-0.0464999	I7MN06	TTHERM_00497260
	0.767022	0.180659	1.34307	I7MN19	TTHERM_00497960
	0.651263	0.246882	1.08447	P08994	TTHERM_00283180
	0.827205	0.209518	-1.04167	P0DJ15	TTHERM_00732640
	0.922983	0.14767	1.30837	P0DJ22	TTHERM_00992730
	0.511949	0.33639	-0.8833	P0DJ52	TTHERM_00716240
	0.797952	0.269835	-0.795633	P0DJ53	TTHERM_00227270
	4.032	0.0951034	0.840567	P0DJ55	TTHERM_00333210
	0.468432	0.304096	1.25007	P0DJ56	TTHERM_00136120
	0.454736	0.409883	0.669634	P0DJ57	TTHERM_00134940
	0.984526	0.214088	0.8663	P0DJ58	TTHERM_00578640
	0.0344456	0.933187	0.103433	P0DJ60	TTHERM_00444510
	1.2668	0.369415	-0.427401	Q227R5	TTHERM_01731490
	0.399222	0.679912	0.203801	Q228X0	TTHERM_01474510
	1.6696	0.146177	-0.828033	Q229D4	TTHERM_01435670
	0.0368858	0.924922	0.150001	Q229J5	TTHERM_01394370
	0.624027	0.220051	-1.44483	Q229R6	TTHERM_01345800
	1.93633	0.215597	0.6023	Q229S0	TTHERM_01345760
	1.22404	0.377181	-0.422534	Q229S1	TTHERM_01345750
+	1.48476	0.0439535	2.90203	Q22A09	TTHERM_01298560
	2.44823	0.21872	0.549733	Q22A13	TTHERM_01298520
	0.486256	0.463892	-0.469767	Q22A20	TTHERM_01298450
	1.23275	0.0967234	-1.683	Q22A25	TTHERM_01289160
	3.61431	0.0586415	1.1123	Q22A27	TTHERM_01289140
	0.219993	0.625779	0.413167	Q22A30	TTHERM_01289110
	0.0490159	0.993613	0.00516701	Q22A67	TTHERM_01276420
+	5.43543	0.0189333	-2.23597	Q22AJ2	TTHERM_01194830
	0.457287	0.289132	-1.55927	Q22AL1	TTHERM_01194640
	2.70138	0.0910296	0.981366	Q22AM1	TTHERM_01193550
	0.604577	0.198005	-1.79477	Q22AN5	TTHERM_01179900
	1.79216	0.348987	-0.412234	Q22AP1	TTHERM_01179840
	0.0256411	0.991164	-0.00663312	Q22AP7	TTHERM_01179780
	2.07548	0.0597419	-1.63793	Q22AS9	TTHERM_01164090
	0.509057	0.245523	1.73777	Q22AV0	TTHERM_01151600
	0.0181792	0.95993	0.130833	Q22AV9	TTHERM_01151500
	0.279237	0.490282	0.7613	Q22AW2	TTHERM_01151450
	0.231341	0.876282	-0.0802002	Q22AX1	TTHERM_01142770
	0.00249504	0.993727	-0.00886663	Q22AX5	TTHERM_01142730
	3.98423	0.0976304	0.8195	Q22AX6	TTHERM_01142720
	0.845509	0.196075	-1.084	Q22B31	TTHERM_01125120
	0.795699	0.114345	2.50933	Q22B43	TTHERM_01123950
	2.31693	0.0589565	-1.36463	Q22B75	TTHERM_01109800
	0.0618532	0.87578	0.209233	Q22B78	TTHERM_01109770
	2.97411	0.0505455	1.3421	Q22B85	TTHERM_01108700
	1.24681	0.0865122	-1.91183	Q22BD7	TTHERM_01106200
	0.549008	0.252469	1.3858	Q22BM4	TTHERM_01093710
	2.67192	0.23759	0.506566	Q22BP2	TTHERM_01093530
	0.0434251	0.986906	-0.00956662	Q22BP5	TTHERM_01093500
	1.23376	0.0662581	2.68607	Q22BQ2	TTHERM_01085680
	1.86214	0.119015	-0.907734	Q22BT2	TTHERM_01084360
+	2.74076	0.0404938	1.48597	Q22BU7	TTHERM_01084200
	1.71286	0.47281	0.287167	Q22BU8	TTHERM_01084190
	0.667508	0.177634	1.77613	Q22BV7	TTHERM_01084100
	0.177876	0.647034	-0.492233	Q22BW3	TTHERM_01083050
	0.52315	0.420186	-0.552533	Q22C42	TTHERM_01076970
	0.56557	0.750467	-0.135767	Q22C78	TTHERM_01075620
	0.107571	0.7429	-0.488934	Q22CC3	TTHERM_01054280
	1.13012	0.135739	-1.16383	Q22CD1	TTHERM_01054200
	0.310639	0.398192	-1.47817	Q22CE2	TTHERM_01044770
	1.32492	0.377398	-0.412333	Q22CF9	TTHERM_01044600
	1.1816	0.312464	-0.524566	Q22CL1	TTHERM_01027670
	1.7062	0.132909	-0.8754	Q22CN2	TTHERM_01027460
	1.10923	0.0815946	-2.60573	Q22CS8	TTHERM_01016130
	1.43182	0.378214	-0.401332	Q22CT4	TTHERM_01016070
	1.65367	0.198899	-0.6709	Q22CT6	TTHERM_01016050
	0.359941	0.734859	0.161967	Q22CV2	TTHERM_01015890
	0.161866	0.738431	0.2509	Q22CW7	TTHERM_01014690
	0.211937	0.608393	-0.519699	Q22D29	TTHERM_01002890
+	1.78685	0.00874419	4.96837	Q22D58	TTHERM_01002600
	0.573074	0.196665	2.10667	Q22D68	TTHERM_00999090
	0.984484	0.649849	0.184933	Q22D83	TTHERM_00998940
+	3.18432	0.026	-1.54317	Q22DN3	TTHERM_00939100
	1.238	0.375168	-0.423899	Q22DQ4	TTHERM_00938880
	1.60671	0.661019	0.166066	Q22DR0	TTHERM_00938820
	1.05929	0.323342	-0.529733	Q22DR3	TTHERM_00938790
	0.737425	0.631125	0.207033	Q22DW0	TTHERM_00926990
	0.897021	0.526282	-0.282334	Q22DW4	TTHERM_00926950
	2.44254	0.181227	-0.612799	Q22E45	TTHERM_00895820
	1.40756	0.313797	-0.486833	Q22EB8	TTHERM_00835100
	0.601857	0.288891	0.9479	Q22EC7	TTHERM_00835010
	0.111583	0.760884	-0.351466	Q22EF6	TTHERM_00827130
+	6.03	0.0142	-2.0458	Q22F16	TTHERM_00821930
	0.936158	0.09456	3.13323	Q22F22	TTHERM_00821870
	0.40714	0.796156	-0.118267	Q22F29	TTHERM_00821790
	1.17815	0.0948846	1.66013	Q22G42	TTHERM_00721150
	0.821148	0.144789	-1.64993	Q22GC7	TTHERM_00703960
	1.60353	0.336286	-0.440933	Q22GH8	TTHERM_00703450
	0.535034	0.430512	0.507001	Q22GI1	TTHERM_00703420
	1.48218	0.148226	-0.863	Q22GI2	TTHERM_00703410
	3.89222	0.161246	0.585433	Q22GX0	TTHERM_00655860
	1.1717	0.579655	0.228266	Q22GX4	TTHERM_00655820
	0.018468	0.959185	0.1195	Q22H00	TTHERM_00655520
	0.442629	0.377776	0.831867	Q22HG4	TTHERM_00637390
	0.814443	0.160169	1.42637	Q22HK2	TTHERM_00637010
	0.707047	0.264753	0.922167	Q22HK6	TTHERM_00636970
	0.567369	0.673442	-0.189533	Q22HL6	TTHERM_00636870
	3.13602	0.0963315	0.8932	Q22KA9	TTHERM_00313720
+	2.00662	0.0247143	-2.51223	Q22KC9	TTHERM_00313520
	0.619185	0.843091	-0.0841331	Q22KK0	TTHERM_00312810
	0.204526	0.591437	-0.643999	Q22KL2	TTHERM_00312690
	1.17871	0.218171	-0.7424	Q22KT2	TTHERM_00311970
	3.7035	0.134458	0.6533	Q22L37	TTHERM_01013160
	0.708272	0.269897	0.8958	Q22LN3	TTHERM_00701160
	1.62435	0.0585263	-1.94917	Q22LQ9	TTHERM_00700900
	0.677556	0.180975	-1.68153	Q22LV9	TTHERM_00041580
	1.95688	0.550153	-0.225733	Q22M20	TTHERM_00038990
+	1.68335	0.0400471	-2.38737	Q22MA8	TTHERM_00037110
	2.28974	0.0944306	-0.960233	Q22MB1	TTHERM_00037080
	1.23549	0.113694	1.2737	Q22MB3	TTHERM_00037060
	0.699947	0.150879	2.03633	Q22MB4	TTHERM_00037050
+	2.02407	0.0247213	2.31027	Q22MC3	TTHERM_00036960
+	5.91625	0	3.5497	Q22MI4	TTHERM_00035360
	0.914072	0.144987	1.3485	Q22MP3	TTHERM_00031790
	1.05903	0.21984	-0.788967	Q22MP6	TTHERM_00031760
	1.30223	0.556883	-0.236166	Q22MV2	TTHERM_00030210
	0.903848	0.0981014	2.5347	Q22MV4	TTHERM_00030190
+	2.7414	0.0163478	-3.5836	Q22MX7	TTHERM_00029960
	0.203737	0.608668	0.564633	Q22N00	TTHERM_00028740
	1.70183	0.24615	-0.5685	Q22N63	TTHERM_00214710
	0.158349	0.756616	-0.225733	Q22NC5	TTHERM_00205180
	2.50164	0.390437	-0.344433	Q22NC6	TTHERM_00205170
	0.0209817	0.959413	-0.105934	Q22NF5	TTHERM_00202900
	1.9954	0.316775	0.4353	Q22NU3	TTHERM_00418580
+	2.07857	0.00854545	-3.39393	Q22NW8	TTHERM_00418270
	0.906524	0.31671	0.585466	Q22P26	TTHERM_00415670
	5.16859	0.0864654	0.830999	Q22PA7	TTHERM_00365340
	4.1038	0.0864304	0.872365	Q22R83	TTHERM_00023980
	0.127973	0.802553	-0.190767	Q22RD6	TTHERM_00016520
	1.61928	0.396127	-0.367901	Q22RH5	TTHERM_00016120
	1.26376	0.0592897	-3.14713	Q22RI1	TTHERM_00016060
	0.275118	0.465451	0.982933	Q22RN3	TTHERM_00013550
	0.148408	0.765081	0.226067	Q22RS1	TTHERM_00013170
	0.269619	0.598841	0.409067	Q22RW0	TTHERM_00011780
	0.889367	0.0955117	2.7674	Q22RZ4	TTHERM_00011440
	0.975764	0.114397	-1.66287	Q22SL3	TTHERM_00001240
	0.124699	0.779416	0.244334	Q22SL5	TTHERM_00001220
	0.491217	0.288305	1.32177	Q22SZ0	TTHERM_00187270
	3.13409	0.622201	-0.1759	Q22T00	TTHERM_00187170
	0.302932	0.451106	-0.9055	Q22T05	TTHERM_00187120
	0.952613	0.377873	-0.461634	Q22T19	TTHERM_00185930
	0.0199141	0.970717	-0.0435988	Q22T21	TTHERM_00185910
	0.140529	0.814837	0.155367	Q22T46	TTHERM_00185660
	0.470462	0.305267	-1.23377	Q22T77	TTHERM_00185350
	0.313542	0.734842	-0.169566	Q22T89	TTHERM_00185230
	0.703935	0.67277	0.1818	Q22TE0	TTHERM_00171850
+	4.33036	0.0129655	1.8541	Q22TK6	TTHERM_00170170
+	4.1718	0.012	3.60557	Q22TY0	TTHERM_00265100
+	3.52243	0.04	-1.29043	Q22TZ7	TTHERM_00264850
	0.875593	0.113307	-2.0701	Q22U54	TTHERM_00263290
	2.54398	0.276843	0.464566	Q22U89	TTHERM_00261950
	0.0716385	0.85204	0.238667	Q22UB8	TTHERM_00260670
	0.414784	0.51085	0.423267	Q22UG6	TTHERM_00554590
	1.85832	0.34541	0.4132	Q22UJ0	TTHERM_00554350
	1.27601	0.0722105	2.2984	Q22UL2	TTHERM_00551160
	2.98507	0.681141	-0.1457	Q22UM4	TTHERM_00551040
	0.881478	0.143152	-1.4967	Q22UQ2	TTHERM_00550720
	0.0181647	0.976049	0.0320326	Q22UQ4	TTHERM_00550700
	0.662465	0.704406	-0.160734	Q22UW5	TTHERM_00577380
	1.6605	0.283169	-0.5166	Q22UZ5	TTHERM_00577080
	0.572695	0.19686	-2.1243	Q22V42	TTHERM_00575580
	0.0133323	0.976519	-0.0679671	Q22V64	TTHERM_00575360
	0.804892	0.146733	1.6643	Q22VU8	TTHERM_00161860
	2.26094	0.0950588	-0.9742	Q22VW8	TTHERM_00161660
	0.641168	0.282718	0.9217	Q22W07	TTHERM_00161250
	2.76657	0.1188	-0.755534	Q22W39	TTHERM_00160930
	1.43862	0.430533	-0.335934	Q22W51	TTHERM_00160810
	2.13974	0.484322	0.267733	Q22W55	TTHERM_00160770
	3.62177	0.0860621	0.901267	Q22W82	TTHERM_00158520
	0.382436	0.541424	-0.389966	Q22W92	TTHERM_00158420
	0.0437659	0.930147	0.0813001	Q22WB3	TTHERM_00158210
	1.10762	0.111934	-1.51007	Q22WD0	TTHERM_00158040
	0.44016	0.402316	0.724166	Q22WD2	TTHERM_00158020
	0.796425	0.119242	-2.32373	Q22WE6	TTHERM_00157880
	1.38196	0.113654	-1.15023	Q22WG5	TTHERM_00156700
	1.05706	0.484619	0.307534	Q22WH6	TTHERM_00155600
	1.44866	0.427483	-0.338233	Q22WJ6	TTHERM_00155380
	2.45539	0.110076	-0.854233	Q22WR6	TTHERM_00974270
	1.10854	0.145121	-1.08753	Q22X14	TTHERM_00633390
	0.998028	0.0961556	-2.54563	Q22X16	TTHERM_00633370
	0.970476	0.120943	-1.51567	Q22X54	TTHERM_00632990
	0.530636	0.418013	0.5528	Q22X60	TTHERM_00632930
+	2.97152	0.00964103	-2.2006	Q22XP3	TTHERM_01018330
	0.243332	0.623291	0.383133	Q22XS4	TTHERM_01005220
	0.977994	0.104052	1.96047	Q22Y34	TTHERM_00355370
	0.4984	0.271754	1.4578	Q22Y55	TTHERM_00355160
+	3.75358	0.0192	-4.3095	Q22YJ5	TTHERM_00606960
+	2.99529	0.0170909	-4.5023	Q22YK8	TTHERM_00602870
	0.76011	0.448171	-0.3931	Q22YK9	TTHERM_00602860
	1.11052	0.231614	-0.7246	Q22YQ2	TTHERM_00123690
	0.0782519	0.893913	-0.107	Q22YU1	TTHERM_00122290
	0.761946	0.143635	1.934	Q22YV4	TTHERM_00122160
	0.0377654	0.98481	0.0118332	Q22YX3	TTHERM_00120980
	0.150504	0.684856	-0.446	Q22YY0	TTHERM_00120910
	1.94317	0.427807	-0.316966	Q22YZ5	TTHERM_00118740
	1.17888	0.542175	0.2523	Q22YZ8	TTHERM_00118710
	1.91165	0.160633	-0.716667	Q22Z06	TTHERM_00118600
	1.3229	0.462033	0.3142	Q22Z34	TTHERM_00114360
	1.63104	0.11988	-0.976	Q22Z91	TTHERM_00112800
	0.0400349	0.924008	0.121635	Q22Z92	TTHERM_00112790
	1.03017	0.1124	-1.66817	Q22Z98	TTHERM_00112730
	0.696372	0.890192	-0.0616995	Q22ZH2	TTHERM_01094880
	0.2505	0.514307	-0.772266	Q230V2	TTHERM_00434070
	2.90621	0.102432	0.831467	Q230V9	TTHERM_00434000
	0.765836	0.826227	-0.0901667	Q230X9	TTHERM_00433800
+	2.75511	0.01504	3.22047	Q230Y9	TTHERM_00433700
	1.33382	0.276462	0.571	Q231B0	TTHERM_00433470
	1.02056	0.396368	-0.4235	Q231B2	TTHERM_00433450
	0.0981055	0.927324	-0.0518004	Q231B5	TTHERM_00433420
	2.57707	0.101067	-0.869367	Q231B6	TTHERM_00433410
	0.760776	0.734782	-0.1365	Q231F7	TTHERM_00430030
	1.15735	0.484088	-0.301099	Q231F8	TTHERM_00430020
	0.910777	0.134367	-1.51593	Q231F9	TTHERM_00430010
	0.192622	0.588752	-0.780867	Q231G9	TTHERM_00429910
	0.166068	0.665192	-0.470367	Q231M6	TTHERM_00784630
	0.817852	0.167896	1.32573	Q231Q2	TTHERM_00784370
	0.826727	0.528073	0.286599	Q231T4	TTHERM_00782070
	2.65806	0.106215	0.8365	Q231X2	TTHERM_00735240
+	1.91704	0.0125333	5.09143	Q232G0	TTHERM_00594370
+	1.53677	0.0390476	-2.88337	Q232I6	TTHERM_00594110
	2.19637	0.321541	-0.421466	Q233B2	TTHERM_00394410
+	2.00723	0.040987	-2.0198	Q233E0	TTHERM_00393090
	0.461958	0.291598	-1.41553	Q233E2	TTHERM_00393070
	1.57206	0.0687634	-1.7412	Q233G5	TTHERM_00392840
	0.649767	0.802603	-0.1053	Q233H6	TTHERM_00392730
	0.460435	0.905541	-0.055734	Q233L0	TTHERM_00391400
	0.116093	0.719758	0.531767	Q233M0	TTHERM_00391300
	0.53812	0.399261	0.598066	Q233N4	TTHERM_00809400
	0.653879	0.142993	-2.92197	Q233X6	TTHERM_00985020
	0.453389	0.28334	1.66473	Q233Y5	TTHERM_00107210
	1.60696	0.093981	1.20217	Q234A8	TTHERM_00106960
+	3.22893	0.0261132	1.61707	Q234B0	TTHERM_00106940
	0.860554	0.160061	1.335	Q234C4	TTHERM_00106800
	0.582195	0.225747	-1.52537	Q234E0	TTHERM_00105580
	1.29304	0.592427	0.218133	Q234F5	TTHERM_00105430
	0.345339	0.490669	-0.551567	Q234G6	TTHERM_00105320
	2.07767	0.553847	-0.222167	Q234G8	TTHERM_00105300
	3.09101	0.166064	-0.604001	Q234H2	TTHERM_00105260
	0.701205	0.710122	0.153933	Q234I5	TTHERM_00105110
	0.897582	0.436382	0.379866	Q234M4	TTHERM_00102740
+	3.26889	0.016	5.25397	Q234M5	TTHERM_00102730
	0.00496126	0.995205	0.00166702	Q234T0	TTHERM_00101190
	0.697265	0.246287	-1.0183	Q234T6	TTHERM_00101130
	0.032302	0.933044	0.116667	Q235C6	TTHERM_00804730
	2.11881	0.228618	-0.551266	Q235M9	TTHERM_01052990
	1.22044	0.067845	-2.64773	Q235N8	TTHERM_01052900
	0.235041	0.555629	0.629	Q235P0	TTHERM_01052880
	1.84839	0.37609	-0.3797	Q235Y4	TTHERM_00094070
	0.627647	0.414052	0.504934	Q236B8	TTHERM_00091750
	3.83847	0.218687	0.499634	Q236H1	TTHERM_00089240
	2.19185	0.15735	-0.697867	Q236L2	TTHERM_00086850
	0.0664509	0.967643	-0.0240332	Q236L3	TTHERM_00086840
	0.410981	0.481384	-0.4882	Q236M3	TTHERM_00086740
	2.9607	0.0781143	1.04083	Q236M7	TTHERM_00086700
	1.78277	0.180697	0.694567	Q236S6	TTHERM_00085220
	0.243116	0.588091	-0.496233	Q236X5	TTHERM_00083740
	0.982204	0.145699	-1.25033	Q237A2	TTHERM_00083470
	0.881503	0.247925	-0.801134	Q237A4	TTHERM_00083450
	0.562237	0.704545	-0.165434	Q237C4	TTHERM_00082260
	1.45218	0.111918	-1.13327	Q237C5	TTHERM_00082250
	1.59835	0.312435	-0.4714	Q237E4	TTHERM_00324550
	0.424021	0.334795	1.22277	Q237J0	TTHERM_00322950
	0.306121	0.451703	0.880267	Q237J9	TTHERM_00322860
	0.816469	0.119431	2.2163	Q237K5	TTHERM_00322800
	0.683807	0.215907	-1.27733	Q237R1	TTHERM_00320260
	2.8829	0.0953585	-0.864833	Q237T1	TTHERM_00320040
	3.07507	0.112418	-0.761667	Q237T6	TTHERM_00319990
	0.133641	0.884149	-0.0896327	Q237T8	TTHERM_00319970
	1.01588	0.111522	-1.63073	Q238R0	TTHERM_00454060
	2.38451	0.197415	-0.588899	Q238X3	TTHERM_00449470
	1.4406	0.290405	0.524034	Q239M8	TTHERM_01119520
	0.0828382	0.832765	0.243067	Q239N4	TTHERM_01119460
	1.67909	0.247026	-0.5667	Q239Q2	TTHERM_01190430
+	2.02397	0.0243226	-2.2913	Q23A01	TTHERM_00885770
	2.17732	0.26976	-0.492633	Q23A15	TTHERM_00884620
	2.95152	0.103269	-0.832434	Q23A99	TTHERM_00427590
	0.467207	0.356	0.881367	Q23AA2	TTHERM_00427560
	1.93246	0.367853	-0.381734	Q23AB2	TTHERM_00427460
	0.169825	0.660715	0.470734	Q23AE9	TTHERM_00426100
	1.15298	0.59133	-0.2223	Q23AH7	TTHERM_00425820
	1.29919	0.0605657	3.10407	Q23AM2	TTHERM_00423390
	0.00240302	0.994719	0.0103334	Q23AM3	TTHERM_00423380
	0.550411	0.226276	-1.6992	Q23AS8	TTHERM_00770670
	2.49661	0.145106	-0.691233	Q23BQ2	TTHERM_00227800
+	2.19789	0.0144615	-4.38547	Q23BQ5	TTHERM_00227770
+	3.34956	0.024	5.5281	Q23BS3	TTHERM_00227590
	0.86515	0.910409	-0.0497004	Q23BS4	TTHERM_00227580
	0.866893	0.588043	-0.238	Q23BW0	TTHERM_00227220
	0.6551	0.2476	-1.08273	Q23BW1	TTHERM_00227210
	0.305833	0.83101	0.1016	Q23BX7	TTHERM_00227050
	2.54369	0.294151	0.438901	Q23BX8	TTHERM_00227040
	0.411135	0.357393	1.0624	Q23BZ4	TTHERM_00225880
	0.949076	0.0962732	2.42773	Q23BZ5	TTHERM_00225870
+	1.57094	0.0242807	3.77937	Q23BZ6	TTHERM_00225860
	2.59526	0.231356	-0.518099	Q23CI8	TTHERM_00856750
	0.242984	0.703556	0.2304	Q23CK5	TTHERM_00856520
	0.0532777	0.894782	-0.185866	Q23CU1	TTHERM_00052490
	1.88627	0.151528	0.7537	Q23CU4	TTHERM_00052460
	2.18382	0.0827368	-1.16907	Q23D72	TTHERM_00049190
	0.600062	0.294402	0.908833	Q23D94	TTHERM_00048970
	0.22213	0.910581	0.0560665	Q23D99	TTHERM_00048910
	0.836256	0.535359	-0.2786	Q23DC3	TTHERM_00047680
	0.0324646	0.943107	0.0922337	Q23DC5	TTHERM_00047660
	0.038165	0.923903	-0.130134	Q23DC8	TTHERM_00047630
	0.300575	0.469991	0.7798	Q23DE2	TTHERM_00047490
	0.434302	0.35651	0.976533	Q23DE3	TTHERM_00047480
	0.293637	0.507037	-0.619766	Q23DI4	TTHERM_00047070
	1.07497	0.433292	0.361434	Q23DK4	TTHERM_00046870
	1.56494	0.0777554	-1.64177	Q23DK9	TTHERM_00046820
	0.647117	0.290508	-0.8615	Q23DN8	TTHERM_00046530
	1.52645	0.112778	-1.0672	Q23DQ2	TTHERM_00046390
	0.841382	0.312465	-0.6277	Q23DT6	TTHERM_00045060
+	3.56215	0.0256296	1.51883	Q23DU3	TTHERM_00044990
	2.22298	0.0971027	-1.0257	Q23DU6	TTHERM_00044960
	0.404803	0.36109	-1.061	Q23DU8	TTHERM_00043950
	1.3603	0.121468	-1.07063	Q23DV1	TTHERM_00043920
	0.400537	0.430988	0.664033	Q23DV5	TTHERM_00043880
+	2.55064	0.0157778	4.69957	Q23EB4	TTHERM_00717640
	0.135451	0.705258	-0.466834	Q23EE7	TTHERM_01029920
	0.387591	0.331118	-1.56677	Q23EX1	TTHERM_00644590
	3.1024	0.12677	-0.700134	Q23EX8	TTHERM_00643530
	1.39033	0.68091	-0.158967	Q23F13	TTHERM_00641200
	0.225812	0.506642	1.1353	Q23F20	TTHERM_00641120
	1.63136	0.11876	-0.9685	Q23F53	TTHERM_00383600
	1.68167	0.134221	0.871967	Q23F76	TTHERM_00382380
	0.0036024	0.99552	-0.00660006	Q23F77	TTHERM_00382370
	0.150101	0.696586	0.404701	Q23F79	TTHERM_00382350
	1.68286	0.426574	0.331867	Q23F83	TTHERM_00382310
	0.173069	0.680398	-0.372833	Q23FB7	TTHERM_00379000
	1.38038	0.0592	2.61197	Q23FE8	TTHERM_00378690
	0.0511393	0.910335	0.1248	Q23FF1	TTHERM_00378660
	2.45487	0.529333	-0.231733	Q23FF7	TTHERM_00378600
	1.18989	0.58041	-0.2281	Q23FF9	TTHERM_00378580
	0.327517	0.866157	-0.0805009	Q23FL3	TTHERM_00080020
	0.489712	0.273269	1.50257	Q23FN3	TTHERM_00079820
	1.05061	0.0866	-2.6651	Q23FP3	TTHERM_00079720
	1.45484	0.680222	-0.1579	Q23FU1	TTHERM_00079230
	1.39394	0.0960642	-1.46307	Q23FY6	TTHERM_00077790
	0.854057	0.120812	-1.89253	Q23FZ3	TTHERM_00077710
+	1.57591	0.032597	-3.3134	Q23G09	TTHERM_00077550
	2.41536	0.0597692	-1.37663	Q23G18	TTHERM_00077460
	0.430924	0.764895	0.133567	Q23G22	TTHERM_00077420
	1.49956	0.349826	0.4292	Q23G37	TTHERM_00077270
	0.850846	0.139288	1.63793	Q23G98	TTHERM_00075670
	2.67587	0.145225	0.6795	Q23GD8	TTHERM_00074280
	0.260964	0.5357	-0.605366	Q23H42	TTHERM_00877000
	0.612517	0.219247	-1.49327	Q23H78	TTHERM_00820670
+	2.12846	0.0139259	-4.66793	Q23H79	TTHERM_00820660
	0.537376	0.529004	-0.334468	Q23J59	TTHERM_00491130
	3.95877	0.148684	-0.607266	Q23JL9	TTHERM_00758860
	0.14984	0.738594	-0.274533	Q23JM0	TTHERM_00758850
	0.207916	0.546099	0.912966	Q23JM1	TTHERM_00758840
+	3.4903	0.0137143	4.65517	Q23JR2	TTHERM_00862740
	1.28901	0.0590588	-2.6371	Q23JW9	TTHERM_00196650
	0.523298	0.707477	-0.165066	Q23JX3	TTHERM_00196610
	0.0693771	0.976675	0.0164331	Q23JZ6	TTHERM_00196380
	0.626008	0.761017	-0.126268	Q23K15	TTHERM_00196190
	1.05818	0.0915714	-2.45053	Q23K19	TTHERM_00196150
	2.48819	0.225106	-0.534199	Q23K30	TTHERM_00196040
	0.0983127	0.919167	0.0623334	Q23K37	TTHERM_00195970
	0.363701	0.791189	0.123634	Q23K51	TTHERM_00195830
	1.44454	0.331355	0.459633	Q23K70	TTHERM_00194650
	2.60135	0.2561	0.487866	Q23K81	TTHERM_00194540
	0.509695	0.200939	2.98987	Q23KB0	TTHERM_00194250
	2.99905	0.472284	-0.262533	Q23KF9	TTHERM_00193760
	0.437129	0.399667	-0.7467	Q23KG1	TTHERM_00193740
	1.52016	0.247167	0.587601	Q23KG9	TTHERM_00193660
	1.95699	0.196396	-0.632066	Q23KH2	TTHERM_00193630
	2.3505	0.334649	0.402834	Q23KH7	TTHERM_00193580
	1.07509	0.300274	-0.5692	Q23KI3	TTHERM_00193520
	0.613106	0.331735	-0.736966	Q23MB8	TTHERM_00621410
	1.38358	0.542329	0.2439	Q23MP0	TTHERM_00954240
	0.515109	0.381356	-0.681433	Q23NK3	TTHERM_00752170
	0.272077	0.471407	-0.937833	Q23PP7	TTHERM_00463860
+	4.02804	0.0096	3.3118	Q23PQ3	TTHERM_00463800
	1.17352	0.0981361	1.77683	Q23PU1	TTHERM_00463420
	0.326137	0.623479	0.2962	Q23PZ5	TTHERM_00462870
	0.763851	0.218967	1.06767	Q23Q30	TTHERM_00460540
+	3.09927	0.0446897	-1.3277	Q23Q34	TTHERM_00460500
	0.182086	0.62121	-0.615234	Q23QL7	TTHERM_00255620
	3.00954	0.253611	-0.474534	Q23QN9	TTHERM_00252430
	0.00478815	0.993888	0.0112667	Q23QP0	TTHERM_00252420
	2.08691	0.0572784	1.60783	Q23QY3	TTHERM_00997780
	0.634188	0.225553	-1.277	Q23QZ0	TTHERM_00997710
	1.72484	0.0960894	-1.241	Q23QZ4	TTHERM_00997670
	0.268219	0.546437	0.542133	Q23R57	TTHERM_00849270
	0.577067	0.239097	1.38863	Q23R98	TTHERM_00389900
	0.127643	0.765319	-0.266533	Q23RA8	TTHERM_00389800
	0.625408	0.290301	-0.899133	Q23RD8	TTHERM_00388510
	0.423169	0.395624	0.799833	Q23RE9	TTHERM_00388400
	0.25578	0.878015	-0.0762329	Q23RI9	TTHERM_00387010
	0.621437	0.182912	-1.918	Q23RM4	TTHERM_00384680
+	1.82476	0.0189388	3.45907	Q23RS7	TTHERM_00628710
	1.34783	0.0870429	1.7186	Q23RT8	TTHERM_00628600
	1.09885	0.357167	-0.463867	Q23RU1	TTHERM_00628570
	1.47262	0.360452	-0.415233	Q23RV4	TTHERM_00628440
+	1.88516	0.0404615	-2.16123	Q23RV8	TTHERM_00628400
	2.45636	0.414593	-0.323133	Q23S05	TTHERM_00625950
	0.78716	0.308317	0.667033	Q23TB4	TTHERM_00666680
	0.795799	0.095343	4.19617	Q23TC6	TTHERM_00666560
	0.286845	0.564685	0.4523	Q23TC8	TTHERM_00666540
	1.21961	0.0584643	-3.3288	Q23TE2	TTHERM_00666400
	2.22599	0.0710606	-1.26237	Q23TG1	TTHERM_00666210
	3.079	0.0966769	0.8685	Q23TG4	TTHERM_00666180
	0.879223	0.102335	2.5953	Q23TG5	TTHERM_00666170
	0.0783892	0.964172	-0.0251668	Q23TU2	TTHERM_00912290
	0.0592726	0.91684	-0.0918668	Q23TY1	TTHERM_00962060
	1.86619	0.391253	0.364833	Q23U16	TTHERM_01197120
	0.61963	0.493672	-0.3584	Q23U54	TTHERM_00894400
	0.562769	0.317323	0.862366	Q23U61	TTHERM_00892350
	0.272335	0.868265	0.0818666	Q23W16	TTHERM_00794150
	3.34664	0.0946351	0.8229	Q23W20	TTHERM_00794110
	0.930548	0.107709	-2.07373	Q23WL7	TTHERM_00924270
	0.156891	0.756931	-0.2289	Q23WL9	TTHERM_00924250
	1.45323	0.0605862	2.16507	Q23WM8	TTHERM_00923170
	2.10768	0.313053	-0.436934	Q23WS8	TTHERM_00777270
	2.15232	0.269563	0.492434	Q23WS9	TTHERM_00777260
+	2.69589	0.0179048	-3.8597	Q23WX6	TTHERM_00774810
	1.46641	0.0549011	2.638	Q23YA8	TTHERM_00899550
	0.841236	0.121376	1.9233	Q23YB7	TTHERM_00899460
	0.650564	0.195168	-1.5935	Q23YQ6	TTHERM_01207660
	1.74792	0.246098	-0.562033	Q23YQ7	TTHERM_01207650
	1.07444	0.514667	-0.278734	Q23YQ8	TTHERM_01207630
	0.0566287	0.92166	0.0853672	Q23YR6	TTHERM_01207550
	3.4223	0.0821961	0.943366	Q23YT4	TTHERM_00859260
	0.442189	0.742047	-0.147767	Q23YW7	TTHERM_00857910
+	2.97873	0.01775	3.70987	Q23YX9	TTHERM_00857790
	1.17558	0.0673231	-2.85627	Q23ZD3	TTHERM_00787300
	0.00334348	0.995864	-0.00940005	Q23ZF5	TTHERM_00787080
	0.402657	0.789023	0.121934	Q23ZH0	TTHERM_00786930
	1.46345	0.113659	1.09403	Q23ZH6	TTHERM_00785880
	1.13905	0.6314	-0.190166	Q23ZH8	TTHERM_00785860
	0.603929	0.808876	-0.101034	Q240I4	TTHERM_00991630
	2.00711	0.105793	0.957101	Q240K0	TTHERM_00989490
+	3.24943	0.0106667	4.94963	Q240M6	TTHERM_01117320
	1.81912	0.26882	0.523533	Q240Q4	TTHERM_00624780
	1.05675	0.433615	-0.362101	Q240R7	TTHERM_00624660
	2.75531	0.094474	-0.959134	Q240X5	TTHERM_00623090
	0.00810921	0.986514	-0.0213674	Q240X8	TTHERM_00623060
	1.48443	0.421956	0.344133	Q240X9	TTHERM_00623050
+	2.2132	0.0255625	-2.00577	Q240Y0	TTHERM_00623040
	0.686066	0.343054	-0.647667	Q240Y1	TTHERM_00623030
	0.657081	0.165907	-2.0192	Q241P0	TTHERM_00630500
	1.68022	0.343696	0.426533	Q244W3	TTHERM_00694540
	0.732119	0.59028	0.247566	Q244Y1	TTHERM_00694350
	0.0198348	0.985911	-0.0114326	Q245C2	TTHERM_00732890
	0.76856	0.164723	-1.48987	Q245G0	TTHERM_00732510
	0.765437	0.232614	0.968233	Q245X1	TTHERM_00245270
	1.67283	0.0600684	-1.7848	Q245Y8	TTHERM_00245100
	0.576939	0.225154	-1.52103	Q246A0	TTHERM_00243990
	0.226686	0.637546	0.3668	Q246C5	TTHERM_00243730
	0.118558	0.802452	-0.2086	Q247Q7	TTHERM_00994400
	1.05947	0.42815	-0.368999	Q247Y5	TTHERM_00532840
	1.53195	0.0595593	1.9897	Q247Z0	TTHERM_00532790
	0.723185	0.178364	-1.51197	Q248E9	TTHERM_00532180
	1.26398	0.078965	-2.1378	Q248K4	TTHERM_01266070
	2.05195	0.583285	-0.2085	Q24B92	TTHERM_00348510
	0.0137545	0.980972	-0.0298341	Q24BB1	TTHERM_01299660
	0.768585	0.144901	-1.8471	Q24BN4	TTHERM_01092470
	0.813701	0.488799	-0.329434	Q24BP3	TTHERM_01092380
	1.63122	0.0841783	-1.44183	Q24BQ1	TTHERM_01091310
	2.02913	0.0762353	-1.3254	Q24BV4	TTHERM_01049330
+	2.28571	0.0255593	2.0052	Q24BW7	TTHERM_01049200
	0.305624	0.496457	-0.623833	Q24C27	TTHERM_00697490
	1.89745	0.359761	-0.388301	Q24C31	TTHERM_00697450
	1.22219	0.623551	0.195666	Q24C62	TTHERM_00697090
	0.299221	0.546339	-0.476233	Q24C84	TTHERM_00695880
	1.11877	0.108559	-1.53723	Q24C92	TTHERM_00695800
+	2.1634	0.008	-2.91217	Q24C99	TTHERM_00695730
	1.60102	0.269427	-0.547234	Q24CE5	TTHERM_01079060
	0.175331	0.639722	0.530933	Q24CI8	TTHERM_00929540
	0.211715	0.608157	-0.526133	Q24CJ0	TTHERM_00929520
	1.55414	0.382229	-0.388233	Q24CL2	TTHERM_01220370
+	3.88684	0.0218462	2.78553	Q24CW4	TTHERM_00713380
	0.933134	0.715433	-0.143099	Q24CY1	TTHERM_00713200
	1.29525	0.656812	0.172834	Q24CY7	TTHERM_00713140
+	2.14759	0.00895238	3.27703	Q24D42	TTHERM_01113100
	0.749284	0.635858	-0.202933	Q24D45	TTHERM_01113070
	1.42336	0.0965806	-1.43333	Q24D67	TTHERM_01104920
	0.0805698	0.889689	-0.113033	Q24DC9	TTHERM_01126400
	1.35237	0.0681575	-2.20557	Q24DD0	TTHERM_01126390
	3.28969	0.375438	-0.342501	Q24DE2	TTHERM_01262850
	0.123952	0.692373	0.683766	Q24DI9	TTHERM_00971840
	0.952916	0.600975	-0.2232	Q24DJ0	TTHERM_00971830
	0.804042	0.119687	-2.27357	Q24DJ3	TTHERM_00971800
	1.24788	0.0783262	2.2083	Q24DK2	TTHERM_00971710
	0.961245	0.160725	1.12973	Q24DL4	TTHERM_00969600
	0.353885	0.471496	-0.600033	Q24DQ7	TTHERM_00790800
	0.444153	0.291355	-1.57353	Q24DQ9	TTHERM_00790780
	0.346989	0.820045	0.104234	Q24DR3	TTHERM_00790740
	0.442534	0.330446	-1.15393	Q24E28	TTHERM_00853120
	0.385188	0.395765	0.928567	Q24E65	TTHERM_00852750
	0.0481118	0.980134	0.0139656	Q24F10	TTHERM_01146030
	0.878949	0.680094	-0.1687	Q24F53	TTHERM_01129720
	0.464994	0.338071	-1.01003	Q24F70	TTHERM_01128560
	0.782429	0.129277	-2.08083	Q24FC8	TTHERM_00865350
	0.234036	0.506563	-1.00313	Q24FC9	TTHERM_00865340
	0.89886	0.375547	-0.4827	Q24FD2	TTHERM_00865310
+	1.75539	0.0399494	-2.3709	Q24FD8	TTHERM_00865250
	2.44806	0.160764	-0.658033	Q24FH6	TTHERM_00864870
	2.21158	0.144122	0.743734	Q24FQ8	TTHERM_01070330
+	1.97593	0.0377143	-2.16673	Q24FR9	TTHERM_01344710
+	4.00572	0.032	-4.9347	Q24FT7	TTHERM_00941580
+	2.08482	0.0251692	2.14007	Q24FU0	TTHERM_00941550
	0.385878	0.347531	1.35813	Q24GJ1	TTHERM_00725990
	1.67913	0.407411	-0.354099	Q24GK8	TTHERM_00725820
	2.30318	0.190147	-0.608833	Q24GM1	TTHERM_00724700
	0.87966	0.598525	-0.230701	Q24GN6	TTHERM_00977740
	1.80883	0.0591064	1.87877	Q24HY8	TTHERM_00571860
	0.493038	0.289303	-1.26627	Q24HZ7	TTHERM_00571770
	0.785093	0.113962	-2.57203	Q24I27	TTHERM_00569490
+	2.656	0.0202857	4.62477	Q24I35	TTHERM_00569410
	0.782289	0.100619	3.63617	Q24I54	TTHERM_00569200
	0.0717605	0.857111	-0.213233	Q24I95	TTHERM_01035650
	0.35294	0.56464	-0.373899	Q24IL2	TTHERM_00919620
	2.41147	0.0652683	-1.26397	Q24IM0	TTHERM_00919540
	0.92335	0.425906	-0.3927	W7WVU8	TTHERM_000495990
	0.540448	0.343985	-0.801167	W7WWA2	TTHERM_000681920
	0.0950736	0.946183	-0.0387001	W7WX86	TTHERM_001232262
	2.90044	0.304673	-0.4169	W7WZL8	TTHERM_000569069
	0.59524	0.240236	-1.30133	W7X235	TTHERM_000686039
	0.144508	0.683628	-0.503501	W7X292	TTHERM_000471019
	0.0494938	0.90967	0.145899	W7X3L3	TTHERM_000284239
	0.938673	0.156825	-1.2224	W7X3Z3	TTHERM_000338239
	0.0353322	0.932369	-0.105633	W7X3Z8	TTHERM_000339809
	2.29172	0.360176	-0.373199	W7X469	TTHERM_000196029
	2.09029	0.0952	-0.997766	W7X4R1	TTHERM_000649439
	0.238482	0.477985	1.2789	W7X4X6	TTHERM_000268279
	0.179444	0.619478	-0.666601	W7X5M4	TTHERM_000840039
	0.421897	0.312252	-1.47953	W7X5T6	TTHERM_000756449
	0.600326	0.224282	-1.40727	W7X6G9	TTHERM_000703669
+	2.09545	0.0178462	2.63603	W7X6K3	TTHERM_001108479
	0.965703	0.11287	-1.86203	W7X6X6	TTHERM_000293429
	1.67809	0.294102	0.488833	W7X744	TTHERM_000088159
	2.44559	0.0963249	0.949533	W7X7K1	TTHERM_000584709
	0.239186	0.601063	0.459099	W7X7Q3	TTHERM_001014659
	1.11186	0.0818792	-2.5762	W7X7Q9	TTHERM_000530016
	0.557184	0.269162	-1.21097	W7X852	TTHERM_000835349
	0.642471	0.225224	-1.28663	W7X8V5	TTHERM_000121009
	0.959456	0.506761	-0.297201	W7X994	TTHERM_000487129
	0.173488	0.959917	0.0265662	W7X9A6	TTHERM_000157929
	2.39787	0.202653	-0.580767	W7X9F7	TTHERM_000441959
	1.21514	0.529443	-0.258334	W7XAA6	TTHERM_000005949
	0.17259	0.685211	-0.360867	W7XAM8	TTHERM_000268328
	0.311073	0.57993	-0.391733	W7XB73	TTHERM_000526679
	0.876539	0.348102	-0.535133	W7XBA6	TTHERM_000463528
	1.95088	0.0958058	1.05233	W7XBI1	TTHERM_000522989
	1.33209	0.160994	-0.87	W7XBP2	TTHERM_000680599
	0.923945	0.167792	-1.14937	W7XBY3	TTHERM_000439109
	2.5251	0.0774203	1.13257	W7XC24	TTHERM_000442899
	0.939874	0.419358	-0.398966	W7XC40	TTHERM_000339939
	1.15308	0.400639	-0.399034	W7XCX2	TTHERM_001164064
	1.53735	0.0576735	-2.30653	W7XDG5	TTHERM_000300119
	0.356803	0.907089	-0.0557671	W7XDP3	TTHERM_001151438
	0.773329	0.622197	0.215167	W7XEU3	TTHERM_000530399
	0.763982	0.144285	-1.8133	W7XG43	TTHERM_000152219
+	2.33129	0.0110588	-3.2516	W7XG67	TTHERM_000774820
	2.04265	0.517192	-0.245133	W7XGD1	TTHERM_000372529
	1.14167	0.314411	0.529066	W7XGH0	TTHERM_000459289
	0.0185343	0.976551	-0.0327339	W7XGK2	TTHERM_000474969
+	2.17467	0.0251333	2.1148	W7XH07	TTHERM_000849319
	0.489571	0.630457	-0.2355	W7XHA5	TTHERM_000773538
	0.124921	0.919702	0.0575002	W7XHB3	TTHERM_001106138
	0.168319	0.674965	-0.4176	W7XHC6	TTHERM_000530149
	0.987354	0.0686984	-5.14093	W7XHL6	TTHERM_000954169
	0.640926	0.210632	-1.4746	W7XHT1	TTHERM_000335759
	1.08241	0.417698	0.386033	W7XI10	TTHERM_001109848
	1.80959	0.068375	-1.53253	W7XI81	TTHERM_000268319
	0.00750704	0.99447	-0.00300026	W7XJD2	TTHERM_000476849
	0.122323	0.835508	-0.1461	W7XJL7	TTHERM_000142399
	0.311863	0.417785	1.18423	W7XJU7	TTHERM_000160869
	1.4849	0.355942	-0.4227	W7XKI8	TTHERM_000418499
	0.136549	0.907531	0.0675329	W7XLA7	TTHERM_000160999
	0.472603	0.397891	0.6794	W7XLR7	TTHERM_001293241
	1.13172	0.101789	-1.58437	X1W3T2	TTHERM_00688410

## Sheet: CFAP61-KO_LFQ
C: Student's T-test Significant 61_WT	N: -Log Student's T-test p-value 61_WT	N: Student's T-test q-value 61_WT	N: Student's T-test Difference 61_WT	protein Ids UniProt	genes TGD
	0.463362	0.323048	0.929967	A4VCP3	TTHERM_00497809
	0.229695	0.459686	1.075	A4VCS2	TTHERM_00670209
	0.357054	0.637099	-0.1986	A4VCU8	TTHERM_00242188
	0.606823	0.65522	-0.158766	A4VCW8	TTHERM_00614859
	0.182015	0.837534	0.0747992	A4VD15	TTHERM_00535929
	0.283341	0.583126	0.3074	A4VD25	TTHERM_00494849
+	3.14038	0.0117778	2.30007	A4VD54	TTHERM_00502619
	1.74282	0.504192	-0.2272	A4VD56	TTHERM_00502359
	1.76422	0.190952	0.609833	A4VD75	TTHERM_00149859
	0.858137	0.181902	1.02677	A4VD76	TTHERM_00149798
	2.45587	0.109069	-0.804567	A4VDZ5	TTHERM_00641119
	2.68671	0.17685	-0.5769	A4VE64	TTHERM_00449029
	0.962452	0.648632	-0.150066	A4VEY5	TTHERM_00420939
	2.30738	0.283091	-0.421933	A4VEY9	TTHERM_00419759
	0.315579	0.496848	-0.449134	A4VEZ3	TTHERM_00443109
	0.307608	0.869308	0.0507666	A4VF57	TTHERM_00648919
	0.4372	0.276542	1.4119	I7LSV4	TTHERM_00947430
	0.814515	0.17641	1.16683	I7LSW1	TTHERM_00825210
	0.78855	0.0700449	4.63373	I7LT13	TTHERM_00755860
	0.793201	0.0895464	-3.17937	I7LT36	TTHERM_00723580
	0.180403	0.583418	-0.528667	I7LT38	TTHERM_00715640
	0.555226	0.59349	-0.213667	I7LT60	TTHERM_00691520
+	2.25625	0.0181132	2.414	I7LT65	TTHERM_00691790
	0.0663004	0.971385	-0.0104338	I7LT66	TTHERM_00691840
	0.202078	0.885314	0.0461998	I7LT67	TTHERM_00691900
	2.24967	0.53133	-0.202934	I7LT74	TTHERM_00648910
	0.690502	0.831169	0.0653337	I7LT80	TTHERM_00649240
+	2.97137	0.0107097	3.0397	I7LT86	TTHERM_00599780
+	2.05267	0.03095	-1.87687	I7LTD0	TTHERM_00529730
	0.221099	0.915975	0.0309334	I7LTG8	TTHERM_00486680
	0.0441644	0.86077	0.189567	I7LTJ4	TTHERM_00471350
	0.135796	0.633526	-0.5411	I7LTJ7	TTHERM_00471510
	1.23841	0.369971	-0.380866	I7LTL0	TTHERM_00441950
	0.79659	0.446299	-0.327433	I7LTL3	TTHERM_00442100
	0.878334	0.232958	0.73	I7LTM1	TTHERM_00442480
	0.103053	0.730288	0.3186	I7LTP1	TTHERM_00420030
	0.906136	0.135062	1.46083	I7LTS7	TTHERM_00548160
	0.284213	0.514688	-0.444667	I7LTV2	TTHERM_00058600
	0.545324	0.394782	-0.497833	I7LTW2	TTHERM_00059130
	1.28421	0.483625	-0.254133	I7LTW6	TTHERM_00059330
	0.698894	0.27736	0.53		TTHERM_000649439
	0.00165738	0.9926	0.00626628	I7LTY1	TTHERM_00068140
	0.560675	0.474329	0.339367	I7LU14	TTHERM_00540260
	0.755731	0.571644	-0.212767	I7LU17	TTHERM_00540420
+	3.66367	0.0401613	-1.02777	I7LU20	TTHERM_00370750
	0.835751	0.761605	-0.0966994	I7LU47	TTHERM_00559720
	0.699207	0.190416	1.1813	I7LU51	TTHERM_00560000
+	2.52743	0.0192	2.48683	I7LU65	TTHERM_00562810
	0.611963	0.713322	0.123967	I7LU96	TTHERM_00143720
	0.318267	0.712541	-0.144367	I7LUB7	TTHERM_00145830
	0.108255	0.731278	0.286434	I7LUE1	TTHERM_00294910
+	1.92441	0.0381852	1.62803	I7LUE7	TTHERM_00295220
	0.596453	0.217223	-1.21707	I7LUK4	TTHERM_00522290
	2.40089	0.148537	-0.671733	I7LUL4	TTHERM_00522810
	1.40442	0.604288	-0.173134	I7LUL6	TTHERM_00522920
	0.00711894	0.974114	-0.0299333	I7LUP6	TTHERM_00266570
	0.565548	0.626507	-0.182199	I7LUX8	TTHERM_00188400
	1.25283	0.375906	0.3703	I7LUZ1	TTHERM_00189080
	1.52427	0.463803	-0.263167	I7LV00	TTHERM_00189530
	1.76627	0.325714	0.401467	I7LV58	TTHERM_00334410
	1.85274	0.247379	-0.493834	I7LV70	TTHERM_00338110
	0.0694022	0.790367	0.322134	I7LV80	TTHERM_00339690
	2.19234	0.395182	-0.305333	I7LV93	TTHERM_00437360
	0.535414	0.27427	-1.01417	I7LVA0	TTHERM_00437740
+	1.73237	0.0274754	-3.12657	I7LVI5	TTHERM_00285290
	0.244374	0.526307	-0.509333	I7LVJ1	TTHERM_00285620
	0.683997	0.700807	0.127633	I7LVL5	TTHERM_00290850
+	1.17615	0.041157	3.08857	I7LVT3	TTHERM_00590130
+	2.66648	0.00861538	-3.88613	I7LVV2	TTHERM_00661620
+	2.00002	0.0348211	1.73137	I7LVW4	TTHERM_00216030
	3.24501	0.275268	0.4067	I7LVY1	TTHERM_00218940
	2.04174	0.487024	-0.232067	I7LVZ7	TTHERM_00220810
	1.67087	0.101321	-1.014	I7LW15	TTHERM_00410240
	1.1089	0.0907692	-1.57293	I7LW36	TTHERM_00304340
	0.389448	0.470681	-0.431333	I7LW77	TTHERM_00316630
	0.841978	0.568223	0.210833	I7LW80	TTHERM_00316910
	4.50425	0.185131	-0.4937	I7LWA5	TTHERM_00148750
	0.045767	0.8823	0.101533	I7LWA6	TTHERM_00148800
	0.858003	0.691961	-0.130033	I7LWB4	TTHERM_00149230
	0.083212	0.911829	-0.0422999	I7LWC5	TTHERM_00149860
	2.39949	0.205184	-0.5211	I7LWE3	TTHERM_00151820
	1.26226	0.58211	0.188667	I7LWH4	TTHERM_00564510
	1.65104	0.283646	-0.458267	I7LWH9	TTHERM_00566780
+	2.92657	0.0270323	-1.6579	I7LWI9	TTHERM_00499590
	0.239476	0.685506	0.191666	I7LWJ2	TTHERM_00500750
	3.80255	0.272686	-0.404867	I7LWJ8	TTHERM_00502130
+	2.41404	0.0110667	4.4367	I7LWP4	TTHERM_00729250
	1.34918	0.747342	-0.0993341	I7LWP7	TTHERM_00578560
	0.200692	0.510726	0.852867	I7LWQ0	TTHERM_00578720
	0.358872	0.376109	-0.897666	I7LWQ3	TTHERM_00578880
	1.89412	0.406149	0.302267	I7LWT9	TTHERM_00353280
	1.94247	0.34073	-0.371866	I7LWU9	TTHERM_00492560
	0.638925	0.664628	-0.151067	I7LWZ7	TTHERM_00446430
+	2.71607	0.0301951	-1.46373	I7LX00	TTHERM_00535150
	0.581348	0.182723	1.84077	I7LX12	TTHERM_00535760
	1.2142	0.272518	-0.542034	I7LX35	TTHERM_00474460
	2.6263	0.142556	-0.678567	I7LX53	TTHERM_00657270
	0.1415	0.868166	-0.0612659	I7LX79	TTHERM_00455570
	2.75655	0.0864712	-0.836201	I7LXF9	TTHERM_00238830
	0.604506	0.282728	0.8145	I7LXG3	TTHERM_00239080
	2.62338	0.108511	0.781134	I7LXG7	TTHERM_00239290
	0.243911	0.486064	-0.684933	I7LXK6	TTHERM_00467780
	0.561146	0.22668	-1.2752	I7LXK8	TTHERM_00467890
+	1.34006	0.0393636	-2.1798	I7LXM2	TTHERM_00684620
	0.897792	0.162215	-1.12963	I7LXQ4	TTHERM_00765300
	1.85543	0.182177	0.637233	I7LXS6	TTHERM_00670340
	0.0572231	0.840599	-0.167733	I7LXT2	TTHERM_00670660
	0.194081	0.808731	0.0937004	I7LXT7	TTHERM_00670910
	0.747265	0.161361	1.48	I7LXX3	TTHERM_00688500
	0.378565	0.460786	0.467267	I7LY09	TTHERM_00683360
	1.97989	0.129922	-0.820367	I7LY38	TTHERM_00495950
	1.00561	0.510341	0.2444	I7LY45	TTHERM_00497300
	0.194778	0.916194	-0.0315997	I7LY62	TTHERM_00498220
	0.605248	0.17761	-1.85917	I7LZD7	TTHERM_00947460
	0.995998	0.430671	0.321533	I7LZE3	TTHERM_00825190
	2.3961	0.0830213	0.8957	I7LZF9	TTHERM_00823690
	0.0693141	0.837873	-0.136466	I7LZH1	TTHERM_00773340
	0.314907	0.383199	-1.0754	I7LZI8	TTHERM_00760600
+	3.65537	0.032	4.9919	I7LZP3	TTHERM_00691610
	1.08975	0.20528	-0.716333	I7LZR0	TTHERM_00649160
	0.0266712	0.91155	-0.139233	I7LZS3	TTHERM_00600110
	1.44251	0.426044	-0.298667	I7LZV1	TTHERM_00585260
+	1.64352	0.0245517	-3.70067	I7LZW8	TTHERM_00530070
	0.457935	0.783151	-0.0925999	I7LZX2	TTHERM_00530270
	0.510802	0.302042	-0.8899	I7LZZ8	TTHERM_00486610
	1.71556	0.348421	0.370034	I7M007	TTHERM_00487090
	1.03116	0.844017	0.0554002	I7M008	TTHERM_00487150
	0.155957	0.84435	-0.0710335	I7M084	TTHERM_00420720
	0.364721	0.377237	-0.841733	I7M0A1	TTHERM_00545830
	1.52446	0.0545612	-1.59157	I7M0B4	TTHERM_00549640
+	3.57724	0.00933333	-2.7345	I7M0C5	TTHERM_00058260
	1.00449	0.516464	0.239567	I7M0D5	TTHERM_00058800
	3.82712	0.0984928	0.727332	I7M0G1	TTHERM_00068170
	0.174507	0.921202	0.0295664	I7M0H4	TTHERM_00070880
	2.19582	0.195682	0.552933	I7M0J1	TTHERM_00540130
	0.192183	0.632578	-0.316033	I7M0M5	TTHERM_00375150
	1.40452	0.117168	1.0508	I7M0N5	TTHERM_00561240
	0.661538	0.237802	0.918634	I7M0N9	TTHERM_00561440
	1.20825	0.273468	-0.536533	I7M0R3	TTHERM_00140960
	0.676738	0.136308	-2.57723	I7M0S2	TTHERM_00142420
	3.99004	0.205984	-0.468533	I7M0S7	TTHERM_00143690
	0.863108	0.166799	1.15987	I7M0T0	TTHERM_00144860
+	2.38354	0.0283158	-1.74653	I7M0T4	TTHERM_00145080
+	2.61881	0.0106667	-4.6089	I7M0W2	TTHERM_00293350
	0.0303478	0.908335	0.1238	I7M148	TTHERM_00523000
+	3.34922	0.0377391	-1.09923	I7M1D2	TTHERM_00128670
	0.0481597	0.867557	-0.1322	I7M1H3	TTHERM_00189160
+	1.73133	0.0329655	2.13987	I7M1H9	TTHERM_00189460
	0.216206	0.618674	-0.324501	I7M1K4	TTHERM_00191790
	2.59322	0.551989	0.1907	I7M1N7	TTHERM_00334290
	0.370645	0.329944	-1.2692	I7M1P1	TTHERM_00334500
	0.715494	0.17557	1.38227	I7M1R0	TTHERM_00339610
	0.693442	0.149632	1.9227	I7M1T7	TTHERM_00439040
	0.250954	0.769027	0.114933	I7M1V6	TTHERM_00277490
	0.350119	0.60603	-0.2428	I7M246	TTHERM_00290880
	2.63039	0.237231	-0.4613	I7M279	TTHERM_00137550
	1.20134	0.410429	0.324734	I7M294	TTHERM_00138340
	0.447192	0.646464	0.176067	I7M2A5	TTHERM_00586720
	0.720508	0.156265	1.61963	I7M2A9	TTHERM_00589960
	0.126872	0.763477	0.1695	I7M2B1	TTHERM_00590060
	0.992029	0.523965	0.233501	I7M2C6	TTHERM_00660320
+	1.85324	0.0390991	1.63097	I7M2D2	TTHERM_00661650
	0.873803	0.130785	-1.64053	I7M2E2	TTHERM_00215960
	3.36748	0.44075	0.253833	I7M2E3	TTHERM_00216010
	1.09651	0.331976	-0.451333	I7M2E8	TTHERM_00218270
+	3.78591	0.0205714	1.79367	I7M2F8	TTHERM_00218790
	0.853437	0.544977	-0.228401	I7M2G0	TTHERM_00218910
	0.983681	0.13195	-1.35013	I7M2G4	TTHERM_00219140
	0.108796	0.707728	0.369867	I7M2G7	TTHERM_00219300
	1.35931	0.0668024	1.51343	I7M2K5	TTHERM_00411830
	1.67198	0.428827	0.286767	I7M2R5	TTHERM_00317200
	0.984223	0.145416	1.19663	I7M2U5	TTHERM_00149310
	0.00722955	0.976184	0.0219669	I7M2W1	TTHERM_00151190
	0.97911	0.362403	-0.4196	I7M2X8	TTHERM_00152110
	1.76121	0.0529635	1.40043	I7M2Y1	TTHERM_00931970
	1.87407	0.182949	-0.6241	I7M303	TTHERM_00564540
	2.49576	0.632496	0.144533	I7M304	TTHERM_00565600
	1.17601	0.505767	-0.241101	I7M308	TTHERM_00566810
	2.60814	0.331992	-0.360434	I7M317	TTHERM_00499570
	3.15758	0.0657105	0.924067	I7M323	TTHERM_00500890
+	1.56449	0.0355699	2.37917	I7M328	TTHERM_00502220
	0.114207	0.927283	0.0283337	I7M335	TTHERM_00502590
	2.84518	0.0973073	0.796834	I7M350	TTHERM_00558300
	1.65086	0.348447	-0.375532	I7M351	TTHERM_00558360
	0.274315	0.708048	-0.1552	I7M356	TTHERM_00558630
	0.535958	0.283285	0.931101	I7M395	TTHERM_00348090
	0.608921	0.715435	-0.121099	I7M3D3	TTHERM_00492850
	0.0531431	0.972397	0.00989978	I7M3F3	TTHERM_00444180
	0.19773	0.797877	0.100467	I7M3G7	TTHERM_00445980
	1.30376	0.429202	0.302266	I7M3K6	TTHERM_00473030
	2.62155	0.0663797	-0.973667	I7M3S2	TTHERM_00459310
	2.24194	0.146451	-0.708401	I7M3W6	TTHERM_00616050
	0.33492	0.868517	-0.0501328	I7M3Y8	TTHERM_00238810
	2.57781	0.149436	-0.650934	I7M407	TTHERM_00241900
	2.01918	0.146835	0.726633	I7M486	TTHERM_00766430
	1.90049	0.34694	0.3671	I7M488	TTHERM_00780430
	1.24102	0.562465	0.200433	I7M491	TTHERM_00780580
	1.45888	0.0584895	1.6286	I7M4D8	TTHERM_00329700
	1.85521	0.136358	0.7996	I7M4E7	TTHERM_00332160
	0.783727	0.49906	0.271567	I7M4E9	TTHERM_00688300
	0.486621	0.64729	-0.172033	I7M4I6	TTHERM_00683230
	1.71533	0.348372	0.372567	I7M4K0	TTHERM_00647400
	1.0559	0.623311	-0.1647	I7M5Z4	TTHERM_00773210
+	2.56675	0.0305679	-1.52567	I7M5Z8	TTHERM_00773430
	0.880122	0.54435	0.228534	I7M609	TTHERM_00760390
	0.676568	0.807542	-0.0747668	I7M670	TTHERM_00691650
	1.79724	0.298652	0.430133	I7M688	TTHERM_00649260
	0.79877	0.830201	0.0657005	I7M6D6	TTHERM_00529650
	1.97666	0.349406	0.359533	I7M6E0	TTHERM_00529860
	0.311654	0.764084	-0.111067	I7M6E4	TTHERM_00530060
	0.868117	0.789344	0.0831	I7M6H4	TTHERM_00486600
	0.988444	0.463633	-0.289	I7M6I2	TTHERM_00487020
	0.298786	0.470138	0.559634	I7M6K2	TTHERM_00471380
	0.895421	0.155394	1.2022	I7M6L8	TTHERM_00441970
	0.715432	0.622683	-0.178967	I7M6N0	TTHERM_00442600
+	1.53528	0.0277838	3.3298	I7M6N2	TTHERM_00442700
	2.78163	0.149226	-0.635834	I7M6R0	TTHERM_00420710
+	1.46409	0.0378349	2.24207	I7M6U9	TTHERM_00056140
	0.118701	0.929687	-0.0268332	I7M706	TTHERM_00071090
	1.15387	0.184254	0.768966	I7M742	TTHERM_00372530
	1.11164	0.527486	-0.225866	I7M772	TTHERM_00561710
	0.34506	0.631995	-0.2085	I7M777	TTHERM_00705200
+	1.66359	0.0372525	2.08	I7M7F0	TTHERM_00294930
	0.0935509	0.788977	-0.184233	I7M7K1	TTHERM_00405520
	1.2544	0.0601088	-1.92603	I7M7K2	TTHERM_00405570
+	4.158	0.022807	1.43183	I7M7M5	TTHERM_00522940
	0.421243	0.325267	-1.0599	I7M7Q3	TTHERM_00266490
	1.55871	0.175847	-0.711033	I7M7Z1	TTHERM_00188670
	0.511993	0.780994	-0.0927658	I7M846	TTHERM_00476840
+	1.88563	0.0196364	4.13567	I7M849	TTHERM_00476990
	0.69699	0.273525	0.7529	I7M861	TTHERM_00483650
	0.330036	0.793077	-0.0918001	I7M863	TTHERM_00333230
	0.183586	0.561309	0.640434	I7M880	TTHERM_00338200
+	3.37246	0.0213333	-5.4551	I7M882	TTHERM_00338320
	1.95493	0.172823	-0.651967	I7M8F7	TTHERM_00283830
+	3.87614	0.0131765	3.11887	I7M8S9	TTHERM_00138600
+	4.79987	0.0116364	3.06713	I7M8X9	TTHERM_00218310
	0.261086	0.522059	0.4778	I7M8Y1	TTHERM_00218410
	1.18152	0.496387	0.248367	I7M8Z8	TTHERM_00219350
	0.48164	0.354212	-0.677066	I7M910	TTHERM_00220990
	0.942692	0.318583	-0.5197	I7M912	TTHERM_00221090
	1.48247	0.524591	0.2173	I7M913	TTHERM_00221140
	1.9997	0.258636	0.472166	I7M917	TTHERM_00408840
	0.778355	0.326667	0.5538	I7M989	TTHERM_00316930
+	1.3991	0.0384727	2.40507	I7M9C4	TTHERM_00149300
+	3.06113	0.0106667	-5.06967	I7M9E4	TTHERM_00151390
	0.523737	0.20666	1.68723	I7M9H5	TTHERM_00564090
	1.00454	0.37656	-0.393033	I7M9I4	TTHERM_00565590
	2.76541	0.389591	0.3017	I7M9J2	TTHERM_00499300
	0.0236568	0.978571	0.00783285	I7M9L5	TTHERM_00502580
	3.77751	0.329685	-0.343501	I7M9N6	TTHERM_00558620
	1.07097	0.441366	-0.3064	I7M9T0	TTHERM_00348390
	0.347407	0.311595	-2.0385	I7M9T7	TTHERM_00348780
	0.959174	0.370475	-0.415567	I7M9W2	TTHERM_00492840
	0.596798	0.605695	-0.199966	I7M9Z2	TTHERM_00444710
	0.862031	0.171416	-1.1221	I7M9Z5	TTHERM_00444870
	0.468272	0.691476	-0.145633	I7MA06	TTHERM_00446450
+	2.62594	0.0124706	3.03843	I7MA78	TTHERM_00659130
	1.16553	0.595864	0.181133	I7MA87	TTHERM_00455540
+	4.79164	0	6.01733	I7MAD4	TTHERM_00301860
+	3.68923	0.038339	1.0451	I7MAI3	TTHERM_00241740
	0.126779	0.737014	0.218667	I7MAL3	TTHERM_00467660
	2.21889	0.136645	0.736101	I7MAR7	TTHERM_00766530
	0.82027	0.713805	0.117999	I7MAY1	TTHERM_00688470
	0.549574	0.214632	1.46433	I7MAY3	TTHERM_00688570
	1.2901	0.358283	0.388134	I7MB37	TTHERM_00678170
+	2.95839	0.0378803	1.15373	I7MB38	TTHERM_00678220
	0.0430865	0.958866	0.0167338	I7MB53	TTHERM_00497270
	1.5886	0.410767	-0.306067	I7MB72	TTHERM_00525130
+	2.46629	0.020093	-2.58553	I7MCD3	TTHERM_00947370
	1.24889	0.147061	-0.943067	I7MCE9	TTHERM_00825630
	0.728271	0.169765	-1.42873	I7MCI4	TTHERM_00760510
	0.464179	0.650943	0.171433	I7MCM8	TTHERM_00716250
	0.27727	0.581308	0.3178	I7MCP6	TTHERM_00691890
	1.58325	0.631964	-0.150234	I7MCU1	TTHERM_00584850
	0.812239	0.184816	-1.022	I7MCU6	TTHERM_00585100
	0.309628	0.476871	-0.515933	I7MCV2	TTHERM_00585420
	1.36705	0.521452	-0.224	I7MCV5	TTHERM_00529510
	2.56729	0.408172	-0.2857	I7MCW2	TTHERM_00529880
	0.13266	0.714516	-0.247034	I7MCZ9	TTHERM_00486780
	0.374133	0.394306	0.718934	I7MD03	TTHERM_00486990
	0.626389	0.182356	-1.6534	I7MD14	TTHERM_00470810
+	1.24197	0.0374138	2.92033	I7MD19	TTHERM_00471090
+	3.40017	0.0268333	-1.40167	I7MD32	TTHERM_00471850
	0.940633	0.0704407	2.5679	I7MD43	TTHERM_00442140
	0.155173	0.668571	-0.302766	I7MD55	TTHERM_00442770
	0.191036	0.535378	-0.749	I7MD58	TTHERM_00442920
	2.24114	0.410974	0.287567	I7MD62	TTHERM_00443120
+	3.21423	0.0269254	1.47947	I7MD81	TTHERM_00420680
	0.440142	0.385293	-0.6301	I7MD89	TTHERM_00421090
	1.4862	0.061396	1.52887	I7MD94	TTHERM_00543590
	0.0328885	0.959219	0.0192661	I7MDA9	TTHERM_00549500
	1.06998	0.416041	0.330333	I7MDC9	TTHERM_00058590
	0.262494	0.426963	1.02387	I7MDF9	TTHERM_00069180
	0.217192	0.902082	0.0393995	I7MDI3	TTHERM_00538810
	0.759364	0.108509	2.7606	I7MDI8	TTHERM_00540090
	0.457768	0.636617	-0.182966	I7MDJ7	TTHERM_00370740
	0.237209	0.591902	0.342033	I7MDT2	TTHERM_00145090
+	1.64996	0.03688	2.084	I7MDT5	TTHERM_00145260
	0.623088	0.182298	-1.6162	I7MDU8	TTHERM_00145930
	0.301056	0.386456	-1.16997	I7MDX8	TTHERM_00295310
	0.197641	0.63096	-0.301	I7MDY7	TTHERM_00295780
+	2.70898	0.01728	2.10587	I7MDZ5	TTHERM_00297200
	0.763002	0.787156	0.0858002	I7ME23	TTHERM_00406590
	1.68816	0.137888	-0.831733	I7ME33	TTHERM_00522280
	1.48779	0.14771	-0.8422	I7ME36	TTHERM_00522430
	0.202774	0.622437	0.325399	I7ME40	TTHERM_00522630
	0.134778	0.844481	0.0764001	I7ME41	TTHERM_00522700
	0.148106	0.675231	0.309733	I7ME52	TTHERM_00508990
+	2.97561	0.010375	-2.978	I7ME76	TTHERM_00266610
	0.889045	0.678705	0.136966	I7ME81	TTHERM_00267880
	0.058459	0.837574	-0.170399	I7MEA3	TTHERM_00125140
	0.796859	0.455626	-0.318834	I7MEJ0	TTHERM_00191160
	2.08292	0.183236	0.596433	I7MEJ5	TTHERM_00191430
	5.35257	0.0928325	0.698966	I7MEK2	TTHERM_00191800
	2.53113	0.34618	-0.3469	I7MEK6	TTHERM_00192030
	0.470733	0.299737	-1.01037	I7MEL3	TTHERM_00476710
	0.925202	0.184786	-0.906133	I7MEN4	TTHERM_00334300
	1.62516	0.183562	0.6506	I7MEQ7	TTHERM_00339620
	0.0234432	0.946442	0.0359662	I7MF51	TTHERM_00292250
	1.63569	0.32486	0.414633	I7MF67	TTHERM_00134870
	2.34709	0.448751	0.256933	I7MF84	TTHERM_00136460
	1.39143	0.056227	1.74527	I7MF85	TTHERM_00136510
	0.222834	0.788077	0.1056	I7MF99	TTHERM_00825370
+	1.58139	0.0374653	2.17797	I7MFD1	TTHERM_00823670
	0.417262	0.795643	0.087101	I7MFN3	TTHERM_00219470
	2.20157	0.0605405	-1.12583	I7MFP6	TTHERM_00220800
	1.76041	0.195967	-0.596099	I7MFQ1	TTHERM_00723030
	0.969525	0.177062	0.948967	I7MFR4	TTHERM_00408760
+	2.02389	0.0409134	-1.40377	I7MFU3	TTHERM_00716090
	0.73564	0.700263	0.126867	I7MG46	TTHERM_00316370
	1.50603	0.230185	0.561867	I7MG47	TTHERM_00600480
	0.234784	0.483	-0.756833	I7MGB2	TTHERM_00149110
	1.41715	0.0974369	1.1698	I7MGD9	TTHERM_00530200
	0.960576	0.0662061	-2.76027	I7MGI5	TTHERM_00486480
	0.857357	0.130594	-1.6777	I7MGK7	TTHERM_00487130
	1.65149	0.229232	0.539467	I7MGN3	TTHERM_00471260
	0.18688	0.578349	-0.525767	I7MGQ5	TTHERM_00471770
+	2.39768	0.0349565	1.49473	I7MGS3	TTHERM_00499580
	1.79363	0.28548	-0.443967	I7MGV5	TTHERM_00502720
	1.49564	0.715642	-0.109166	I7MGY5	TTHERM_00558310
	1.17941	0.0664359	-1.9716	I7MGY8	TTHERM_00558370
	0.36357	0.338943	-1.21177	I7MGZ7	TTHERM_00558590
	0.239232	0.876203	0.0496674	I7MH00	TTHERM_00558640
	0.814612	0.10111	-2.56003	I7MH10	TTHERM_00420700
	0.906593	0.0960985	2.09827	I7MH18	TTHERM_00420900
+	3.79233	0.0354227	1.145	I7MH22	TTHERM_00421060
	1.10166	0.700961	0.120932	I7MH43	TTHERM_00578550
	3.04178	0.130622	0.689534	I7MH91	TTHERM_00058610
	1.57196	0.282109	0.470234	I7MHB1	TTHERM_00348650
	0.922883	0.0869263	2.2158	I7MHB9	TTHERM_00349060
	3.05196	0.148738	-0.624566	I7MHD4	TTHERM_00059340
	2.44506	0.110744	-0.794033	I7MHF2	TTHERM_00492760
	0.0487391	0.869898	-0.123966	I7MHH0	TTHERM_00069360
+	3.77087	0.016	3.4131	I7MHL9	TTHERM_00540050
	1.77256	0.226219	-0.541999	I7MHP2	TTHERM_00370820
+	2.36682	0.0325909	1.5346	I7MHS8	TTHERM_00535700
	0.868277	0.108018	-1.98957	I7MHT4	TTHERM_00375130
	0.284081	0.48078	-0.561334	I7MHY7	TTHERM_00475140
+	1.66108	0.0389244	1.7609	I7MHZ7	TTHERM_00706300
	0.154392	0.65203	0.345133	I7MI66	TTHERM_00456720
	2.91947	0.13524	-0.6811	I7MIC8	TTHERM_00299910
	0.257883	0.621432	-0.2606	I7MIE8	TTHERM_00300410
	0.539194	0.190409	1.93897	I7MIF3	TTHERM_00295700
	2.40253	0.436231	-0.265333	I7MIG8	TTHERM_00614840
	1.26268	0.260512	0.550233	I7MII2	TTHERM_00616340
	1.97841	0.23049	0.5145	I7MIM2	TTHERM_00402120
	0.79639	0.183021	-1.0637	I7MIW5	TTHERM_00518740
	3.5006	0.252703	-0.425	I7MIZ2	TTHERM_00469080
	0.636036	0.535161	0.2536	I7MJ23	TTHERM_00836640
	3.08832	0.162355	-0.586266	I7MJ59	TTHERM_00125530
	0.715273	0.146908	-1.90593	I7MJC0	TTHERM_00670590
	1.73583	0.314686	0.420433	I7MJK1	TTHERM_00190950
	2.37359	0.230302	-0.490667	I7MJK3	TTHERM_00687260
	0.519093	0.797525	0.0828667	I7MJP9	TTHERM_00681790
+	4.24025	0.0082963	2.29687	I7MJR9	TTHERM_00476670
	0.359028	0.513432	0.363067	I7MJT9	TTHERM_00481220
	0.721587	0.162427	1.54223	I7MK01	TTHERM_00338410
	1.72684	0.587743	0.177	I7MK09	TTHERM_00339640
+	1.92274	0.0166154	-3.16013	I7MK20	TTHERM_00340080
	0.607614	0.571544	0.225634	I7MK35	TTHERM_00498260
	1.15817	0.631176	-0.156467	I7MK78	TTHERM_00440620
	0.90536	0.151197	-1.2173	I7MKA9	TTHERM_00283700
+	1.11809	0.0399692	-3.2313	I7MKE8	TTHERM_00285250
+	3.11421	0.0404667	-1.1037	I7MKH6	TTHERM_00290700
	0.248069	0.858154	-0.058267	I7MKI8	TTHERM_00131180
	0.393717	0.759277	0.108733	I7MKK1	TTHERM_00134890
+	1.70264	0.0262373	3.38403	I7MKL7	TTHERM_00137850
	2.33023	0.184287	-0.565533	I7MKN3	TTHERM_00139700
+	3.90794	0.0101818	2.6656	I7MKQ5	TTHERM_00660130
	1.91014	0.386503	-0.324034	I7MKT5	TTHERM_00218510
	0.202309	0.844324	0.0671005	I7MKW7	TTHERM_00408720
	1.29689	0.487303	-0.249966	I7ML31	TTHERM_00316280
	1.23346	0.298877	-0.484566	I7ML36	TTHERM_00316540
+	1.3966	0.0286933	4.1877	I7ML51	TTHERM_00317440
	0.414018	0.341393	-0.9223	I7ML76	TTHERM_00149290
	1.02074	0.0702299	2.1809	I7ML77	TTHERM_00149340
	2.52204	0.325328	-0.3728	I7MLA8	TTHERM_00152040
	2.05689	0.245236	-0.480767	I7MLE8	TTHERM_00499500
+	2.58447	0.0284118	1.70373	I7MLF3	TTHERM_00500760
+	3.86201	0.018	1.67903	I7MLH4	TTHERM_00557860
	4.40339	0.218264	-0.4496	I7MLH8	TTHERM_00558060
	0.542595	0.282933	-0.913666	I7MLI1	TTHERM_00558230
	2.73634	0.0671667	0.928299	I7MLI6	TTHERM_00558500
	2.51976	0.105888	0.807667	I7MLL7	TTHERM_00579060
	0.985308	0.0699191	2.35797	I7MLP6	TTHERM_00349080
	1.01542	0.621835	0.1695	I7MLQ3	TTHERM_00353480
	0.503213	0.525275	0.287833	I7MLR5	TTHERM_00492830
	1.69888	0.374252	-0.3468	I7MLS4	TTHERM_00494280
+	2.08956	0.0161	3.579	I7MLV5	TTHERM_00446240
	3.25163	0.172671	-0.562	I7MLV6	TTHERM_00446290
	0.255775	0.557519	0.391366	I7MLV8	TTHERM_00446390
	0.554032	0.19046	-1.76203	I7MLW3	TTHERM_00535210
	0.291426	0.415696	-0.878967	I7MLY3	TTHERM_00537220
	1.00182	0.0605	3.10473	I7MLY6	TTHERM_00537370
	0.786795	0.325988	0.5533	I7MLZ0	TTHERM_00473110
	0.545081	0.747291	-0.109133	I7MLZ4	TTHERM_00473320
	0.0835775	0.93178	-0.0263666	I7MM07	TTHERM_00475060
	0.205242	0.844605	0.0645002	I7MM14	TTHERM_00657230
	1.07467	0.348747	0.425666	I7MM26	TTHERM_00658860
	0.511727	0.846598	0.0564671	I7MM63	TTHERM_00298510
	0.521254	0.26142	1.13443	I7MMD7	TTHERM_00241780
	0.011446	0.964089	-0.0338332	I7MMD9	TTHERM_00241880
	0.367045	0.839589	0.0662333	I7MMF1	TTHERM_00242510
	0.178549	0.948793	0.0181669	I7MMH1	TTHERM_00467950
	1.62012	0.0777826	1.1514	I7MMI9	TTHERM_00685900
+	4.79429	0.0142222	-3.19613	I7MMK9	TTHERM_00762930
	2.28421	0.0654805	-1.06657	I7MMM2	TTHERM_00780510
	0.787005	0.463183	-0.3126	I7MMN2	TTHERM_00781030
	0.452745	0.803254	-0.0809326	I7MMP3	TTHERM_00670610
	1.04249	0.329648	0.4642	I7MMU7	TTHERM_00841210
	0.140455	0.655914	-0.3911	I7MMW6	TTHERM_00683100
+	4.64549	0.0149333	2.80403	I7MMZ2	TTHERM_00678260
	2.36624	0.374547	0.324701	I7MN06	TTHERM_00497260
	0.0903912	0.796663	-0.1726	I7MN19	TTHERM_00497960
+	1.81501	0.0317619	2.07347	P08994	TTHERM_00283180
	1.06355	0.273018	-0.578333	P0DJ15	TTHERM_00732640
	0.0933809	0.759037	-0.2778	P0DJ22	TTHERM_00992730
	0.0749063	0.807885	-0.183766	P0DJ52	TTHERM_00716240
	1.03533	0.182482	-0.837734	P0DJ53	TTHERM_00227270
	2.21938	0.149242	0.680901	P0DJ55	TTHERM_00333210
+	1.53822	0.03875	2.01677	P0DJ56	TTHERM_00136120
	1.14684	0.147437	0.995667	P0DJ57	TTHERM_00134940
	0.0289414	0.917541	-0.0899671	P0DJ58	TTHERM_00578640
	0.672602	0.182174	1.3724	P0DJ60	TTHERM_00444510
+	3.15646	0.008	-2.95623	Q227R5	TTHERM_01731490
	3.60394	0.155565	0.5828	Q228X0	TTHERM_01474510
+	2.21867	0.0322247	-1.60857	Q229D4	TTHERM_01435670
	0.012907	0.95949	0.0442333	Q229J5	TTHERM_01394370
	0.0519052	0.879848	0.0919005	Q229R6	TTHERM_01345800
	2.47665	0.198396	0.528067	Q229S0	TTHERM_01345760
	0.141249	0.907807	-0.0399335	Q229S1	TTHERM_01345750
	1.09919	0.0656933	2.1145	Q22A09	TTHERM_01298560
	0.43401	0.869556	-0.0493666	Q22A13	TTHERM_01298520
	0.453017	0.394869	-0.567533	Q22A20	TTHERM_01298450
	1.04825	0.135328	1.21693	Q22A25	TTHERM_01289160
+	3.50622	0.0422815	1.00263	Q22A27	TTHERM_01289140
	0.380585	0.410273	0.609367	Q22A30	TTHERM_01289110
	3.67805	0.282445	0.390734	Q22A67	TTHERM_01276420
	2.69692	0.373473	-0.319067	Q22AJ2	TTHERM_01194830
	0.337765	0.408275	-0.732	Q22AL1	TTHERM_01194640
	0.798493	0.511735	0.256867	Q22AM1	TTHERM_01193550
	0.535346	0.770739	-0.097133	Q22AN5	TTHERM_01179900
	0.853498	0.62266	-0.173467	Q22AP1	TTHERM_01179840
	0.946523	0.692814	0.128501	Q22AP7	TTHERM_01179780
	1.87018	0.181947	-0.6139	Q22AS9	TTHERM_01164090
	0.194428	0.546384	0.659933	Q22AV0	TTHERM_01151600
	0.980947	0.0705111	2.24917	Q22AV9	TTHERM_01151500
+	2.91969	0.0279333	1.69907	Q22AW2	TTHERM_01151450
	0.477143	0.738608	0.116266	Q22AX1	TTHERM_01142770
	0.208846	0.486845	0.964167	Q22AX5	TTHERM_01142730
	2.28768	0.456797	0.252433	Q22AX6	TTHERM_01142720
	0.353174	0.656283	0.1833	Q22B31	TTHERM_01125120
	0.886572	0.0743646	2.74427	Q22B43	TTHERM_01123950
	2.33526	0.371039	-0.329033	Q22B75	TTHERM_01109800
	0.199957	0.556411	0.557233	Q22B78	TTHERM_01109770
	0.701972	0.535753	0.246434	Q22B85	TTHERM_01108700
	1.89681	0.0757143	-1.04727	Q22BD7	TTHERM_01106200
	0.633874	0.190492	-1.36237	Q22BM4	TTHERM_01093710
	2.5631	0.466452	-0.242301	Q22BP2	TTHERM_01093530
	1.15636	0.620086	-0.169	Q22BP5	TTHERM_01093500
	0.264371	0.450488	0.811099	Q22BQ2	TTHERM_01085680
	1.27511	0.0770055	-1.44507	Q22BT2	TTHERM_01084360
	2.01813	0.0965743	0.929901	Q22BU7	TTHERM_01084200
	2.1978	0.129339	-0.7812	Q22BU8	TTHERM_01084190
	0.916337	0.0959005	2.06547	Q22BV7	TTHERM_01084100
	0.74918	0.162471	-1.45503	Q22BW3	TTHERM_01083050
	0.771559	0.463669	0.3135	Q22C42	TTHERM_01076970
	2.34361	0.267483	-0.4464	Q22C78	TTHERM_01075620
	0.130502	0.692339	0.316466	Q22CC3	TTHERM_01054280
	1.3575	0.441775	-0.288467	Q22CD1	TTHERM_01054200
	0.212539	0.502579	0.795733	Q22CE2	TTHERM_01044770
	0.0555463	0.942565	0.0247332	Q22CF9	TTHERM_01044600
	1.04777	0.36493	-0.406699	Q22CL1	TTHERM_01027670
	0.4239	0.670043	-0.162834	Q22CN2	TTHERM_01027460
	1.63924	0.427161	-0.2902	Q22CS8	TTHERM_01016130
	2.69075	0.146162	-0.658632	Q22CT4	TTHERM_01016070
	2.64196	0.147985	-0.651233	Q22CT6	TTHERM_01016050
	0.0845194	0.913573	-0.0408001	Q22CV2	TTHERM_01015890
	0.216824	0.62191	0.303633	Q22CW7	TTHERM_01014690
	0.660035	0.325996	0.617833	Q22D29	TTHERM_01002890
+	1.38606	0.0288101	3.67347	Q22D58	TTHERM_01002600
	0.411182	0.283364	1.57277	Q22D68	TTHERM_00999090
	2.22965	0.251756	-0.466366	Q22D83	TTHERM_00998940
+	2.2044	0.018383	-2.85673	Q22DN3	TTHERM_00939100
+	1.61752	0.03984	-1.77243	Q22DQ4	TTHERM_00938880
	3.27209	0.203594	-0.486933	Q22DR0	TTHERM_00938820
	1.71068	0.407683	-0.3054	Q22DR3	TTHERM_00938790
	0.4216	0.697363	0.143033	Q22DW0	TTHERM_00926990
	2.49535	0.327943	-0.3696	Q22DW4	TTHERM_00926950
	4.09674	0.322833	-0.3546	Q22E45	TTHERM_00895820
	1.25096	0.322586	-0.455767	Q22EB8	TTHERM_00835100
	0.791745	0.108407	2.5379	Q22EC7	TTHERM_00835010
	0.742715	0.156528	-1.5237	Q22EF6	TTHERM_00827130
	1.73261	0.414997	-0.294566	Q22F16	TTHERM_00821930
	0.827928	0.120298	1.98657	Q22F22	TTHERM_00821870
	0.986332	0.511391	-0.2446	Q22F29	TTHERM_00821790
	0.0265841	0.917821	-0.0867329	Q22G42	TTHERM_00721150
	0.480986	0.584838	-0.2314	Q22GC7	TTHERM_00703960
	3.38166	0.103249	-0.738233	Q22GH8	TTHERM_00703450
	0.24981	0.510484	-0.5414	Q22GI1	TTHERM_00703420
	1.35325	0.186966	-0.692167	Q22GI2	TTHERM_00703410
	0.923025	0.0791568	-2.34297	Q22GX0	TTHERM_00655860
	1.18785	0.52375	0.2261	Q22GX4	TTHERM_00655820
+	1.66747	0.0277538	3.19273	Q22H00	TTHERM_00655520
	0.643755	0.181415	1.4279	Q22HG4	TTHERM_00637390
+	3.21307	0.014	3.94723	Q22HK2	TTHERM_00637010
	0.718919	0.220041	0.9428	Q22HK6	TTHERM_00636970
	0.222811	0.832018	-0.0749671	Q22HL6	TTHERM_00636870
	1.36909	0.524512	0.2207	Q22KA9	TTHERM_00313720
+	3.5822	0.0380952	1.12097	Q22KC9	TTHERM_00313520
	0.620557	0.739325	0.110733	Q22KK0	TTHERM_00312810
	0.0271467	0.924699	0.0673339	Q22KL2	TTHERM_00312690
	0.600113	0.622013	0.1889	Q22KT2	TTHERM_00311970
	1.68234	0.696686	-0.118834	Q22L37	TTHERM_01013160
	1.07657	0.129153	1.2546	Q22LN3	TTHERM_00701160
	1.48365	0.342667	-0.395467	Q22LQ9	TTHERM_00700900
	0.137903	0.62219	-0.6849	Q22LV9	TTHERM_00041580
	1.05452	0.663794	-0.140033	Q22M20	TTHERM_00038990
	0.499489	0.687672	-0.146333	Q22MA8	TTHERM_00037110
	0.738484	0.635305	-0.1648	Q22MB1	TTHERM_00037080
	1.48688	0.0646093	1.50143	Q22MB3	TTHERM_00037060
	0.561312	0.194667	1.66523	Q22MB4	TTHERM_00037050
	0.616043	0.187093	-1.46847	Q22MC3	TTHERM_00036960
+	4.83087	0.0114483	2.0986	Q22MI4	TTHERM_00035360
	0.474173	0.3458	0.740067	Q22MP3	TTHERM_00031790
	0.733861	0.177863	-1.3005	Q22MP6	TTHERM_00031760
	1.83265	0.552941	-0.196333	Q22MV2	TTHERM_00030210
	0.383178	0.328428	1.1922	Q22MV4	TTHERM_00030190
+	3.13502	0.0157073	-2.09343	Q22MX7	TTHERM_00029960
	0.639518	0.192166	1.313	Q22N00	TTHERM_00028740
	1.10223	0.406854	-0.342333	Q22N63	TTHERM_00214710
	1.12391	0.470478	0.273101	Q22NC5	TTHERM_00205180
	2.2	0.376022	-0.3269	Q22NC6	TTHERM_00205170
	0.0548633	0.831529	-0.254066	Q22NF5	TTHERM_00202900
	2.28461	0.234029	0.482233	Q22NU3	TTHERM_00418580
	1.04243	0.349034	0.432967	Q22NW8	TTHERM_00418270
	0.448847	0.275394	-1.3404	Q22P26	TTHERM_00415670
	3.10442	0.183503	0.538966	Q22PA7	TTHERM_00365340
	3.657	0.150904	0.588266	Q22R83	TTHERM_00023980
	1.78809	0.242549	0.504367	Q22RD6	TTHERM_00016520
	2.08928	0.298359	-0.415066	Q22RH5	TTHERM_00016120
	1.30899	0.226537	-0.611967	Q22RI1	TTHERM_00016060
	0.507673	0.218021	1.65983	Q22RN3	TTHERM_00013550
	1.19209	0.0926735	1.42897	Q22RS1	TTHERM_00013170
	0.627223	0.200973	1.26027	Q22RW0	TTHERM_00011780
	0.0453181	0.843419	0.254166	Q22RZ4	TTHERM_00011440
	0.0908563	0.777421	-0.226666	Q22SL3	TTHERM_00001240
	1.24999	0.0941616	1.3437	Q22SL5	TTHERM_00001220
	0.743754	0.176127	1.30507	Q22SZ0	TTHERM_00187270
	3.62779	0.348896	0.325867	Q22T00	TTHERM_00187170
	0.403113	0.551648	0.290534	Q22T05	TTHERM_00187120
	2.34257	0.20583	-0.524	Q22T19	TTHERM_00185930
	0.0855813	0.81798	-0.140166	Q22T21	TTHERM_00185910
	0.275463	0.62269	-0.2564	Q22T46	TTHERM_00185660
	0.191373	0.747043	-0.146833	Q22T77	TTHERM_00185350
	0.707251	0.477227	0.304934	Q22T89	TTHERM_00185230
	1.46249	0.442066	0.285366	Q22TE0	TTHERM_00171850
	2.13298	0.162278	0.652566	Q22TK6	TTHERM_00170170
+	4.57208	0.064	4.2256	Q22TY0	TTHERM_00265100
	2.89847	0.0680936	-0.895466	Q22TZ7	TTHERM_00264850
	1.0358	0.331547	0.462001	Q22U54	TTHERM_00263290
	0.956939	0.832378	-0.0633996	Q22U89	TTHERM_00261950
	0.101305	0.799439	-0.1444	Q22UB8	TTHERM_00260670
	0.762792	0.177451	-1.24417	Q22UG6	TTHERM_00554590
	2.76449	0.230366	0.4679	Q22UJ0	TTHERM_00554350
	1.02413	0.0873862	1.82947	Q22UL2	TTHERM_00551160
	1.0732	0.838671	0.0605666	Q22UM4	TTHERM_00551040
	0.691161	0.182634	-1.3816	Q22UQ2	TTHERM_00550720
	0.880595	0.242796	0.697866	Q22UQ4	TTHERM_00550700
	0.78262	0.758408	0.0992324	Q22UW5	TTHERM_00577380
	0.759936	0.62549	0.172	Q22UZ5	TTHERM_00577080
	1.01205	0.162817	-0.997234	Q22V42	TTHERM_00575580
	0.307682	0.389291	-1.068	Q22V64	TTHERM_00575360
	0.994864	0.136914	1.276	Q22VU8	TTHERM_00161860
	3.45625	0.0959	-0.7541	Q22VW8	TTHERM_00161660
	0.528543	0.326127	0.750834	Q22W07	TTHERM_00161250
	2.96132	0.0696536	-0.868034	Q22W39	TTHERM_00160930
	3.24923	0.177572	-0.551767	Q22W51	TTHERM_00160810
	3.12417	0.229612	0.459	Q22W55	TTHERM_00160770
	2.76717	0.346276	0.342333	Q22W82	TTHERM_00158520
	0.91297	0.111243	-1.77723	Q22W92	TTHERM_00158420
	0.213057	0.714098	0.166133	Q22WB3	TTHERM_00158210
	1.02981	0.065281	-2.61717	Q22WD0	TTHERM_00158040
	1.21536	0.0596712	2.03993	Q22WD2	TTHERM_00158020
	0.010672	0.989787	0.00346629	Q22WE6	TTHERM_00157880
	0.275047	0.526942	-0.440134	Q22WG5	TTHERM_00156700
	0.652117	0.344278	-0.561	Q22WH6	TTHERM_00155600
	0.173549	0.906529	-0.0384661	Q22WJ6	TTHERM_00155380
	3.82286	0.101086	-0.720867	Q22WR6	TTHERM_00974270
	0.254639	0.619726	-0.2777	Q22X14	TTHERM_00633390
	1.36822	0.176688	-0.759233	Q22X16	TTHERM_00633370
	0.637078	0.649415	-0.1601	Q22X54	TTHERM_00632990
	0.972922	0.330173	0.480434	Q22X60	TTHERM_00632930
	0.512801	0.555983	-0.255	Q22XP3	TTHERM_01018330
	0.0347969	0.917656	-0.0635668	Q22XS4	TTHERM_01005220
	0.797754	0.146842	1.51913	Q22Y34	TTHERM_00355370
	0.574544	0.272856	0.936801	Q22Y55	TTHERM_00355160
+	2.68205	0.0276	-1.64667	Q22YJ5	TTHERM_00606960
+	2.03455	0.0165128	-3.8417	Q22YK8	TTHERM_00602870
	0.19278	0.796704	0.103533	Q22YK9	TTHERM_00602860
	0.0413848	0.97866	0.00669924	Q22YQ2	TTHERM_00123690
	0.27684	0.506051	0.490866	Q22YU1	TTHERM_00122290
	0.601077	0.185322	1.6034	Q22YV4	TTHERM_00122160
+	2.28537	0.0232143	-2.22753	Q22YX3	TTHERM_00120980
	0.135941	0.725095	-0.2183	Q22YY0	TTHERM_00120910
	0.469366	0.805438	-0.0793991	Q22YZ5	TTHERM_00118740
	2.05919	0.426446	0.278867	Q22YZ8	TTHERM_00118710
+	3.40606	0.0176327	-1.76653	Q22Z06	TTHERM_00118600
	0.491689	0.776428	-0.0960337	Q22Z34	TTHERM_00114360
	1.08793	0.324871	-0.478033	Q22Z91	TTHERM_00112800
	0.867868	0.178019	1.05873	Q22Z92	TTHERM_00112790
	0.0850022	0.926667	0.0306009	Q22Z98	TTHERM_00112730
	0.252129	0.953486	0.0168997	Q22ZH2	TTHERM_01094880
	0.0290958	0.907477	-0.138167	Q230V2	TTHERM_00434070
+	3.93928	0.0295584	1.26403	Q230V9	TTHERM_00434000
	1.76716	0.579231	0.181967	Q230X9	TTHERM_00433800
+	1.84366	0.0377864	1.76617	Q230Y9	TTHERM_00433700
	2.34719	0.11025	0.806767	Q231B0	TTHERM_00433470
	0.414396	0.715599	-0.129634	Q231B2	TTHERM_00433450
	1.91019	0.243622	0.4924	Q231B5	TTHERM_00433420
	3.25013	0.0823656	-0.801666	Q231B6	TTHERM_00433410
	0.134129	0.958521	0.0146338	Q231F7	TTHERM_00430030
	1.56206	0.361193	-0.365166	Q231F8	TTHERM_00430020
	0.727897	0.569017	0.218	Q231F9	TTHERM_00430010
+	1.30823	0.0390677	2.26613	Q231G9	TTHERM_00429910
	0.454158	0.348307	0.745933	Q231M6	TTHERM_00784630
	0.151008	0.606114	0.643167	Q231Q2	TTHERM_00784370
	1.13763	0.0566286	-2.42217	Q231T4	TTHERM_00782070
	2.41893	0.109009	0.8085	Q231X2	TTHERM_00735240
	0.168108	0.571933	0.698834	Q232G0	TTHERM_00594370
	0.4316	0.553004	-0.2791	Q232I6	TTHERM_00594110
	1.40273	0.497958	0.2394	Q233B2	TTHERM_00394410
+	3.23527	0.0124444	-3.66037	Q233E0	TTHERM_00393090
	0.322712	0.776197	0.102666	Q233E2	TTHERM_00393070
	0.0906835	0.91688	-0.0360991	Q233G5	TTHERM_00392840
	1.145	0.6471	0.147833	Q233H6	TTHERM_00392730
	0.34311	0.929818	0.0234661	Q233L0	TTHERM_00391400
	0.326661	0.376363	1.074	Q233M0	TTHERM_00391300
	0.284804	0.456986	-0.676334	Q233N4	TTHERM_00809400
	1.59626	0.497719	-0.2342	Q233X6	TTHERM_00985020
	0.349428	0.32753	1.5436	Q233Y5	TTHERM_00107210
	0.905582	0.202544	0.831967	Q234A8	TTHERM_00106960
+	2.61295	0.0404878	1.20377	Q234B0	TTHERM_00106940
	0.142562	0.655949	-0.381966	Q234C4	TTHERM_00106800
	0.73139	0.145829	1.83663	Q234E0	TTHERM_00105580
	1.35986	0.475469	-0.259401	Q234F5	TTHERM_00105430
	0.17054	0.831947	0.0821673	Q234G6	TTHERM_00105320
	1.95096	0.788601	0.0799999	Q234G8	TTHERM_00105300
+	3.73233	0.0477059	-0.943767	Q234H2	TTHERM_00105260
	2.62665	0.283489	0.413867	Q234I5	TTHERM_00105110
	1.85429	0.202247	0.567933	Q234M4	TTHERM_00102740
+	2.92392	0.0117895	4.283	Q234M5	TTHERM_00102730
	2.15323	0.281398	-0.4358	Q234T0	TTHERM_00101190
	0.127361	0.79849	-0.124133	Q234T6	TTHERM_00101130
	0.133461	0.691269	0.311801	Q235C6	TTHERM_00804730
	3.11778	0.145302	-0.638066	Q235M9	TTHERM_01052990
	0.0478671	0.869205	-0.123734	Q235N8	TTHERM_01052900
+	2.34843	0.0169412	2.40473	Q235P0	TTHERM_01052880
	0.665685	0.829064	-0.067166	Q235Y4	TTHERM_00094070
	2.32657	0.0688837	0.979534	Q236B8	TTHERM_00091750
	0.662976	0.827938	0.0679671	Q236H1	TTHERM_00089240
	2.33888	0.0659623	-1.02903	Q236L2	TTHERM_00086850
	0.29667	0.808058	-0.0839329	Q236L3	TTHERM_00086840
	1.86581	0.0971765	-0.9671	Q236M3	TTHERM_00086740
	2.92273	0.0668025	0.935633	Q236M7	TTHERM_00086700
	1.8106	0.141865	0.7886	Q236S6	TTHERM_00085220
	0.807053	0.146506	-1.50117	Q236X5	TTHERM_00083740
	0.551226	0.632083	-0.180067	Q237A2	TTHERM_00083470
+	1.67742	0.0412381	-1.6903	Q237A4	TTHERM_00083450
	3.46453	0.315235	-0.366801	Q237C4	TTHERM_00082260
	0.687874	0.413139	-0.390401	Q237C5	TTHERM_00082250
	1.98215	0.181629	-0.609901	Q237E4	TTHERM_00324550
+	1.16694	0.0402791	2.90577	Q237J0	TTHERM_00322950
	0.873249	0.149527	1.29027	Q237J9	TTHERM_00322860
+	1.28958	0.0377358	3.01763	Q237K5	TTHERM_00322800
	1.12802	0.620892	-0.165033	Q237R1	TTHERM_00320260
	2.59874	0.131851	-0.714567	Q237T1	TTHERM_00320040
	2.826	0.101596	-0.788666	Q237T6	TTHERM_00319990
	1.28381	0.18486	-0.7249	Q237T8	TTHERM_00319970
	2.10839	0.273654	-0.448566	Q238R0	TTHERM_00454060
	2.35105	0.346258	-0.353066	Q238X3	TTHERM_00449470
	2.86183	0.147521	0.637234	Q239M8	TTHERM_01119520
	0.277148	0.430169	0.865867	Q239N4	TTHERM_01119460
	3.16165	0.190989	-0.511367	Q239Q2	TTHERM_01190430
	2.13814	0.122696	-0.8069	Q23A01	TTHERM_00885770
	3.06159	0.162173	-0.587166	Q23A15	TTHERM_00884620
	0.886804	0.710394	0.119567	Q23A99	TTHERM_00427590
	0.268647	0.486472	-0.569967	Q23AA2	TTHERM_00427560
	0.29032	0.868026	-0.0530008	Q23AB2	TTHERM_00427460
+	1.38506	0.037098	2.69287	Q23AE9	TTHERM_00426100
	2.8915	0.129897	0.707766	Q23AH7	TTHERM_00425820
+	1.23712	0.0380702	2.9558	Q23AM2	TTHERM_00423390
	0.0166224	0.955214	-0.0374667	Q23AM3	TTHERM_00423380
	3.62932	0.0698286	-0.819866	Q23AS8	TTHERM_00770670
	2.84578	0.183822	0.542734	Q23BQ2	TTHERM_00227800
	1.10266	0.055831	-2.55427	Q23BQ5	TTHERM_00227770
+	3.44573	0.0426667	5.7523	Q23BS3	TTHERM_00227590
	1.10345	0.798791	-0.0757999	Q23BS4	TTHERM_00227580
	1.04304	0.789948	-0.0812664	Q23BW0	TTHERM_00227220
	0.964144	0.137944	-1.30323	Q23BW1	TTHERM_00227210
	1.09144	0.0660988	-2.14843	Q23BX7	TTHERM_00227050
	1.65935	0.395874	-0.321733	Q23BX8	TTHERM_00227040
+	1.91825	0.0240741	2.95877	Q23BZ4	TTHERM_00225880
	0.447964	0.283113	1.24943	Q23BZ5	TTHERM_00225870
+	1.18148	0.0396641	2.7794	Q23BZ6	TTHERM_00225860
	0.978474	0.662111	-0.1428	Q23CI8	TTHERM_00856750
	0.591584	0.336055	0.6335	Q23CK5	TTHERM_00856520
	0.898886	0.128766	1.5888	Q23CU1	TTHERM_00052490
	1.00594	0.0656516	-2.71577	Q23CU4	TTHERM_00052460
	0.700286	0.484735	0.2977	Q23D72	TTHERM_00049190
	0.00971755	0.973006	-0.0199661	Q23D94	TTHERM_00048970
	2.42689	0.338523	-0.357901	Q23D99	TTHERM_00048910
	1.23384	0.327766	-0.439633	Q23DC3	TTHERM_00047680
	0.407141	0.352836	0.840067	Q23DC5	TTHERM_00047660
	0.309311	0.471219	0.537766	Q23DC8	TTHERM_00047630
+	1.47661	0.0291795	3.19833	Q23DE2	TTHERM_00047490
+	3.62246	0.00973913	2.84223	Q23DE3	TTHERM_00047480
	0.210302	0.551259	-0.543599	Q23DI4	TTHERM_00047070
	0.0458092	0.970551	-0.0114333	Q23DK4	TTHERM_00046870
+	1.52357	0.0328791	-2.53243	Q23DK9	TTHERM_00046820
	0.368265	0.734007	-0.1253	Q23DN8	TTHERM_00046530
	1.51594	0.156434	-0.783267	Q23DQ2	TTHERM_00046390
	0.389683	0.715048	0.132001	Q23DT6	TTHERM_00045060
+	3.41295	0.0385421	1.13377	Q23DU3	TTHERM_00044990
	2.17135	0.235046	-0.487933	Q23DU6	TTHERM_00044960
	0.597234	0.205768	-1.30367	Q23DU8	TTHERM_00043950
	1.20628	0.446315	-0.2918	Q23DV1	TTHERM_00043920
	0.00985032	0.973373	-0.0215664	Q23DV5	TTHERM_00043880
	0.385124	0.390155	0.705999	Q23EB4	TTHERM_00717640
	0.58796	0.238264	1.05717	Q23EE7	TTHERM_01029920
	1.5047	0.545757	0.2061	Q23EX1	TTHERM_00644590
	2.78827	0.161878	-0.605167	Q23EX8	TTHERM_00643530
+	4.01857	0.0128	-3.5991	Q23F13	TTHERM_00641200
	0.0591394	0.831899	-0.197067	Q23F20	TTHERM_00641120
	0.931688	0.238377	-0.687766	Q23F53	TTHERM_00383600
	2.07863	0.06555	1.09993	Q23F76	TTHERM_00382380
	1.13154	0.162438	0.919366	Q23F77	TTHERM_00382370
	0.0281749	0.915734	-0.1026	Q23F79	TTHERM_00382350
	3.37862	0.329868	0.348867	Q23F83	TTHERM_00382310
	0.975991	0.150809	1.11173	Q23FB7	TTHERM_00379000
+	1.60596	0.0272113	3.08173	Q23FE8	TTHERM_00378690
	0.348265	0.43145	-0.593867	Q23FF1	TTHERM_00378660
	0.65829	0.761101	0.0990334	Q23FF7	TTHERM_00378600
	0.269336	0.880338	-0.0468343	Q23FF9	TTHERM_00378580
	2.10254	0.358657	0.344466	Q23FL3	TTHERM_00080020
	0.109763	0.694334	-0.439566	Q23FN3	TTHERM_00079820
	1.10751	0.0694318	-1.8844	Q23FP3	TTHERM_00079720
	3.69353	0.67258	-0.124167	Q23FU1	TTHERM_00079230
	0.732569	0.21746	-0.9283	Q23FY6	TTHERM_00077790
	0.813128	0.694675	-0.128966	Q23FZ3	TTHERM_00077710
+	1.69726	0.0286349	-3.14783	Q23G09	TTHERM_00077550
	0.164954	0.843556	-0.0698338	Q23G18	TTHERM_00077460
	0.813052	0.409743	0.371567	Q23G22	TTHERM_00077420
	0.42766	0.711104	-0.1349	Q23G37	TTHERM_00077270
	1.26382	0.0644	1.832	Q23G98	TTHERM_00075670
	0.323426	0.798176	0.0892334	Q23GD8	TTHERM_00074280
	0.659092	0.477255	0.311733	Q23H42	TTHERM_00877000
	0.362095	0.774754	-0.102133	Q23H78	TTHERM_00820670
	2.03632	0.272347	-0.456434	Q23H79	TTHERM_00820660
	1.39897	0.337035	-0.409101	Q23J59	TTHERM_00491130
	3.34356	0.160844	-0.5838	Q23JL9	TTHERM_00758860
	1.02187	0.1511	1.06917	Q23JM0	TTHERM_00758850
	0.485433	0.226796	1.78897	Q23JM1	TTHERM_00758840
+	3.72132	0.0182857	4.47447	Q23JR2	TTHERM_00862740
	2.04959	0.190262	-0.574733	Q23JW9	TTHERM_00196650
	2.17251	0.325246	-0.382533	Q23JX3	TTHERM_00196610
	0.610069	0.698047	-0.1329	Q23JZ6	TTHERM_00196380
	0.036468	0.977685	-0.00676727	Q23K15	TTHERM_00196190
	0.75577	0.562025	0.220633	Q23K19	TTHERM_00196150
	1.61366	0.294664	-0.447633	Q23K30	TTHERM_00196040
	1.83616	0.282866	-0.449734	Q23K37	TTHERM_00195970
	0.12036	0.862808	-0.0670331	Q23K51	TTHERM_00195830
	0.415411	0.621089	0.206832	Q23K70	TTHERM_00194650
	2.04226	0.274438	0.452566	Q23K81	TTHERM_00194540
	0.137904	0.605458	0.899333	Q23KB0	TTHERM_00194250
	1.92181	0.676219	0.127667	Q23KF9	TTHERM_00193760
	0.249046	0.48345	0.680967	Q23KG1	TTHERM_00193740
	0.518062	0.740146	-0.1133	Q23KG9	TTHERM_00193660
	1.79073	0.231088	-0.520767	Q23KH2	TTHERM_00193630
	1.35602	0.375617	-0.361832	Q23KH7	TTHERM_00193580
	2.25411	0.205825	-0.528999	Q23KI3	TTHERM_00193520
	0.734501	0.16625	-1.44283	Q23MB8	TTHERM_00621410
	4.02096	0.0652927	0.830367	Q23MP0	TTHERM_00954240
	1.67152	0.145874	0.806967	Q23NK3	TTHERM_00752170
	0.631238	0.284647	-0.757967	Q23PP7	TTHERM_00463860
	1.13093	0.196478	0.729233	Q23PQ3	TTHERM_00463800
+	2.67473	0.0128485	3.02407	Q23PU1	TTHERM_00463420
+	3.18423	0.0121143	2.2866	Q23PZ5	TTHERM_00462870
	0.178948	0.595591	-0.4836	Q23Q30	TTHERM_00460540
+	4.18999	0.0298313	-1.18097	Q23Q34	TTHERM_00460500
	0.320456	0.336606	-1.834	Q23QL7	TTHERM_00255620
	0.4035	0.844107	0.0586001	Q23QN9	TTHERM_00252430
	1.11891	0.188407	0.7676	Q23QP0	TTHERM_00252420
	1.57213	0.0963819	1.08977	Q23QY3	TTHERM_00997780
	0.49267	0.227008	-1.70227	Q23QZ0	TTHERM_00997710
	0.787106	0.171172	-1.25047	Q23QZ4	TTHERM_00997670
	0.0600231	0.837426	0.168667	Q23R57	TTHERM_00849270
	0.509818	0.270621	1.13087	Q23R98	TTHERM_00389900
	1.24801	0.0541739	-2.098	Q23RA8	TTHERM_00389800
	0.147229	0.807032	0.103266	Q23RD8	TTHERM_00388510
	0.282105	0.484179	0.553367	Q23RE9	TTHERM_00388400
	0.17594	0.897903	-0.0419331	Q23RI9	TTHERM_00387010
	0.026592	0.926004	-0.0663999	Q23RM4	TTHERM_00384680
	0.639023	0.196951	1.26863	Q23RS7	TTHERM_00628710
	0.960752	0.119877	-1.5444	Q23RT8	TTHERM_00628600
	0.661103	0.701299	-0.128368	Q23RU1	TTHERM_00628570
	2.01158	0.149827	-0.7055	Q23RV4	TTHERM_00628440
	1.78075	0.162231	0.709033	Q23RV8	TTHERM_00628400
	1.93016	0.62626	-0.152533	Q23S05	TTHERM_00625950
	0.811018	0.259515	0.7066	Q23TB4	TTHERM_00666680
	0.235327	0.631262	0.261801	Q23TC6	TTHERM_00666560
	0.80103	0.226782	0.8325	Q23TC8	TTHERM_00666540
+	1.72838	0.042597	-1.55123	Q23TE2	TTHERM_00666400
	3.14314	0.0600828	-0.955833	Q23TG1	TTHERM_00666210
+	3.76791	0.0281644	1.327	Q23TG4	TTHERM_00666180
	0.254581	0.510053	0.526299	Q23TG5	TTHERM_00666170
	1.5763	0.47522	0.252267	Q23TU2	TTHERM_00912290
+	2.08169	0.0236364	-2.54477	Q23TY1	TTHERM_00962060
	1.26141	0.480924	0.258333	Q23U16	TTHERM_01197120
	1.47037	0.263157	0.514934	Q23U54	TTHERM_00894400
	1.43937	0.149783	-0.834233	Q23U61	TTHERM_00892350
	1.26491	0.567432	-0.195767	Q23W16	TTHERM_00794150
	0.909985	0.691792	-0.130433	Q23W20	TTHERM_00794110
	0.214441	0.829485	0.0794341	Q23WL7	TTHERM_00924270
	0.938318	0.16237	1.09587	Q23WL9	TTHERM_00924250
+	2.97844	0.0172308	5.13673	Q23WM8	TTHERM_00923170
	2.62272	0.129316	-0.728533	Q23WS8	TTHERM_00777270
	0.0804708	0.954361	-0.0179996	Q23WS9	TTHERM_00777260
	0.177344	0.756159	0.1458	Q23WX6	TTHERM_00774810
+	1.32566	0.0408197	2.39583	Q23YA8	TTHERM_00899550
+	1.42994	0.0344583	2.75963	Q23YB7	TTHERM_00899460
	0.650003	0.171974	-1.72713	Q23YQ6	TTHERM_01207660
	0.740277	0.716043	-0.1174	Q23YQ7	TTHERM_01207650
	1.40741	0.391668	-0.3391	Q23YQ8	TTHERM_01207630
	0.695269	0.2422	0.851067	Q23YR6	TTHERM_01207550
	2.4227	0.161269	0.6357	Q23YT4	TTHERM_00859260
	0.466417	0.687336	0.1485	Q23YW7	TTHERM_00857910
+	1.73459	0.0384071	1.73903	Q23YX9	TTHERM_00857790
	1.55231	0.182787	-0.6616	Q23ZD3	TTHERM_00787300
	0.453381	0.348961	-0.748167	Q23ZF5	TTHERM_00787080
	0.0692563	0.916993	0.0396671	Q23ZH0	TTHERM_00786930
	0.505614	0.410058	0.4688	Q23ZH6	TTHERM_00785880
	0.514908	0.763198	-0.100766	Q23ZH8	TTHERM_00785860
	0.248438	0.907077	-0.0364666	Q240I4	TTHERM_00991630
+	1.41718	0.0273333	-4.64293	Q240K0	TTHERM_00989490
+	3.38012	0.016	5.11513	Q240M6	TTHERM_01117320
	1.66274	0.294515	0.444333	Q240Q4	TTHERM_00624780
	2.0072	0.273023	-0.456033	Q240R7	TTHERM_00624660
	0.781201	0.647621	-0.1563	Q240X5	TTHERM_00623090
	0.156121	0.622847	-0.502467	Q240X8	TTHERM_00623060
	2.90026	0.145484	-0.648801	Q240X9	TTHERM_00623050
	0.229399	0.740466	0.139901	Q240Y0	TTHERM_00623040
	0.248649	0.714543	0.154566	Q240Y1	TTHERM_00623030
+	3.76508	0.0405938	1.00353	Q241P0	TTHERM_00630500
	0.410337	0.775848	-0.0993671	Q244W3	TTHERM_00694540
	1.10737	0.345992	0.426733	Q244Y1	TTHERM_00694350
	2.03023	0.230634	0.502101	Q245C2	TTHERM_00732890
	0.728082	0.483238	-0.2934	Q245G0	TTHERM_00732510
	0.0810774	0.807479	-0.168034	Q245X1	TTHERM_00245270
	1.52238	0.0671294	-1.33323	Q245Y8	TTHERM_00245100
	1.36126	0.398585	-0.3322	Q246A0	TTHERM_00243990
	0.877125	0.120873	-1.7686	Q246C5	TTHERM_00243730
	0.0258898	0.943055	0.0362002	Q247Q7	TTHERM_00994400
	1.8436	0.269088	-0.473566	Q247Y5	TTHERM_00532840
+	2.62232	0.00896	4.0939	Q247Z0	TTHERM_00532790
	0.286188	0.449147	0.705467	Q248E9	TTHERM_00532180
	1.06614	0.0874197	1.692	Q248K4	TTHERM_01266070
	1.64119	0.580924	-0.1817	Q24B92	TTHERM_00348510
+	2.35319	0.0318667	1.53093	Q24BB1	TTHERM_01299660
	0.589708	0.201705	-1.37203	Q24BN4	TTHERM_01092470
	1.40095	0.458209	0.272533	Q24BP3	TTHERM_01092380
+	1.96621	0.0310233	-1.85933	Q24BQ1	TTHERM_01091310
	1.1571	0.376542	-0.3773	Q24BV4	TTHERM_01049330
	0.874775	0.217167	-0.801767	Q24BW7	TTHERM_01049200
	0.514593	0.206341	-1.76673	Q24C27	TTHERM_00697490
	2.40347	0.24286	-0.4643	Q24C31	TTHERM_00697450
	2.89236	0.32674	0.361667	Q24C62	TTHERM_00697090
	0.251394	0.62318	-0.270467	Q24C84	TTHERM_00695880
	1.87164	0.501381	0.2262	Q24C92	TTHERM_00695800
	0.438261	0.335582	-0.8794	Q24C99	TTHERM_00695730
	1.2991	0.347055	-0.4037	Q24CE5	TTHERM_01079060
	0.390377	0.335945	1.05983	Q24CI8	TTHERM_00929540
	0.0112595	0.963597	-0.0371997	Q24CJ0	TTHERM_00929520
	1.66462	0.547589	0.202133	Q24CL2	TTHERM_01220370
+	3.82404	0.0169474	1.8806	Q24CW4	TTHERM_00713380
	1.86837	0.490653	0.232601	Q24CY1	TTHERM_00713200
	0.932801	0.738496	0.105833	Q24CY7	TTHERM_00713140
	0.901676	0.14762	1.28753	Q24D42	TTHERM_01113100
	0.0776049	0.929701	-0.0284328	Q24D45	TTHERM_01113070
	0.517649	0.441912	0.409033	Q24D67	TTHERM_01104920
	0.411994	0.376029	-0.713701	Q24DC9	TTHERM_01126400
	0.236006	0.801964	-0.0921993	Q24DD0	TTHERM_01126390
	0.332868	0.917563	-0.030901	Q24DE2	TTHERM_01262850
	0.362244	0.323264	-1.57093	Q24DI9	TTHERM_00971840
	1.15086	0.561717	0.203733	Q24DJ0	TTHERM_00971830
	0.620403	0.167803	-2.00527	Q24DJ3	TTHERM_00971800
+	1.35731	0.0351915	3.12077	Q24DK2	TTHERM_00971710
	0.114335	0.664403	-0.599401	Q24DL4	TTHERM_00969600
	0.67809	0.395004	-0.435	Q24DQ7	TTHERM_00790800
	1.24381	0.0675266	1.6694	Q24DQ9	TTHERM_00790780
	2.31224	0.18269	0.576734	Q24DR3	TTHERM_00790740
	0.332105	0.680831	-0.168699	Q24E28	TTHERM_00853120
	0.267501	0.487579	0.5749	Q24E65	TTHERM_00852750
	0.66865	0.647292	-0.1611	Q24F10	TTHERM_01146030
	1.01042	0.628115	-0.162366	Q24F53	TTHERM_01129720
	0.144126	0.650117	-0.392867	Q24F70	TTHERM_01128560
	0.298143	0.434942	0.729	Q24FC8	TTHERM_00865350
	0.030008	0.916718	0.0834662	Q24FC9	TTHERM_00865340
	0.126292	0.845011	-0.0765998	Q24FD2	TTHERM_00865310
+	2.52906	0.0114595	-2.90023	Q24FD8	TTHERM_00865250
+	3.8526	0.028	-1.3376	Q24FH6	TTHERM_00864870
	1.74229	0.278235	0.463566	Q24FQ8	TTHERM_01070330
	2.70822	0.154021	-0.628533	Q24FR9	TTHERM_01344710
+	3.45774	0.0256	-5.2397	Q24FT7	TTHERM_00941580
	0.98219	0.116089	1.52237	Q24FU0	TTHERM_00941550
	0.293316	0.416399	0.8688	Q24GJ1	TTHERM_00725990
	1.30501	0.463067	-0.2721	Q24GK8	TTHERM_00725820
	3.56056	0.107442	-0.721066	Q24GM1	TTHERM_00724700
	0.208623	0.885606	0.046133	Q24GN6	TTHERM_00977740
	0.135117	0.62165	-0.685867	Q24HY8	TTHERM_00571860
	0.299716	0.469739	-0.5591	Q24HZ7	TTHERM_00571770
	0.326693	0.342213	-1.56603	Q24I27	TTHERM_00569490
+	1.83771	0.0281875	2.6922	Q24I35	TTHERM_00569410
	0.284041	0.441388	0.756567	Q24I54	TTHERM_00569200
	0.268152	0.505198	0.508233	Q24I95	TTHERM_01035650
	0.453835	0.625723	0.1954	Q24IL2	TTHERM_00919620
	0.322838	0.843354	0.0633329	Q24IM0	TTHERM_00919540
	0.565135	0.428326	-0.406133	W7WVU8	TTHERM_000495990
	1.17259	0.404104	-0.339966	W7WWA2	TTHERM_000681920
	0.501104	0.741338	0.1134	W7WX86	TTHERM_001232262
	2.59764	0.197014	-0.525	W7WZL8	TTHERM_000569069
	0.361347	0.339283	-1.21757	W7X235	TTHERM_000686039
	0.0554877	0.838146	0.190633	W7X292	TTHERM_000471019
	0.104892	0.777088	-0.184834	W7X3L3	TTHERM_000284239
+	1.90404	0.0374231	1.6935	W7X3Z3	TTHERM_000338239
	0.829003	0.407012	-0.374866	W7X3Z8	TTHERM_000339809
	0.0702276	0.978949	-0.00696691	W7X469	TTHERM_000196029
	1.26493	0.273642	0.531134	W7X4R1	TTHERM_000649439
	1.14616	0.185595	-0.765633	W7X4X6	TTHERM_000268279
	1.29514	0.177404	0.775099	W7X5M4	TTHERM_000840039
	0.713485	0.760303	-0.0989997	W7X5T6	TTHERM_000756449
	0.372403	0.783034	-0.0966326	W7X6G9	TTHERM_000703669
	0.349582	0.390131	0.819633	W7X6K3	TTHERM_001108479
	0.536544	0.598864	0.2115	W7X6X6	TTHERM_000293429
	1.5401	0.405446	0.3148	W7X744	TTHERM_000088159
+	3.49742	0.0187826	1.80763	W7X7K1	TTHERM_000584709
	0.683146	0.2307	-0.935433	W7X7Q3	TTHERM_001014659
	0.636768	0.510118	-0.2769	W7X7Q9	TTHERM_000530016
	0.475676	0.309319	0.959867	W7X852	TTHERM_000835349
	1.53823	0.238654	-0.538834	W7X8V5	TTHERM_000121009
	1.8982	0.41091	0.294634	W7X994	TTHERM_000487129
	1.05655	0.75811	0.0970001	W7X9A6	TTHERM_000157929
	2.26987	0.229724	-0.496201	W7X9F7	TTHERM_000441959
	1.20825	0.555468	-0.207333	W7XAA6	TTHERM_000005949
	0.13755	0.619236	0.756467	W7XAM8	TTHERM_000268328
	1.52258	0.35274	0.375167	W7XB73	TTHERM_000526679
	0.0988428	0.885199	-0.054533	W7XBA6	TTHERM_000463528
	0.786345	0.441688	0.337934	W7XBI1	TTHERM_000522989
	0.894109	0.525901	0.24	W7XBP2	TTHERM_000680599
	1.28052	0.439895	0.295233	W7XBY3	TTHERM_000439109
	2.53702	0.0834652	0.8738	W7XC24	TTHERM_000442899
	0.95239	0.554972	0.2162	W7XC40	TTHERM_000339939
	3.66179	0.0873125	-0.7631	W7XCX2	TTHERM_001164064
+	1.77149	0.0313882	-2.13973	W7XDG5	TTHERM_000300119
	1.7808	0.463803	0.257233	W7XDP3	TTHERM_001151438
	2.86067	0.0658072	0.920966	W7XEU3	TTHERM_000530399
+	1.88885	0.0363265	-1.80827	W7XG43	TTHERM_000152219
	0.825297	0.713847	0.116901	W7XG67	TTHERM_000774820
	1.17961	0.581152	0.190233	W7XGD1	TTHERM_000372529
	0.892443	0.377814	-0.409267	W7XGH0	TTHERM_000459289
	0.291485	0.499928	0.477699	W7XGK2	TTHERM_000474969
	0.0932832	0.783799	0.199733	W7XH07	TTHERM_000849319
	3.86007	0.101801	0.719	W7XHA5	TTHERM_000773538
	0.559419	0.622313	0.189166	W7XHB3	TTHERM_001106138
	2.24148	0.234476	0.483667	W7XHC6	TTHERM_000530149
	0.448819	0.216603	2.53163	W7XHL6	TTHERM_000954169
+	2.56476	0.0112	-4.93063	W7XHT1	TTHERM_000335759
	0.422418	0.698064	0.143033	W7XI10	TTHERM_001109848
	2.10418	0.229798	-0.5001	W7XI81	TTHERM_000268319
	0.608106	0.627081	0.180634	W7XJD2	TTHERM_000476849
	1.39014	0.0665093	1.52993	W7XJL7	TTHERM_000142399
	0.247376	0.461126	0.863834	W7XJU7	TTHERM_000160869
	2.13246	0.335605	-0.3715	W7XKI8	TTHERM_000418499
	1.5949	0.226939	-0.559333	W7XLA7	TTHERM_000160999
	0.0518853	0.840278	-0.2148	W7XLR7	TTHERM_001293241
	0.560162	0.238478	-1.132	X1W3T2	TTHERM_00688410

## Sheet: CFAP91-KO_LFQ
C: Student's T-test Significant 91_WT	N: -Log Student's T-test p-value 91_WT	N: Student's T-test q-value 91_WT	N: Student's T-test Difference 91_WT	protein Ids UniProt	genes TGD
	0.12327	0.789478	0.307567	A4VCP3	TTHERM_00497809
	0.201676	0.609388	-0.766699	A4VCS2	TTHERM_00670209
+	1.50321	0.00627692	-4.52187	A4VCU8	TTHERM_00242188
+	4.4098	0.00381538	-1.93837	A4VCW8	TTHERM_00614859
	0.181815	0.91255	0.0584653	A4VD15	TTHERM_00535929
	0.67064	0.078646	-2.4757	A4VD25	TTHERM_00494849
+	4.90381	0	6.36833	A4VD54	TTHERM_00502619
+	3.18618	0.00838871	-1.34333	A4VD56	TTHERM_00502359
	1.23231	0.111563	0.823766	A4VD75	TTHERM_00149859
+	1.63099	0.0110119	2.24573	A4VD76	TTHERM_00149798
+	3.64362	0.00953846	-6.1347	A4VDZ5	TTHERM_00641119
+	2.90997	0.0336887	-0.902633	A4VE64	TTHERM_00449029
+	1.09066	0.0442806	-1.71417	A4VEY5	TTHERM_00420939
+	3.30013	0.0406452	-0.811633	A4VEY9	TTHERM_00419759
	0.619048	0.190259	1.07053	A4VEZ3	TTHERM_00443109
	0.920389	0.72865	-0.156967	A4VF57	TTHERM_00648919
+	2.85816	0.00416807	2.8382	I7LSV4	TTHERM_00947430
	0.0630916	0.885881	0.1792	I7LSW1	TTHERM_00825210
	0.213604	0.49943	2.05163	I7LT13	TTHERM_00755860
+	2.10514	0.0031623	-3.2016	I7LT36	TTHERM_00723580
+	1.79686	0.0155312	1.63893	I7LT38	TTHERM_00715640
	0.348255	0.789965	0.147434	I7LT60	TTHERM_00691520
	0.0549584	0.904232	0.140567	I7LT65	TTHERM_00691790
	3.24789	0.122213	-0.543667	I7LT66	TTHERM_00691840
+	1.13893	0.0130248	-4.39097	I7LT67	TTHERM_00691900
+	2.62269	0.0162997	1.20593	I7LT74	TTHERM_00648910
	2.98769	0.241214	0.419834	I7LT80	TTHERM_00649240
	0.359147	0.419199	0.788067	I7LT86	TTHERM_00599780
+	4.97288	0.00509589	-2.2988	I7LTD0	TTHERM_00529730
	0.0853449	0.928655	-0.0576668	I7LTG8	TTHERM_00486680
	0.367026	0.404505	-0.8116	I7LTJ4	TTHERM_00471350
+	1.88582	0.0112	1.84953	I7LTJ7	TTHERM_00471510
+	3.32476	0.00384713	-2.13157	I7LTL0	TTHERM_00441950
+	2.08283	0.0114035	-1.66547	I7LTL3	TTHERM_00442100
	0.402951	0.367026	-0.836501	I7LTM1	TTHERM_00442480
	0.130377	0.751566	0.436134	I7LTP1	TTHERM_00420030
+	1.25106	0.0178647	2.53257	I7LTS7	TTHERM_00548160
	1.93787	0.070655	-0.7974	I7LTV2	TTHERM_00058600
+	1.08503	0.0257091	-2.48643	I7LTW2	TTHERM_00059130
	1.28057	0.439748	0.336567	I7LTW6	TTHERM_00059330
	0.0209116	0.961205	0.0633341	I7LTY1	TTHERM_00068140
+	2.72445	0.00367407	-2.863	I7LU14	TTHERM_00540260
+	0.915097	0.0472238	-2.2593	I7LU17	TTHERM_00540420
+	1.08624	0.0171765	-3.75353	I7LU20	TTHERM_00370750
	3.03197	0.186125	-0.468466	I7LU47	TTHERM_00559720
	0.428963	0.350519	0.816733	I7LU51	TTHERM_00560000
+	1.18483	0.0351543	1.7592	I7LU65	TTHERM_00562810
+	3.61231	0.0037284	-1.95397	I7LU96	TTHERM_00143720
	0.344091	0.724013	-0.206067	I7LUB7	TTHERM_00145830
	0.539858	0.28154	0.858167	I7LUE1	TTHERM_00294910
+	2.41883	0.00532203	2.1878	I7LUE7	TTHERM_00295220
	0.2048	0.658322	-0.469567	I7LUK4	TTHERM_00522290
+	3.63396	0.00442857	-2.6916	I7LUL4	TTHERM_00522810
+	4.15686	0.00330055	-1.70583	I7LUL6	TTHERM_00522920
	0.756743	0.0707203	2.0217	I7LUP6	TTHERM_00266570
	1.29993	0.25888	-0.506266	I7LUX8	TTHERM_00188400
	0.622786	0.724839	-0.170399	I7LUZ1	TTHERM_00189080
	0.81375	0.0681912	-1.8369	I7LV00	TTHERM_00189530
	1.30068	0.109114	-0.803533	I7LV58	TTHERM_00334410
+	3.2389	0.0196058	-1.01757	I7LV70	TTHERM_00338110
	0.124816	0.728116	-0.6518	I7LV80	TTHERM_00339690
+	3.05676	0.00351773	-2.4279	I7LV93	TTHERM_00437360
+	3.59929	0.00635019	1.49323	I7LVA0	TTHERM_00437740
+	1.0738	0.0424869	-1.7808	I7LVI5	TTHERM_00285290
+	1.6225	0.00775758	2.83403	I7LVJ1	TTHERM_00285620
	0.977578	0.639878	0.215333	I7LVL5	TTHERM_00290850
+	1.02048	0.0264375	2.6842	I7LVT3	TTHERM_00590130
+	2.78464	0.00432558	-3.6033	I7LVV2	TTHERM_00661620
	0.813156	0.101941	1.2587	I7LVW4	TTHERM_00216030
+	3.33305	0.0222201	0.964033	I7LVY1	TTHERM_00218940
	1.73858	0.443425	0.311167	I7LVZ7	TTHERM_00220810
+	1.20458	0.0355966	-1.70867	I7LW15	TTHERM_00410240
+	1.83605	0.00521162	-3.20293	I7LW36	TTHERM_00304340
+	3.39323	0.00435088	3.4919	I7LW77	TTHERM_00316630
	0.371099	0.849319	-0.0944004	I7LW80	TTHERM_00316910
+	1.90925	0.00335135	-5.47247	I7LWA5	TTHERM_00148750
	0.40698	0.441553	0.611801	I7LWA6	TTHERM_00148800
	2.8365	0.0770017	0.669966	I7LWB4	TTHERM_00149230
+	1.39039	0.0186537	-2.00273	I7LWC5	TTHERM_00149860
	2.17818	0.0649964	-0.801767	I7LWE3	TTHERM_00151820
	0.443831	0.701914	-0.2071	I7LWH4	TTHERM_00564510
+	1.4514	0.0116512	-2.668	I7LWH9	TTHERM_00566780
+	2.91454	0.004	-2.7368	I7LWI9	TTHERM_00499590
	0.808049	0.0707417	-1.79887	I7LWJ2	TTHERM_00500750
+	2.40315	0.00770569	-1.7101	I7LWJ8	TTHERM_00502130
+	2.46004	0.00427586	4.5419	I7LWP4	TTHERM_00729250
+	1.74195	0.00347126	-5.8511	I7LWP7	TTHERM_00578560
	0.783897	0.301579	-0.5724	I7LWQ0	TTHERM_00578720
+	2.84809	0.0038	1.99567	I7LWQ3	TTHERM_00578880
	0.171426	0.928511	-0.0473665	I7LWT9	TTHERM_00353280
+	1.01065	0.0225548	-3.30817	I7LWU9	TTHERM_00492560
	1.10796	0.577661	-0.256167	I7LWZ7	TTHERM_00446430
+	3.22685	0.00729412	-7.47153	I7LX00	TTHERM_00535150
	0.106654	0.808366	-0.2858	I7LX12	TTHERM_00535760
	1.51668	0.124527	-0.690166	I7LX35	TTHERM_00474460
	2.01529	0.382418	-0.338366	I7LX53	TTHERM_00657270
+	1.06385	0.0390387	-1.908	I7LX79	TTHERM_00455570
	1.78212	0.149138	-0.593167	I7LXF9	TTHERM_00238830
+	2.05058	0.00660729	2.50727	I7LXG3	TTHERM_00239080
+	2.63088	0.00534468	2.0167	I7LXG7	TTHERM_00239290
+	2.44788	0.00370149	3.37303	I7LXK6	TTHERM_00467780
	0.207506	0.694702	-0.3493	I7LXK8	TTHERM_00467890
+	2.0409	0.00815335	-1.92017	I7LXM2	TTHERM_00684620
	0.552268	0.253292	0.936233	I7LXQ4	TTHERM_00765300
+	2.73926	0.036472	0.905867	I7LXS6	TTHERM_00670340
	0.506843	0.211529	-1.33187	I7LXT2	TTHERM_00670660
+	2.10509	0.00378626	-4.7134	I7LXT7	TTHERM_00670910
+	2.25723	0.00339726	3.62673	I7LXX3	TTHERM_00688500
	0.842396	0.132421	0.999233	I7LY09	TTHERM_00683360
+	2.24358	0.00427586	-4.49423	I7LY38	TTHERM_00495950
	0.756073	0.723325	0.165367	I7LY45	TTHERM_00497300
	0.345968	0.931051	0.0406005	I7LY62	TTHERM_00498220
	0.638213	0.0996215	-2.0288	I7LZD7	TTHERM_00947460
	1.0504	0.379726	0.4039	I7LZE3	TTHERM_00825190
	2.35828	0.0649982	0.765666	I7LZF9	TTHERM_00823690
+	2.235	0.00333702	3.04813	I7LZH1	TTHERM_00773340
+	1.10598	0.0274071	-2.19833	I7LZI8	TTHERM_00760600
+	3.84505	0.0124	5.7976	I7LZP3	TTHERM_00691610
+	1.77957	0.00421053	-3.75533	I7LZR0	TTHERM_00649160
	0.281457	0.468663	-0.959766	I7LZS3	TTHERM_00600110
	0.458093	0.817916	0.1121	I7LZV1	TTHERM_00585260
+	1.82871	0.00671014	-2.67623	I7LZW8	TTHERM_00530070
	0.0431803	0.972413	-0.0158997	I7LZX2	TTHERM_00530270
+	2.11885	0.00662642	-2.26097	I7LZZ8	TTHERM_00486610
+	3.98695	0.00387037	-1.60607	I7M007	TTHERM_00487090
	0.0919685	0.957967	-0.0292657	I7M008	TTHERM_00487150
+	0.990931	0.0393509	-2.1449	I7M084	TTHERM_00420720
	1.40267	0.33638	0.404033	I7M0A1	TTHERM_00545830
+	1.15642	0.0147158	-3.47303	I7M0B4	TTHERM_00549640
+	1.9083	0.00539056	-3.11083	I7M0C5	TTHERM_00058260
	0.638608	0.0896388	-2.36267	I7M0D5	TTHERM_00058800
	0.076226	0.865027	0.192432	I7M0G1	TTHERM_00068170
	2.31055	0.172199	-0.514634	I7M0H4	TTHERM_00070880
+	3.08398	0.00996341	1.3183	I7M0J1	TTHERM_00540130
+	2.00413	0.0064	2.5317	I7M0M5	TTHERM_00375150
	0.146485	0.816712	0.176467	I7M0N5	TTHERM_00561240
	0.423325	0.357303	0.804034	I7M0N9	TTHERM_00561440
+	2.61064	0.00346853	-2.8845	I7M0R3	TTHERM_00140960
+	3.87177	0.00427586	-2.98873	I7M0S2	TTHERM_00142420
+	4.38904	0.00519008	-1.4374	I7M0S7	TTHERM_00143690
+	1.8575	0.00663799	2.51933	I7M0T0	TTHERM_00144860
+	1.051	0.035522	-2.1193	I7M0T4	TTHERM_00145080
+	2.20604	0.0052766	-5.4955	I7M0W2	TTHERM_00293350
	0.0686075	0.86521	-0.238766	I7M148	TTHERM_00523000
+	2.49414	0.00359524	-2.70107	I7M1D2	TTHERM_00128670
	0.295085	0.5569	-0.548067	I7M1H3	TTHERM_00189160
+	1.73781	0.00993313	2.1566	I7M1H9	TTHERM_00189460
+	1.61444	0.0248858	-1.44763	I7M1K4	TTHERM_00191790
+	4.71315	0.0305745	0.801766	I7M1N7	TTHERM_00334290
	1.41768	0.303688	0.438632	I7M1P1	TTHERM_00334500
+	1.53619	0.00817949	2.9309	I7M1R0	TTHERM_00339610
	0.24619	0.505174	1.04603	I7M1T7	TTHERM_00439040
	0.988844	0.268389	0.559933	I7M1V6	TTHERM_00277490
+	1.1312	0.0140874	-4.26767	I7M246	TTHERM_00290880
+	3.57406	0.0053913	-3.00393	I7M279	TTHERM_00137550
	3.00326	0.0647609	-0.712133	I7M294	TTHERM_00138340
+	2.71038	0.00331868	-2.3582	I7M2A5	TTHERM_00586720
	0.315261	0.434085	-0.937201	I7M2A9	TTHERM_00589960
	0.452141	0.397082	0.643567	I7M2B1	TTHERM_00590060
	1.58917	0.383129	0.3553	I7M2C6	TTHERM_00660320
+	2.26407	0.00405825	2.64567	I7M2D2	TTHERM_00661650
	0.16081	0.701131	0.484234	I7M2E2	TTHERM_00215960
	1.91247	0.216099	0.4899	I7M2E3	TTHERM_00216010
+	1.91829	0.00366061	-4.47217	I7M2E8	TTHERM_00218270
+	4.89091	0.00652632	3.7882	I7M2F8	TTHERM_00218790
+	2.74677	0.0282174	-0.951667	I7M2G0	TTHERM_00218910
	0.587749	0.146971	-1.51447	I7M2G4	TTHERM_00219140
	0.0720929	0.8614	-0.2487	I7M2G7	TTHERM_00219300
	0.0790107	0.835412	-0.361833	I7M2K5	TTHERM_00411830
	2.32536	0.257441	-0.427732	I7M2R5	TTHERM_00317200
	0.150047	0.703108	-0.549267	I7M2U5	TTHERM_00149310
+	2.0728	0.00666187	2.17987	I7M2W1	TTHERM_00151190
	1.4502	0.0562647	-1.0995	I7M2X8	TTHERM_00152110
	0.452953	0.470766	0.495434	I7M2Y1	TTHERM_00931970
+	1.77367	0.00672797	-3.01537	I7M303	TTHERM_00564540
+	2.67015	0.00324183	-2.69797	I7M304	TTHERM_00565600
+	2.2662	0.00396209	-2.61187	I7M308	TTHERM_00566810
+	3.23224	0.0172893	-1.06703	I7M317	TTHERM_00499570
	0.470466	0.296072	-0.957867	I7M323	TTHERM_00500890
	0.0673883	0.861499	0.286267	I7M328	TTHERM_00502220
	1.60635	0.153266	-0.6111	I7M335	TTHERM_00502590
	0.986781	0.723321	0.159634	I7M350	TTHERM_00558300
+	3.0899	0.0143433	-1.17867	I7M351	TTHERM_00558360
	0.417276	0.725342	0.189167	I7M356	TTHERM_00558630
	0.650598	0.0992157	-1.95123	I7M395	TTHERM_00348090
+	2.58431	0.00330667	-2.88787	I7M3D3	TTHERM_00492850
	0.650722	0.808173	-0.113234	I7M3F3	TTHERM_00444180
	0.637925	0.0853176	-2.56483	I7M3G7	TTHERM_00445980
	1.6597	0.226622	-0.500067	I7M3K6	TTHERM_00473030
+	3.37401	0.00635897	-4.36693	I7M3S2	TTHERM_00459310
+	3.02216	0.0487109	-0.796467	I7M3W6	TTHERM_00616050
+	4.23935	0.00781017	-1.2447	I7M3Y8	TTHERM_00238810
	1.33018	0.583324	0.242233	I7M407	TTHERM_00241900
	0.260595	0.530104	-0.766867	I7M486	TTHERM_00766430
	2.30782	0.125788	0.584166	I7M488	TTHERM_00780430
+	2.02128	0.0108024	-1.75023	I7M491	TTHERM_00780580
	0.0802929	0.829936	-0.3902	I7M4D8	TTHERM_00329700
	0.419627	0.278915	-1.32753	I7M4E7	TTHERM_00332160
	0.425886	0.480719	-0.505133	I7M4E9	TTHERM_00688300
	1.63959	0.298072	-0.4265	I7M4I6	TTHERM_00683230
	0.743305	0.079506	-1.9023	I7M4K0	TTHERM_00647400
	2.22176	0.412855	-0.314133	I7M5Z4	TTHERM_00773210
+	2.60379	0.00393651	-3.16407	I7M5Z8	TTHERM_00773430
+	3.45924	0.0052766	-3.8675	I7M609	TTHERM_00760390
	2.09351	0.630109	-0.1984	I7M670	TTHERM_00691650
	0.366671	0.762969	-0.166801	I7M688	TTHERM_00649260
	0.0740074	0.977842	0.0115337	I7M6D6	TTHERM_00529650
+	4.19657	0.00778378	1.249	I7M6E0	TTHERM_00529860
+	1.43269	0.0258733	-1.59663	I7M6E4	TTHERM_00530060
	1.69458	0.697952	0.163534	I7M6H4	TTHERM_00486600
	0.0318181	0.970765	0.0205669	I7M6I2	TTHERM_00487020
	0.0201604	0.960476	0.0829665	I7M6K2	TTHERM_00471380
	1.01411	0.0553333	-1.6242	I7M6L8	TTHERM_00441970
+	3.30657	0.00688889	-4.83097	I7M6N0	TTHERM_00442600
	0.471821	0.243596	1.2671	I7M6N2	TTHERM_00442700
+	4.35412	0.00885714	-3.71743	I7M6R0	TTHERM_00420710
	0.0445669	0.929049	0.0926666	I7M6U9	TTHERM_00056140
+	2.71118	0.00522105	-3.49493	I7M706	TTHERM_00071090
+	3.66076	0.00393651	3.06657	I7M742	TTHERM_00372530
+	3.72585	0.0129775	-1.13443	I7M772	TTHERM_00561710
	0.253761	0.786636	-0.170434	I7M777	TTHERM_00705200
	0.527102	0.220076	1.17687	I7M7F0	TTHERM_00294930
	0.129658	0.800608	0.246667	I7M7K1	TTHERM_00405520
	0.748508	0.0795822	1.86707	I7M7K2	TTHERM_00405570
+	5.18116	0.00483117	2.23547	I7M7M5	TTHERM_00522940
	0.290384	0.480427	-0.832434	I7M7Q3	TTHERM_00266490
+	1.70648	0.00667681	-3.22573	I7M7Z1	TTHERM_00188670
+	2.45361	0.0118613	-1.44073	I7M846	TTHERM_00476840
+	2.21215	0.00491089	5.12817	I7M849	TTHERM_00476990
+	1.16333	0.0338809	-1.83397	I7M861	TTHERM_00483650
	0.985992	0.609685	0.24	I7M863	TTHERM_00333230
	0.057111	0.904137	-0.138967	I7M880	TTHERM_00338200
+	3.24616	0.0067027	-4.9972	I7M882	TTHERM_00338320
	0.775001	0.813319	-0.106567	I7M8F7	TTHERM_00283830
	0.168958	0.812646	0.165867	I7M8S9	TTHERM_00138600
+	4.30303	0.00459259	2.87817	I7M8X9	TTHERM_00218310
+	2.30961	0.00415584	2.37507	I7M8Y1	TTHERM_00218410
	1.33277	0.496907	0.294434	I7M8Z8	TTHERM_00219350
	0.659033	0.116526	-1.58633	I7M910	TTHERM_00220990
+	3.29125	0.00332886	-2.22357	I7M912	TTHERM_00221090
+	3.39398	0.0201151	0.994099	I7M913	TTHERM_00221140
+	1.756	0.00335556	-5.40663	I7M917	TTHERM_00408840
	0.401301	0.656363	0.267534	I7M989	TTHERM_00316930
+	2.00205	0.00328261	3.69197	I7M9C4	TTHERM_00149300
+	5.48201	0	-5.3873	I7M9E4	TTHERM_00151390
	0.285991	0.446107	1.06797	I7M9H5	TTHERM_00564090
+	3.92398	0.0206667	-6.1065	I7M9I4	TTHERM_00565590
	2.30497	0.513477	0.257666	I7M9J2	TTHERM_00499300
+	0.941012	0.048407	-2.05477	I7M9L5	TTHERM_00502580
+	4.82661	0.0380204	-0.757633	I7M9N6	TTHERM_00558620
	1.83827	0.0661968	-0.847733	I7M9T0	TTHERM_00348390
	0.684282	0.0735321	-2.48947	I7M9T7	TTHERM_00348780
+	1.57846	0.00428571	-5.50997	I7M9W2	TTHERM_00492840
+	2.05934	0.00673455	-2.25597	I7M9Z2	TTHERM_00444710
+	2.80266	0.00388837	2.04137	I7M9Z5	TTHERM_00444870
	0.615531	0.513429	-0.360533	I7MA06	TTHERM_00446450
+	2.75899	0.00545055	3.5174	I7MA78	TTHERM_00659130
	2.12469	0.288496	0.41	I7MA87	TTHERM_00455540
+	4.57467	0	5.46643	I7MAD4	TTHERM_00301860
+	3.98906	0.0143043	1.0614	I7MAI3	TTHERM_00241740
+	1.09769	0.0307759	2.0872	I7MAL3	TTHERM_00467660
+	1.74788	0.0204582	-1.46993	I7MAR7	TTHERM_00766530
	0.391391	0.890747	0.0649999	I7MAY1	TTHERM_00688470
	0.180404	0.658904	-0.598834	I7MAY3	TTHERM_00688570
	0.801198	0.144991	-0.984367	I7MB37	TTHERM_00678170
	1.34409	0.332188	0.4142	I7MB38	TTHERM_00678220
	1.83813	0.140709	-0.6	I7MB53	TTHERM_00497270
	2.7034	0.0648784	-0.736567	I7MB72	TTHERM_00525130
+	1.55937	0.00652788	-3.90393	I7MCD3	TTHERM_00947370
+	2.60461	0.0053913	-3.8117	I7MCE9	TTHERM_00825630
+	2.44395	0.00345143	-2.75673	I7MCI4	TTHERM_00760510
	0.270731	0.869859	0.0827999	I7MCM8	TTHERM_00716250
	0.729846	0.243245	0.729433	I7MCP6	TTHERM_00691890
+	3.06659	0.0127006	-1.23713	I7MCU1	TTHERM_00584850
+	2.89875	0.004	-4.30657	I7MCU6	TTHERM_00585100
+	3.82349	0.00361677	-1.84713	I7MCV2	TTHERM_00585420
	2.32921	0.0712613	-0.731566	I7MCV5	TTHERM_00529510
+	5.8304	0.0177143	-3.92643	I7MCW2	TTHERM_00529880
	0.436372	0.338112	-0.842001	I7MCZ9	TTHERM_00486780
	0.424985	0.35517	0.811167	I7MD03	TTHERM_00486990
+	1.96592	0.00359596	-3.52163	I7MD14	TTHERM_00470810
+	2.70461	0.003875	4.84933	I7MD19	TTHERM_00471090
+	2.97976	0.00450909	-4.51317	I7MD32	TTHERM_00471850
+	1.00052	0.0273466	2.72013	I7MD43	TTHERM_00442140
	0.230285	0.636696	-0.463966	I7MD55	TTHERM_00442770
	0.184403	0.632727	-0.738899	I7MD58	TTHERM_00442920
	0.516371	0.253168	-1.0293	I7MD62	TTHERM_00443120
+	4.05816	0.0051134	2.2664	I7MD81	TTHERM_00420680
	1.63684	0.127987	0.653967	I7MD89	TTHERM_00421090
+	2.64566	0.00438938	3.3148	I7MD94	TTHERM_00543590
	0.14527	0.887282	-0.0846666	I7MDA9	TTHERM_00549500
+	2.08319	0.00481553	-6.00457	I7MDC9	TTHERM_00058590
+	1.89987	0.00650199	2.7752	I7MDF9	TTHERM_00069180
+	1.55157	0.00852229	-2.8299	I7MDI3	TTHERM_00538810
	0.169838	0.630867	1.0112	I7MDI8	TTHERM_00540090
+	1.90738	0.0120344	-1.79	I7MDJ7	TTHERM_00370740
	0.374838	0.330613	-1.1555	I7MDT2	TTHERM_00145090
	0.439418	0.258079	-1.34997	I7MDT5	TTHERM_00145260
	0.556442	0.273043	-0.856333	I7MDU8	TTHERM_00145930
+	1.83899	0.00841509	-2.13913	I7MDX8	TTHERM_00295310
+	1.66333	0.0207048	-1.53093	I7MDY7	TTHERM_00295780
+	3.50881	0.00486275	3.58487	I7MDZ5	TTHERM_00297200
	0.807945	0.885753	-0.0645002	I7ME23	TTHERM_00406590
+	1.23443	0.0190048	-2.42387	I7ME33	TTHERM_00522280
	0.685999	0.0734931	-2.47497	I7ME36	TTHERM_00522430
+	2.47485	0.00375758	3.3463	I7ME40	TTHERM_00522630
	0.545956	0.633512	0.2571	I7ME41	TTHERM_00522700
	0.701544	0.0853895	-1.97787	I7ME52	TTHERM_00508990
+	2.04874	0.00355294	-3.746	I7ME76	TTHERM_00266610
	1.64118	0.0628771	-0.941434	I7ME81	TTHERM_00267880
	0.162167	0.718318	0.407434	I7MEA3	TTHERM_00125140
+	1.28914	0.0130608	-3.16587	I7MEJ0	TTHERM_00191160
	0.0607859	0.969157	-0.0191002	I7MEJ5	TTHERM_00191430
	1.88627	0.0936424	-0.7177	I7MEK2	TTHERM_00191800
+	4.53465	0.00752055	-1.2349	I7MEK6	TTHERM_00192030
+	1.18133	0.0466958	-1.51397	I7MEL3	TTHERM_00476710
+	1.86538	0.0110448	-1.8908	I7MEN4	TTHERM_00334300
	1.80145	0.0709808	0.822801	I7MEQ7	TTHERM_00339620
+	3.46859	0.00324731	1.87213	I7MF51	TTHERM_00292250
	0.880325	0.0538544	-2.12897	I7MF67	TTHERM_00134870
+	1.32362	0.00823226	-4.37013	I7MF84	TTHERM_00136460
	0.178308	0.713306	-0.368333	I7MF85	TTHERM_00136510
	0.494258	0.667196	-0.231866	I7MF99	TTHERM_00825370
+	4.1861	0.0103333	4.05563	I7MFD1	TTHERM_00823670
+	2.3846	0.0278414	1.0273	I7MFN3	TTHERM_00219470
+	3.53597	0.00652632	-4.27687	I7MFP6	TTHERM_00220800
+	1.2185	0.0179706	-2.55187	I7MFQ1	TTHERM_00723030
	0.308927	0.502595	0.662233	I7MFR4	TTHERM_00408760
+	2.74472	0.0053913	-6.19493	I7MFU3	TTHERM_00716090
	0.803398	0.755916	0.1449	I7MG46	TTHERM_00316370
	2.58758	0.058872	0.777833	I7MG47	TTHERM_00600480
	0.198549	0.624133	0.6939	I7MGB2	TTHERM_00149110
+	3.03199	0.00533333	3.01357	I7MGD9	TTHERM_00530200
+	2.44706	0.00450909	-3.82743	I7MGI5	TTHERM_00486480
+	3.80671	0.00563636	-3.5043	I7MGK7	TTHERM_00487130
	0.928352	0.4597	0.351833	I7MGN3	TTHERM_00471260
+	1.50144	0.014227	-2.1733	I7MGQ5	TTHERM_00471770
+	3.14284	0.00683395	1.56507	I7MGS3	TTHERM_00499580
+	1.68362	0.011233	-2.13333	I7MGV5	TTHERM_00502720
	3.61069	0.0528046	0.7383	I7MGY5	TTHERM_00558310
+	1.73528	0.00844164	-2.32213	I7MGY8	TTHERM_00558370
+	1.06181	0.016342	-4.24687	I7MGZ7	TTHERM_00558590
+	2.39957	0.00337415	-3.24037	I7MH00	TTHERM_00558640
+	2.31828	0.00362044	-3.65523	I7MH10	TTHERM_00420700
	0.159481	0.692114	-0.5432	I7MH18	TTHERM_00420900
+	3.84506	0.00375155	1.87937	I7MH22	TTHERM_00421060
	1.5475	0.281782	0.453632	I7MH43	TTHERM_00578550
	2.33178	0.140156	0.556566	I7MH91	TTHERM_00058610
	1.84198	0.141379	0.598701	I7MHB1	TTHERM_00348650
	0.732914	0.11671	1.32217	I7MHB9	TTHERM_00349060
+	0.851656	0.04464	-2.79633	I7MHD4	TTHERM_00059340
+	1.95286	0.00326486	-3.864	I7MHF2	TTHERM_00492760
	0.267455	0.691676	-0.282866	I7MHH0	TTHERM_00069360
	0.368034	0.385001	-0.886066	I7MHL9	TTHERM_00540050
+	2.467	0.00426667	-2.25823	I7MHP2	TTHERM_00370820
	0.209181	0.672267	0.403966	I7MHS8	TTHERM_00535700
+	3.13292	0.00448193	-3.22667	I7MHT4	TTHERM_00375130
+	1.63705	0.0160623	1.7807	I7MHY7	TTHERM_00475140
	0.251777	0.53058	0.8218	I7MHZ7	TTHERM_00706300
	0.0775809	0.864534	0.185167	I7MI66	TTHERM_00456720
+	3.36495	0.00322995	-1.9016	I7MIC8	TTHERM_00299910
+	1.53457	0.0277991	-1.4009	I7MIE8	TTHERM_00300410
	0.576179	0.121541	2.05093	I7MIF3	TTHERM_00295700
+	2.78816	0.0475652	-0.831034	I7MIG8	TTHERM_00614840
	1.90027	0.0945719	0.712333	I7MII2	TTHERM_00616340
+	3.28119	0.0087352	1.31347	I7MIM2	TTHERM_00402120
+	3.0434	0.00423932	2.71133	I7MIW5	TTHERM_00518740
+	2.41527	0.048502	-0.871067	I7MIZ2	TTHERM_00469080
+	1.63944	0.0170891	-1.72863	I7MJ23	TTHERM_00836640
+	7.19176	0.0103333	-3.3786	I7MJ59	TTHERM_00125530
+	2.08342	0.00463551	-5.80983	I7MJC0	TTHERM_00670590
	1.3295	0.370436	0.382366	I7MJK1	TTHERM_00190950
+	5.08043	0.008	-3.15697	I7MJK3	TTHERM_00687260
	0.275861	0.830092	-0.118667	I7MJP9	TTHERM_00681790
+	3.5013	0.00523944	3.01807	I7MJR9	TTHERM_00476670
	0.749832	0.220117	0.771533	I7MJT9	TTHERM_00481220
+	1.14044	0.0247156	2.33987	I7MK01	TTHERM_00338410
+	4.39552	0.0127978	1.0705	I7MK09	TTHERM_00339640
+	2.17895	0.00317895	-3.0193	I7MK20	TTHERM_00340080
	0.730711	0.164146	-1.00123	I7MK35	TTHERM_00498260
	1.19442	0.663325	-0.191634	I7MK78	TTHERM_00440620
	0.861242	0.0725913	-1.55063	I7MKA9	TTHERM_00283700
	0.561668	0.592536	-0.296567	I7MKE8	TTHERM_00285250
+	2.47048	0.00343182	-2.6906	I7MKH6	TTHERM_00290700
+	2.87054	0.0241578	1.00923	I7MKI8	TTHERM_00131180
	0.099282	0.9476	0.0358664	I7MKK1	TTHERM_00134890
+	2.41907	0.00465	5.4036	I7MKL7	TTHERM_00137850
+	2.66874	0.00529958	-1.9782	I7MKN3	TTHERM_00139700
+	1.50242	0.0373333	-1.2915	I7MKQ5	TTHERM_00660130
+	1.2489	0.0258149	-1.90443	I7MKT5	TTHERM_00218510
	1.44487	0.145546	-0.653433	I7MKW7	TTHERM_00408720
	1.98338	0.0976382	-0.688934	I7ML31	TTHERM_00316280
+	1.75121	0.0380984	-1.13013	I7ML36	TTHERM_00316540
+	1.36417	0.00803974	4.10133	I7ML51	TTHERM_00317440
	1.78612	0.0572785	-0.936534	I7ML76	TTHERM_00149290
+	1.19534	0.0186083	2.60517	I7ML77	TTHERM_00149340
	1.07036	0.627615	-0.2219	I7MLA8	TTHERM_00152040
+	3.86439	0.0326609	-0.8318	I7MLE8	TTHERM_00499500
+	3.9589	0.00576744	3.3688	I7MLF3	TTHERM_00500760
+	1.98454	0.0082589	-2.01187	I7MLH4	TTHERM_00557860
+	4.7012	0.00953846	-3.57397	I7MLH8	TTHERM_00558060
+	2.05398	0.003775	3.94907	I7MLI1	TTHERM_00558230
+	1.63931	0.0066015	-3.46677	I7MLI6	TTHERM_00558500
	0.409311	0.248879	-1.7485	I7MLL7	TTHERM_00579060
	0.104108	0.814077	0.273666	I7MLP6	TTHERM_00349080
	1.03403	0.648369	0.207567	I7MLQ3	TTHERM_00353480
	0.853226	0.401669	0.416033	I7MLR5	TTHERM_00492830
+	2.26327	0.003968	-4.08483	I7MLS4	TTHERM_00494280
	0.841885	0.0897267	1.35767	I7MLV5	TTHERM_00446240
+	3.74437	0.00435088	-2.26517	I7MLV6	TTHERM_00446290
	0.435518	0.303506	-1.03337	I7MLV8	TTHERM_00446390
+	1.22835	0.0143253	-3.0645	I7MLW3	TTHERM_00535210
	0.316617	0.609577	0.394167	I7MLY3	TTHERM_00537220
	0.949513	0.083891	1.2396	I7MLY6	TTHERM_00537370
	1.08679	0.0539962	-1.50647	I7MLZ0	TTHERM_00473110
	1.0436	0.723259	-0.158133	I7MLZ4	TTHERM_00473320
+	1.02411	0.0303723	-2.41747	I7MM07	TTHERM_00475060
	0.0119916	0.992697	-0.00493304	I7MM14	TTHERM_00657230
+	1.49832	0.00754639	-3.57537	I7MM26	TTHERM_00658860
+	4.44816	0.0210447	0.896234	I7MM63	TTHERM_00298510
	0.0894133	0.836119	0.257634	I7MMD7	TTHERM_00241780
+	2.94298	0.00775	6.76807	I7MMD9	TTHERM_00241880
	1.12323	0.589109	-0.245934	I7MMF1	TTHERM_00242510
	2.71778	0.19929	-0.467101	I7MMH1	TTHERM_00467950
+	5.10432	0	5.524	I7MMI9	TTHERM_00685900
+	3.14004	0.00364706	-2.4291	I7MMK9	TTHERM_00762930
+	2.95704	0.0105586	-1.3163	I7MMM2	TTHERM_00780510
+	2.23035	0.00476923	-4.83187	I7MMN2	TTHERM_00781030
+	2.18296	0.0247724	-1.155	I7MMP3	TTHERM_00670610
	0.377995	0.793038	-0.1402	I7MMU7	TTHERM_00841210
	0.663184	0.17003	1.08437	I7MMW6	TTHERM_00683100
+	2.6253	0.0179701	1.1594	I7MMZ2	TTHERM_00678260
	0.490391	0.886945	0.0658671	I7MN06	TTHERM_00497260
+	1.4369	0.0147546	2.20727	I7MN19	TTHERM_00497960
+	2.0733	0.00630116	2.3725	P08994	TTHERM_00283180
+	4.11464	0.00413333	2.81893	P0DJ15	TTHERM_00732640
+	1.33259	0.012989	2.8219	P0DJ22	TTHERM_00992730
+	1.21922	0.0171327	2.74543	P0DJ52	TTHERM_00716240
	0.136516	0.854712	0.127833	P0DJ53	TTHERM_00227270
+	3.69058	0.00384496	2.1602	P0DJ55	TTHERM_00333210
+	2.3013	0.00342069	3.5033	P0DJ56	TTHERM_00136120
+	3.39009	0.00353216	1.98577	P0DJ57	TTHERM_00134940
	0.341551	0.328081	1.53367	P0DJ58	TTHERM_00578640
+	0.946895	0.0392713	2.35247	P0DJ60	TTHERM_00444510
+	1.7476	0.0127365	-1.94833	Q227R5	TTHERM_01731490
+	4.28827	0.00312953	1.63533	Q228X0	TTHERM_01474510
	0.41157	0.667506	-0.248267	Q229D4	TTHERM_01435670
	0.83834	0.0632761	1.93843	Q229J5	TTHERM_01394370
	1.08153	0.0669181	-1.24617	Q229R6	TTHERM_01345800
	0.811365	0.120791	-1.1261	Q229S0	TTHERM_01345760
	1.0789	0.630994	-0.2194	Q229S1	TTHERM_01345750
+	1.42217	0.0116174	2.76313	Q22A09	TTHERM_01298560
+	3.76475	0.0279211	0.857634	Q22A13	TTHERM_01298520
+	1.13127	0.0175152	-3.21277	Q22A20	TTHERM_01298450
+	1.53579	0.01806	1.81923	Q22A25	TTHERM_01289160
+	3.78491	0.00685926	1.4167	Q22A27	TTHERM_01289140
+	2.55825	0.00322078	2.8459	Q22A30	TTHERM_01289110
	3.55947	0.108084	0.556567	Q22A67	TTHERM_01276420
+	6.31543	0.00688889	-3.26937	Q22AJ2	TTHERM_01194830
	0.0176593	0.98812	0.00823339	Q22AL1	TTHERM_01194640
	1.16648	0.323187	-0.444934	Q22AM1	TTHERM_01193550
	0.74684	0.0984721	-1.4992	Q22AN5	TTHERM_01179900
	1.27098	0.649126	-0.2005	Q22AP1	TTHERM_01179840
	0.942301	0.556594	0.278867	Q22AP7	TTHERM_01179780
+	2.36693	0.00379874	-3.06123	Q22AS9	TTHERM_01164090
+	1.27724	0.0128333	3.3215	Q22AV0	TTHERM_01151600
+	1.33774	0.0124659	3.06453	Q22AV9	TTHERM_01151500
+	3.71765	0.00470886	2.7504	Q22AW2	TTHERM_01151450
	0.574152	0.70581	0.188333	Q22AX1	TTHERM_01142770
+	1.90114	0.00370552	4.69673	Q22AX5	TTHERM_01142730
+	3.42367	0.0264685	0.9054	Q22AX6	TTHERM_01142720
+	1.74858	0.0145397	1.71387	Q22B31	TTHERM_01125120
+	0.926443	0.0340382	2.89317	Q22B43	TTHERM_01123950
+	3.68868	0.00368293	-1.90817	Q22B75	TTHERM_01109800
	0.823079	0.0529421	2.55327	Q22B78	TTHERM_01109770
	0.756514	0.132558	-1.1191	Q22B85	TTHERM_01108700
+	1.34763	0.0208019	-1.9248	Q22BD7	TTHERM_01106200
	0.485817	0.249509	-1.16487	Q22BM4	TTHERM_01093710
	2.10741	0.335158	0.366666	Q22BP2	TTHERM_01093530
	3.38998	0.050729	-0.761133	Q22BP5	TTHERM_01093500
	0.532434	0.208112	-1.24393	Q22BQ2	TTHERM_01085680
+	3.58956	0.00846835	-1.27077	Q22BT2	TTHERM_01084360
+	3.17198	0.00361421	1.928	Q22BU7	TTHERM_01084200
	1.18225	0.382484	-0.386734	Q22BU8	TTHERM_01084190
	0.400654	0.290857	1.36053	Q22BV7	TTHERM_01084100
	0.118276	0.804302	0.256967	Q22BW3	TTHERM_01083050
	0.362404	0.41323	-0.796566	Q22C42	TTHERM_01076970
	0.522425	0.801668	-0.122667	Q22C78	TTHERM_01075620
	0.965145	0.0526977	1.84597	Q22CC3	TTHERM_01054280
+	1.56561	0.00765449	-2.94887	Q22CD1	TTHERM_01054200
+	0.91038	0.0365	-2.86897	Q22CE2	TTHERM_01044770
	0.220861	0.88361	-0.0779991	Q22CF9	TTHERM_01044600
	0.753864	0.618962	0.248234	Q22CL1	TTHERM_01027670
	1.41958	0.104071	-0.7799	Q22CN2	TTHERM_01027460
+	2.58057	0.003875	-3.15977	Q22CS8	TTHERM_01016130
	0.618385	0.078269	-3.31407	Q22CT4	TTHERM_01016070
+	2.21471	0.00551111	-5.7097	Q22CT6	TTHERM_01016050
	0.353714	0.7897	0.147534	Q22CV2	TTHERM_01015890
+	1.95462	0.00645059	2.64387	Q22CW7	TTHERM_01014690
	0.280918	0.478106	-0.905399	Q22D29	TTHERM_01002890
	0.239862	0.503222	1.15883	Q22D58	TTHERM_01002600
	0.651671	0.0854276	2.3679	Q22D68	TTHERM_00999090
	1.38337	0.654966	-0.194434	Q22D83	TTHERM_00998940
+	1.64869	0.00719444	-2.93713	Q22DN3	TTHERM_00939100
+	1.93146	0.00403865	-3.45193	Q22DQ4	TTHERM_00938880
	1.52806	0.658139	0.189267	Q22DR0	TTHERM_00938820
+	0.917946	0.0270844	-3.56983	Q22DR3	TTHERM_00938790
	0.74498	0.0644108	-2.4537	Q22DW0	TTHERM_00926990
+	4.22348	0.00929231	-1.1626	Q22DW4	TTHERM_00926950
+	1.99573	0.00356	-3.35377	Q22E45	TTHERM_00895820
+	1.22352	0.0179256	-2.58573	Q22EB8	TTHERM_00835100
	0.144817	0.699223	-0.642234	Q22EC7	TTHERM_00835010
	0.157107	0.671995	0.716768	Q22EF6	TTHERM_00827130
+	1.6219	0.00514754	-4.15893	Q22F16	TTHERM_00821930
+	1.76194	0.0034902	4.41057	Q22F22	TTHERM_00821870
+	3.46777	0.00590476	-5.7643	Q22F29	TTHERM_00821790
+	2.27488	0.00349296	3.64707	Q22G42	TTHERM_00721150
+	1.56445	0.0064252	-4.19273	Q22GC7	TTHERM_00703960
+	3.54079	0.004	-1.73463	Q22GH8	TTHERM_00703450
	0.0572906	0.905168	-0.1317	Q22GI1	TTHERM_00703420
+	2.07984	0.00401923	-3.0083	Q22GI2	TTHERM_00703410
	0.923012	0.46213	0.3504	Q22GX0	TTHERM_00655860
+	2.28628	0.0245806	1.12713	Q22GX4	TTHERM_00655820
	0.90125	0.0594222	-1.8078	Q22H00	TTHERM_00655520
+	1.17231	0.0249428	-2.2089	Q22HG4	TTHERM_00637390
+	3.74694	0.00775	5.3739	Q22HK2	TTHERM_00637010
+	2.19306	0.00390654	2.7126	Q22HK6	TTHERM_00636970
	1.34393	0.305683	-0.442533	Q22HL6	TTHERM_00636870
+	3.06562	0.0206556	1.02193	Q22KA9	TTHERM_00313720
+	2.98742	0.00557303	-3.19187	Q22KC9	TTHERM_00313520
	0.487253	0.970149	0.0140991	Q22KK0	TTHERM_00312810
	0.948631	0.066086	1.48637	Q22KL2	TTHERM_00312690
	1.53402	0.213271	-0.529999	Q22KT2	TTHERM_00311970
	3.49101	0.0573433	0.715667	Q22L37	TTHERM_01013160
	0.42992	0.251669	-1.48837	Q22LN3	TTHERM_00701160
+	2.77698	0.0208511	-1.0608	Q22LQ9	TTHERM_00700900
	0.772491	0.0694859	-1.9936	Q22LV9	TTHERM_00041580
	1.6743	0.612019	-0.216	Q22M20	TTHERM_00038990
+	1.49134	0.0129412	-2.42193	Q22MA8	TTHERM_00037110
	1.76935	0.0756401	-0.8103	Q22MB1	TTHERM_00037080
+	2.49129	0.0032	2.95133	Q22MB3	TTHERM_00037060
+	0.871683	0.0389593	2.93743	Q22MB4	TTHERM_00037050
+	2.29279	0.0031134	2.76707	Q22MC3	TTHERM_00036960
+	6.01436	0.0137778	3.83967	Q22MI4	TTHERM_00035360
+	1.26702	0.0180591	2.375	Q22MP3	TTHERM_00031790
	0.029652	0.963534	-0.0335668	Q22MP6	TTHERM_00031760
	1.72419	0.589707	-0.228532	Q22MV2	TTHERM_00030210
	0.398226	0.288801	-1.3935	Q22MV4	TTHERM_00030190
+	1.43373	0.0144409	-2.30383	Q22MX7	TTHERM_00029960
+	1.96239	0.00352475	3.4632	Q22N00	TTHERM_00028740
	1.44613	0.269001	-0.477099	Q22N63	TTHERM_00214710
+	1.51927	0.0367423	-1.2836	Q22NC5	TTHERM_00205180
+	3.86943	0.02786	-0.850833	Q22NC6	TTHERM_00205170
	0.0534525	0.886117	-0.244333	Q22NF5	TTHERM_00202900
	3.39036	0.0595416	0.7101	Q22NU3	TTHERM_00418580
	0.991274	0.0553688	-1.69107	Q22NW8	TTHERM_00418270
	0.0479236	0.929887	0.0816663	Q22P26	TTHERM_00415670
+	6.09244	0.00472381	1.8394	Q22PA7	TTHERM_00365340
+	4.69332	0.00398095	1.5135	Q22R83	TTHERM_00023980
	0.280935	0.838511	-0.108967	Q22RD6	TTHERM_00016520
+	3.69951	0.0223832	-0.929133	Q22RH5	TTHERM_00016120
+	3.53003	0.00729577	1.39127	Q22RI1	TTHERM_00016060
	0.199156	0.592836	-0.9229	Q22RN3	TTHERM_00013550
	0.201063	0.672877	-0.4232	Q22RS1	TTHERM_00013170
	0.0209799	0.962958	0.0469004	Q22RW0	TTHERM_00011780
	0.245058	0.523456	0.920666	Q22RZ4	TTHERM_00011440
	0.0342263	0.942577	0.0810006	Q22SL3	TTHERM_00001240
+	1.4625	0.0257677	1.57893	Q22SL5	TTHERM_00001220
+	1.70644	0.00678388	3.03753	Q22SZ0	TTHERM_00187270
	1.7596	0.413485	0.327734	Q22T00	TTHERM_00187170
	0.410488	0.292763	-1.2503	Q22T05	TTHERM_00187120
+	3.07439	0.00442857	-2.7365	Q22T19	TTHERM_00185930
+	2.30864	0.00721951	1.86543	Q22T21	TTHERM_00185910
	0.751358	0.0917546	-1.58497	Q22T46	TTHERM_00185660
	0.328643	0.478552	-0.684767	Q22T77	TTHERM_00185350
+	2.95393	0.00512653	-1.7651	Q22T89	TTHERM_00185230
	2.63232	0.211396	0.456633	Q22TE0	TTHERM_00171850
	0.986922	0.185848	-0.708001	Q22TK6	TTHERM_00170170
+	4.62696	0.00885714	4.2835	Q22TY0	TTHERM_00265100
+	4.47403	0.0155	-4.93483	Q22TZ7	TTHERM_00264850
	0.440001	0.678234	0.230033	Q22U54	TTHERM_00263290
	2.85507	0.090995	0.627967	Q22U89	TTHERM_00261950
+	1.5097	0.0162577	-1.94887	Q22UB8	TTHERM_00260670
	0.32738	0.437371	-0.852234	Q22UG6	TTHERM_00554590
	0.912899	0.795778	0.118267	Q22UJ0	TTHERM_00554350
	0.103888	0.801813	-0.347933	Q22UL2	TTHERM_00551160
	1.94574	0.963862	-0.019633	Q22UM4	TTHERM_00551040
	0.762821	0.0554743	-3.03127	Q22UQ2	TTHERM_00550720
+	2.31162	0.00693238	1.89917	Q22UQ4	TTHERM_00550700
	2.43303	0.249406	0.430099	Q22UW5	TTHERM_00577380
+	1.55585	0.0175595	-1.81557	Q22UZ5	TTHERM_00577080
+	1.23656	0.0181485	-2.5205	Q22V42	TTHERM_00575580
	0.258762	0.624177	-0.4489	Q22V64	TTHERM_00575360
	0.505141	0.160666	1.97797	Q22VU8	TTHERM_00161860
+	2.03603	0.00392488	-3.05593	Q22VW8	TTHERM_00161660
	0.570381	0.249788	0.914666	Q22W07	TTHERM_00161250
+	1.01209	0.0355443	-2.28437	Q22W39	TTHERM_00160930
	0.744245	0.797004	-0.119767	Q22W51	TTHERM_00160810
	3.05014	0.153752	0.5038	Q22W55	TTHERM_00160770
+	4.42401	0.00494828	1.47147	Q22W82	TTHERM_00158520
	1.39055	0.0645271	-1.03223	Q22W92	TTHERM_00158420
+	3.04462	0.00406557	2.61847	Q22WB3	TTHERM_00158210
+	1.47436	0.0116851	-2.60593	Q22WD0	TTHERM_00158040
	0.804489	0.0533589	2.6807	Q22WD2	TTHERM_00158020
	0.559095	0.172012	-1.4023	Q22WE6	TTHERM_00157880
+	2.47351	0.00422907	2.2363	Q22WG5	TTHERM_00156700
+	3.40129	0.0112663	1.21193	Q22WH6	TTHERM_00155600
	2.4086	0.108058	-0.614433	Q22WJ6	TTHERM_00155380
+	4.58765	0.00381538	-2.52613	Q22WR6	TTHERM_00974270
+	3.0549	0.00376577	-1.8743	Q22X14	TTHERM_00633390
+	1.21927	0.032591	-1.74087	Q22X16	TTHERM_00633370
+	1.14521	0.0185182	-2.85757	Q22X54	TTHERM_00632990
	1.75558	0.304909	0.408733	Q22X60	TTHERM_00632930
+	2.19538	0.00357396	-3.27613	Q22XP3	TTHERM_01018330
	0.350591	0.329184	1.4011	Q22XS4	TTHERM_01005220
	0.0249966	0.942787	-0.168967	Q22Y34	TTHERM_00355370
	0.125515	0.801578	0.245568	Q22Y55	TTHERM_00355160
	1.70343	0.0571579	-0.969835	Q22YJ5	TTHERM_00606960
+	1.93714	0.00357789	-3.5835	Q22YK8	TTHERM_00602870
	0.17506	0.801749	-0.180667	Q22YK9	TTHERM_00602860
	0.747963	0.791153	0.124433	Q22YQ2	TTHERM_00123690
+	1.01222	0.0484165	1.81407	Q22YU1	TTHERM_00122290
	0.607933	0.097799	2.40633	Q22YV4	TTHERM_00122160
+	4.55437	0.00531429	-2.4556	Q22YX3	TTHERM_00120980
+	4.95437	0.0053913	3.57663	Q22YY0	TTHERM_00120910
	2.05846	0.306011	-0.392833	Q22YZ5	TTHERM_00118740
+	3.33826	0.026409	-0.909033	Q22YZ8	TTHERM_00118710
+	1.96564	0.00420339	-6.35063	Q22Z06	TTHERM_00118600
	1.53066	0.0589814	-1.02533	Q22Z34	TTHERM_00114360
	0.493347	0.556369	-0.356466	Q22Z91	TTHERM_00112800
	0.0469426	0.911979	-0.146866	Q22Z92	TTHERM_00112790
+	1.60038	0.00647619	-3.96593	Q22Z98	TTHERM_00112730
+	3.71654	0.0277386	-0.859566	Q22ZH2	TTHERM_01094880
+	2.02757	0.00341243	3.73863	Q230V2	TTHERM_00434070
+	5.45657	0.00708571	2.95237	Q230V9	TTHERM_00434000
	0.203373	0.941953	0.0358671	Q230X9	TTHERM_00433800
	0.584785	0.211248	-1.04857	Q230Y9	TTHERM_00433700
+	3.23975	0.00374888	1.7857	Q231B0	TTHERM_00433470
+	2.38314	0.0180147	-1.2154	Q231B2	TTHERM_00433450
+	1.69852	0.0206066	-1.49557	Q231B5	TTHERM_00433420
+	3.72054	0.00516667	-2.80587	Q231B6	TTHERM_00433410
	2.14063	0.46235	-0.287966	Q231F7	TTHERM_00430030
	1.4673	0.190119	-0.569733	Q231F8	TTHERM_00430020
+	2.76908	0.00363855	-2.4053	Q231F9	TTHERM_00430010
+	1.16539	0.0227907	-2.34703	Q231G9	TTHERM_00429910
	0.936989	0.0529769	-1.91457	Q231M6	TTHERM_00784630
	1.11554	0.0696085	1.1796	Q231Q2	TTHERM_00784370
+	1.03294	0.0256508	-2.74033	Q231T4	TTHERM_00782070
	2.31658	0.0572365	0.8216	Q231X2	TTHERM_00735240
	0.0471597	0.90135	-0.224766	Q232G0	TTHERM_00594370
+	2.65182	0.00790879	-1.54273	Q232I6	TTHERM_00594110
	1.30912	0.630854	-0.2113	Q233B2	TTHERM_00394410
+	2.98348	0.00551111	-5.1279	Q233E0	TTHERM_00393090
	0.216257	0.690545	-0.346066	Q233E2	TTHERM_00393070
+	4.58657	0.00506122	-2.09787	Q233G5	TTHERM_00392840
	0.0935901	0.968495	0.0176665	Q233H6	TTHERM_00392730
	1.61759	0.739614	0.140867	Q233L0	TTHERM_00391400
+	0.934565	0.0388653	2.48513	Q233M0	TTHERM_00391300
	0.571596	0.254159	-0.8911	Q233N4	TTHERM_00809400
+	1.04326	0.0272284	-2.50653	Q233X6	TTHERM_00985020
	0.408322	0.265969	1.54783	Q233Y5	TTHERM_00107210
+	2.51415	0.00525523	2.09203	Q234A8	TTHERM_00106960
	0.410412	0.587131	0.356734	Q234B0	TTHERM_00106940
+	1.41433	0.0321978	1.4674	Q234C4	TTHERM_00106800
+	1.0235	0.019653	-3.76033	Q234E0	TTHERM_00105580
+	2.91779	0.0083625	-1.4054	Q234F5	TTHERM_00105430
	1.89531	0.0649472	0.857767	Q234G6	TTHERM_00105320
	0.400396	0.862574	0.0841331	Q234G8	TTHERM_00105300
+	1.86456	0.00344444	-6.02	Q234H2	TTHERM_00105260
	2.95749	0.0852792	0.639767	Q234I5	TTHERM_00105110
	1.01077	0.473273	0.333	Q234M4	TTHERM_00102740
+	0.964251	0.036595	2.4283	Q234M5	TTHERM_00102730
	0.129719	0.940451	-0.0396996	Q234T0	TTHERM_00101190
	0.676888	0.330469	-0.570501	Q234T6	TTHERM_00101130
+	1.03418	0.0443695	1.8665	Q235C6	TTHERM_00804730
+	1.51157	0.00749488	-3.39553	Q235M9	TTHERM_01052990
	0.645821	0.135788	-1.37037	Q235N8	TTHERM_01052900
	0.529465	0.226585	1.1314	Q235P0	TTHERM_01052880
	4.09363	0.579756	-0.214499	Q235Y4	TTHERM_00094070
	0.518536	0.193647	-1.41987	Q236B8	TTHERM_00091750
	3.70156	0.0883484	0.595767	Q236H1	TTHERM_00089240
+	1.40111	0.00670229	-5.72073	Q236L2	TTHERM_00086850
	0.992427	0.722852	0.159101	Q236L3	TTHERM_00086840
	0.221018	0.624095	-0.5615	Q236M3	TTHERM_00086740
+	3.52394	0.00658065	1.53547	Q236M7	TTHERM_00086700
	1.3459	0.249763	-0.510499	Q236S6	TTHERM_00085220
+	2.25433	0.014617	-1.3777	Q236X5	TTHERM_00083740
	1.01169	0.0990442	-1.02783	Q237A2	TTHERM_00083470
+	1.32769	0.00796066	-4.38247	Q237A4	TTHERM_00083450
	0.753607	0.0849032	-1.729	Q237C4	TTHERM_00082260
	1.27246	0.169936	-0.644733	Q237C5	TTHERM_00082250
+	1.74338	0.00309744	-4.9169	Q237E4	TTHERM_00324550
+	1.90708	0.00387179	5.0745	Q237J0	TTHERM_00322950
+	2.55697	0.00496	3.7444	Q237J9	TTHERM_00322860
+	1.34613	0.011437	3.16193	Q237K5	TTHERM_00322800
	0.707268	0.57905	-0.286267	Q237R1	TTHERM_00320260
+	2.36062	0.00326316	-3.23503	Q237T1	TTHERM_00320040
+	3.43946	0.00383486	-1.73837	Q237T6	TTHERM_00319990
+	1.05885	0.0144798	-5.1873	Q237T8	TTHERM_00319970
	0.750696	0.723987	-0.165866	Q238R0	TTHERM_00454060
+	4.35242	0.00820579	-1.19917	Q238X3	TTHERM_00449470
+	4.22051	0.00999388	1.1558	Q239M8	TTHERM_01119520
+	1.95291	0.00632558	2.5886	Q239N4	TTHERM_01119460
+	5.22925	0.00590476	-2.74507	Q239Q2	TTHERM_01190430
	0.570308	0.240654	-0.9508	Q23A01	TTHERM_00885770
+	4.3021	0.0033743	-1.6961	Q23A15	TTHERM_00884620
	2.25328	0.28885	-0.4042	Q23A99	TTHERM_00427590
+	1.34513	0.0117931	3.08317	Q23AA2	TTHERM_00427560
	0.0380463	0.98706	0.00789897	Q23AB2	TTHERM_00427460
+	1.39694	0.0128691	2.71757	Q23AE9	TTHERM_00426100
	3.02361	0.0552638	0.763133	Q23AH7	TTHERM_00425820
+	1.64757	0.00516872	4.07063	Q23AM2	TTHERM_00423390
+	1.60417	0.00934985	2.5139	Q23AM3	TTHERM_00423380
+	3.31054	0.0062	-6.72193	Q23AS8	TTHERM_00770670
	1.4789	0.609492	0.221666	Q23BQ2	TTHERM_00227800
+	2.61735	0.00563636	-5.0352	Q23BQ5	TTHERM_00227770
+	3.45196	0.00563636	5.7553	Q23BS3	TTHERM_00227590
+	5.02237	0.00793464	-1.159	Q23BS4	TTHERM_00227580
	1.36791	0.57576	-0.246833	Q23BW0	TTHERM_00227220
+	2.15363	0.00828571	-1.84187	Q23BW1	TTHERM_00227210
+	1.82535	0.00424779	-3.58923	Q23BX7	TTHERM_00227050
+	1.88369	0.00351163	-4.57823	Q23BX8	TTHERM_00227040
	0.1748	0.727444	0.326099	Q23BZ4	TTHERM_00225880
+	1.33191	0.0105904	3.40637	Q23BZ5	TTHERM_00225870
+	1.66989	0.00523333	4.0462	Q23BZ6	TTHERM_00225860
+	2.36499	0.0363485	-0.969267	Q23CI8	TTHERM_00856750
+	2.62218	0.00354286	2.91343	Q23CK5	TTHERM_00856520
	0.588196	0.180504	1.23207	Q23CU1	TTHERM_00052490
	0.405505	0.274717	-1.4797	Q23CU4	TTHERM_00052460
	0.123236	0.856698	-0.1351	Q23D72	TTHERM_00049190
	0.584136	0.323159	-0.656366	Q23D94	TTHERM_00048970
	0.240667	0.932697	-0.0410341	Q23D99	TTHERM_00048910
	2.06157	0.0680213	-0.792967	Q23DC3	TTHERM_00047680
	0.0937074	0.82976	-0.274167	Q23DC5	TTHERM_00047660
	0.53936	0.168885	1.55727	Q23DC8	TTHERM_00047630
+	1.80671	0.00347317	4.05733	Q23DE2	TTHERM_00047490
	0.859316	0.0572533	2.06583	Q23DE3	TTHERM_00047480
+	1.37582	0.0212864	1.85073	Q23DI4	TTHERM_00047070
+	1.07818	0.0480787	-1.65553	Q23DK4	TTHERM_00046870
+	2.0652	0.00724476	-2.10717	Q23DK9	TTHERM_00046820
	2.41566	0.339487	-0.354	Q23DN8	TTHERM_00046530
+	1.43753	0.0143636	-2.27907	Q23DQ2	TTHERM_00046390
	0.697734	0.564686	-0.299967	Q23DT6	TTHERM_00045060
	0.00731274	0.99202	0.00563304	Q23DU3	TTHERM_00044990
+	2.52397	0.0169871	-1.22007	Q23DU6	TTHERM_00044960
	0.768551	0.0693428	-2.0339	Q23DU8	TTHERM_00043950
	1.01879	0.207805	-0.6496	Q23DV1	TTHERM_00043920
+	1.22758	0.0453307	1.45373	Q23DV5	TTHERM_00043880
	0.998693	0.0571461	1.5951	Q23EB4	TTHERM_00717640
	0.193696	0.691739	-0.391734	Q23EE7	TTHERM_01029920
	0.986461	0.639099	0.215933	Q23EX1	TTHERM_00644590
+	4.10788	0.00314583	-1.66883	Q23EX8	TTHERM_00643530
+	2.8425	0.00437647	-3.56263	Q23F13	TTHERM_00641200
	0.308182	0.455327	-0.857466	Q23F20	TTHERM_00641120
+	2.96354	0.0327863	-0.901367	Q23F53	TTHERM_00383600
+	2.31762	0.0144021	1.37	Q23F76	TTHERM_00382380
	0.84607	0.146735	0.925133	Q23F77	TTHERM_00382370
	0.48593	0.169141	2.05587	Q23F79	TTHERM_00382350
+	2.31183	0.0155718	-1.32757	Q23F83	TTHERM_00382310
+	2.61184	0.00385253	2.18037	Q23FB7	TTHERM_00379000
	0.0160769	0.969534	-0.0455666	Q23FE8	TTHERM_00378690
	0.901132	0.0794462	-1.37393	Q23FF1	TTHERM_00378660
	1.0439	0.68077	-0.184134	Q23FF7	TTHERM_00378600
	2.60126	0.103903	-0.6084	Q23FF9	TTHERM_00378580
	0.910571	0.766246	0.136333	Q23FL3	TTHERM_00080020
	0.199441	0.623862	0.685833	Q23FN3	TTHERM_00079820
	0.636834	0.167355	1.17677	Q23FP3	TTHERM_00079720
	2.18843	0.586396	-0.223467	Q23FU1	TTHERM_00079230
+	1.37491	0.0243418	-1.7696	Q23FY6	TTHERM_00077790
+	2.09863	0.00417391	-2.7109	Q23FZ3	TTHERM_00077710
+	2.80557	0.00442857	-4.82057	Q23G09	TTHERM_00077550
+	2.73805	0.0365762	-0.907834	Q23G18	TTHERM_00077460
	2.14644	0.126076	0.595333	Q23G22	TTHERM_00077420
	2.20355	0.131472	0.5818	Q23G37	TTHERM_00077270
+	3.10088	0.00453659	3.31017	Q23G98	TTHERM_00075670
	3.11071	0.0561585	0.750067	Q23GD8	TTHERM_00074280
+	3.35305	0.00455046	-2.5069	Q23H42	TTHERM_00877000
	0.46243	0.190542	-1.93653	Q23H78	TTHERM_00820670
+	2.17279	0.00409917	-4.5544	Q23H79	TTHERM_00820660
	0.139614	0.88507	0.0878665	Q23J59	TTHERM_00491130
+	1.58545	0.00381735	-5.6934	Q23JL9	TTHERM_00758860
	0.15862	0.670677	-0.708666	Q23JM0	TTHERM_00758850
	0.431222	0.229504	1.71933	Q23JM1	TTHERM_00758840
	0.136104	0.751305	-0.402734	Q23JR2	TTHERM_00862740
+	1.6282	0.00773154	-2.7961	Q23JW9	TTHERM_00196650
	1.70426	0.0633577	-0.915033	Q23JX3	TTHERM_00196610
	0.0200732	0.992503	-0.00540034	Q23JZ6	TTHERM_00196380
	1.41415	0.413766	0.345032	Q23K15	TTHERM_00196190
+	3.29983	0.00680882	-1.50227	Q23K19	TTHERM_00196150
+	3.3257	0.0050101	-2.65107	Q23K30	TTHERM_00196040
+	1.23589	0.0185631	-2.43313	Q23K37	TTHERM_00195970
	0.971113	0.0984828	-1.07807	Q23K51	TTHERM_00195830
	1.54592	0.17124	-0.589401	Q23K70	TTHERM_00194650
	1.46941	0.0867517	0.840099	Q23K81	TTHERM_00194540
+	0.982234	0.0205072	4.1604	Q23KB0	TTHERM_00194250
+	2.59738	0.0364241	-0.9278	Q23KF9	TTHERM_00193760
+	2.80663	0.00446847	3.06363	Q23KG1	TTHERM_00193740
	0.378017	0.301863	-1.41813	Q23KG9	TTHERM_00193660
+	3.04472	0.00419214	-1.82277	Q23KH2	TTHERM_00193630
	2.05617	0.17194	0.531867	Q23KH7	TTHERM_00193580
+	2.88119	0.00476923	-3.7782	Q23KI3	TTHERM_00193520
+	1.72729	0.0100245	-2.20957	Q23MB8	TTHERM_00621410
	3.44432	0.0651151	0.680567	Q23MP0	TTHERM_00954240
+	1.579	0.0381766	-1.2254	Q23NK3	TTHERM_00752170
	0.784978	0.63209	0.231667	Q23PP7	TTHERM_00463860
	1.52006	0.0627619	0.989133	Q23PQ3	TTHERM_00463800
+	2.82486	0.00516667	3.28127	Q23PU1	TTHERM_00463420
+	4.75585	0.0112727	4.30557	Q23PZ5	TTHERM_00462870
+	1.23733	0.015288	2.89363	Q23Q30	TTHERM_00460540
+	1.54715	0.00350739	-7.06567	Q23Q34	TTHERM_00460500
	0.635934	0.0910033	-2.33327	Q23QL7	TTHERM_00255620
	1.68864	0.0596679	-0.947166	Q23QN9	TTHERM_00252430
	0.480777	0.211376	-1.48827	Q23QP0	TTHERM_00252420
+	2.58885	0.0039434	2.21013	Q23QY3	TTHERM_00997780
+	0.816843	0.0445509	-3.16503	Q23QZ0	TTHERM_00997710
+	1.41158	0.00798684	-3.66537	Q23QZ4	TTHERM_00997670
+	1.24815	0.0179095	-2.5447	Q23R57	TTHERM_00849270
+	1.96567	0.00382278	4.5339	Q23R98	TTHERM_00389900
+	1.61116	0.0243981	1.48133	Q23RA8	TTHERM_00389800
+	1.63689	0.0181037	-1.65737	Q23RD8	TTHERM_00388510
	0.828702	0.126152	1.04723	Q23RE9	TTHERM_00388400
+	1.14308	0.0181614	-2.8984	Q23RI9	TTHERM_00387010
	0.736966	0.0894891	-1.68913	Q23RM4	TTHERM_00384680
	0.690718	0.132895	1.2564	Q23RS7	TTHERM_00628710
	0.377852	0.40852	0.7637	Q23RT8	TTHERM_00628600
+	1.14801	0.0352288	-1.84657	Q23RU1	TTHERM_00628570
+	1.64896	0.0080132	-2.63643	Q23RV4	TTHERM_00628440
	1.65536	0.11846	-0.682034	Q23RV8	TTHERM_00628400
	2.77851	0.480562	-0.268466	Q23S05	TTHERM_00625950
+	2.11654	0.012905	1.57977	Q23TB4	TTHERM_00666680
+	0.987165	0.0179547	5.13503	Q23TC6	TTHERM_00666560
+	1.91261	0.00990303	1.90943	Q23TC8	TTHERM_00666540
+	1.51493	0.006375	-4.57137	Q23TE2	TTHERM_00666400
+	1.54454	0.00757241	-3.3489	Q23TG1	TTHERM_00666210
+	4.28442	0.00339326	1.70667	Q23TG4	TTHERM_00666180
	1.16209	0.0707789	-1.117	Q23TG5	TTHERM_00666170
	1.55787	0.496601	0.285	Q23TU2	TTHERM_00912290
+	1.30654	0.0146772	-2.60343	Q23TY1	TTHERM_00962060
	0.327037	0.89857	-0.0622342	Q23U16	TTHERM_01197120
	0.074078	0.957851	-0.0315336	Q23U54	TTHERM_00894400
+	2.00394	0.00308163	-3.4724	Q23U61	TTHERM_00892350
	0.970379	0.0553359	-1.75673	Q23W16	TTHERM_00794150
	2.7045	0.168875	-0.500933	Q23W20	TTHERM_00794110
	1.3951	0.053079	-1.17403	Q23WL7	TTHERM_00924270
	0.159785	0.795765	-0.208066	Q23WL9	TTHERM_00924250
+	3.21549	0.00918519	5.9758	Q23WM8	TTHERM_00923170
+	3.21988	0.00932099	-1.30093	Q23WS8	TTHERM_00777270
	1.37012	0.551365	-0.2598	Q23WS9	TTHERM_00777260
+	2.1923	0.00467925	-5.02303	Q23WX6	TTHERM_00774810
+	1.63561	0.00727018	3.01233	Q23YA8	TTHERM_00899550
+	1.05603	0.0283644	2.30553	Q23YB7	TTHERM_00899460
+	2.6354	0.00459259	-3.3907	Q23YQ6	TTHERM_01207660
+	1.43869	0.0354695	-1.39103	Q23YQ7	TTHERM_01207650
+	2.72205	0.0466032	-0.844433	Q23YQ8	TTHERM_01207630
	0.427377	0.633981	-0.284	Q23YR6	TTHERM_01207550
+	4.08433	0.00527731	1.4975	Q23YT4	TTHERM_00859260
	0.831119	0.660245	0.207166	Q23YW7	TTHERM_00857910
+	2.98474	0.00547059	3.8242	Q23YX9	TTHERM_00857790
+	2.06133	0.00328477	-4.2663	Q23ZD3	TTHERM_00787300
+	1.97681	0.00613008	2.66353	Q23ZF5	TTHERM_00787080
	0.279786	0.847992	0.101834	Q23ZH0	TTHERM_00786930
+	4.59671	0.00496	2.38887	Q23ZH6	TTHERM_00785880
	0.554919	0.160416	-1.56643	Q23ZH8	TTHERM_00785860
	0.563375	0.75532	-0.154267	Q240I4	TTHERM_00991630
+	3.72606	0.0129534	1.10407	Q240K0	TTHERM_00989490
+	4.12712	0	7.9678	Q240M6	TTHERM_01117320
	0.477991	0.608429	-0.3042	Q240Q4	TTHERM_00624780
+	2.74924	0.00536752	-1.94763	Q240R7	TTHERM_00624660
+	3.86343	0.00729412	-3.92907	Q240X5	TTHERM_00623090
	0.499503	0.305266	0.828566	Q240X8	TTHERM_00623060
+	1.24293	0.0112997	-3.97437	Q240X9	TTHERM_00623050
	0.789482	0.0683121	-1.95277	Q240Y0	TTHERM_00623040
	0.207443	0.844425	0.115866	Q240Y1	TTHERM_00623030
+	3.36202	0.00489474	-3.0984	Q241P0	TTHERM_00630500
	1.86357	0.153178	0.577333	Q244W3	TTHERM_00694540
+	1.92213	0.00657678	-2.57753	Q244Y1	TTHERM_00694350
	0.695335	0.712853	0.176234	Q245C2	TTHERM_00732890
+	2.21853	0.00372932	-4.10253	Q245G0	TTHERM_00732510
	0.428604	0.239212	1.64393	Q245X1	TTHERM_00245270
	1.16947	0.394843	0.3793	Q245Y8	TTHERM_00245100
+	3.21564	0.00431304	-2.57933	Q246A0	TTHERM_00243990
	0.174594	0.721192	-0.353533	Q246C5	TTHERM_00243730
	1.28309	0.0664813	1.06893	Q247Q7	TTHERM_00994400
+	1.80285	0.00655422	-3.06647	Q247Y5	TTHERM_00532840
+	2.91439	0.00506122	4.97753	Q247Z0	TTHERM_00532790
	0.844663	0.0646438	-1.85487	Q248E9	TTHERM_00532180
	1.04073	0.0518058	1.65663	Q248K4	TTHERM_01266070
	3.50822	0.144174	-0.501733	Q24B92	TTHERM_00348510
	0.415054	0.569244	0.3819	Q24BB1	TTHERM_01299660
	0.260892	0.513698	0.842067	Q24BN4	TTHERM_01092470
	0.00149064	0.998883	0.000399272	Q24BP3	TTHERM_01092380
+	2.30008	0.00354229	-2.65633	Q24BQ1	TTHERM_01091310
+	3.97808	0.0062	-3.5073	Q24BV4	TTHERM_01049330
	0.744773	0.183007	-0.899401	Q24BW7	TTHERM_01049200
	0.0148922	0.963931	0.116133	Q24C27	TTHERM_00697490
	1.86894	0.0838498	-0.762567	Q24C31	TTHERM_00697450
	1.65344	0.72073	0.151633	Q24C62	TTHERM_00697090
	0.23144	0.639129	-0.450701	Q24C84	TTHERM_00695880
	0.51194	0.398465	-0.568367	Q24C92	TTHERM_00695800
+	2.69697	0.00420339	-5.12537	Q24C99	TTHERM_00695730
	0.414093	0.769835	-0.155134	Q24CE5	TTHERM_01079060
	0.424875	0.296006	1.13953	Q24CI8	TTHERM_00929540
	0.423009	0.504939	-0.4643	Q24CJ0	TTHERM_00929520
	2.24016	0.746084	-0.135033	Q24CL2	TTHERM_01220370
+	4.86018	0.00826667	4.03833	Q24CW4	TTHERM_00713380
	0.0257578	0.9935	-0.00436592	Q24CY1	TTHERM_00713200
	0.645864	0.106401	-1.81263	Q24CY7	TTHERM_00713140
+	2.41344	0.00403252	3.6122	Q24D42	TTHERM_01113100
	0.692689	0.085261	-2.0599	Q24D45	TTHERM_01113070
	0.866932	0.059558	-1.91997	Q24D67	TTHERM_01104920
	1.57945	0.084517	-0.8247	Q24DC9	TTHERM_01126400
+	1.8139	0.00734752	-2.54393	Q24DD0	TTHERM_01126390
+	2.14251	0.00486275	-5.6139	Q24DE2	TTHERM_01262850
	0.372921	0.290953	-1.654	Q24DI9	TTHERM_00971840
	0.241057	0.864424	0.0885003	Q24DJ0	TTHERM_00971830
+	2.50568	0.00732155	-1.74817	Q24DJ3	TTHERM_00971800
+	3.56665	0.00855172	4.8001	Q24DK2	TTHERM_00971710
	0.393007	0.371293	-0.844133	Q24DL4	TTHERM_00969600
+	0.966549	0.0407273	-2.1913	Q24DQ7	TTHERM_00790800
	0.2933	0.590312	0.462467	Q24DQ9	TTHERM_00790780
	1.77769	0.468745	0.294633	Q24DR3	TTHERM_00790740
+	3.44671	0.00459259	-2.95013	Q24E28	TTHERM_00853120
	0.35377	0.350101	-1.15753	Q24E65	TTHERM_00852750
+	1.37604	0.0122743	-2.89223	Q24F10	TTHERM_01146030
	1.99515	0.182952	-0.524433	Q24F53	TTHERM_01129720
+	1.0607	0.0265561	2.47203	Q24F70	TTHERM_01128560
	0.418108	0.355676	-0.827067	Q24FC8	TTHERM_00865350
	0.651918	0.116404	-1.6254	Q24FC9	TTHERM_00865340
+	1.37757	0.00849524	-3.69747	Q24FD2	TTHERM_00865310
+	5.07916	0.00604878	-2.844	Q24FD8	TTHERM_00865250
+	3.25657	0.00467925	-3.90713	Q24FH6	TTHERM_00864870
+	2.801	0.00675912	1.67003	Q24FQ8	TTHERM_01070330
+	3.62799	0.00751515	-4.28547	Q24FR9	TTHERM_01344710
+	3.19017	0.00826667	-5.95047	Q24FT7	TTHERM_00941580
+	2.68724	0.00413333	3.07507	Q24FU0	TTHERM_00941550
+	1.52721	0.00668592	3.77903	Q24GJ1	TTHERM_00725990
+	3.62734	0.0035942	-2.13827	Q24GK8	TTHERM_00725820
+	2.19554	0.00665152	-2.17817	Q24GM1	TTHERM_00724700
	0.652735	0.0787814	-2.69537	Q24GN6	TTHERM_00977740
+	1.43967	0.0264966	1.5463	Q24HY8	TTHERM_00571860
+	1.84817	0.0277802	-1.20193	Q24HZ7	TTHERM_00571770
+	3.75035	0.00502703	-2.77517	Q24I27	TTHERM_00569490
	0.396307	0.331058	-1.03183	Q24I35	TTHERM_00569410
+	2.46465	0.00406557	6.3858	Q24I54	TTHERM_00569200
	0.118952	0.764018	-0.4586	Q24I95	TTHERM_01035650
	0.707612	0.304476	-0.605233	Q24IL2	TTHERM_00919620
+	2.17719	0.00319577	-3.02737	Q24IM0	TTHERM_00919540
+	2.89446	0.006528	-1.73873	W7WVU8	TTHERM_000495990
	0.844126	0.44823	-0.3741	W7WWA2	TTHERM_000681920
	0.0527017	0.971124	-0.0168667	W7WX86	TTHERM_001232262
+	2.55361	0.00476923	-6.73803	W7WZL8	TTHERM_000569069
	0.0201248	0.960638	0.0783672	W7X235	TTHERM_000686039
+	1.23562	0.0145782	-2.99447	W7X292	TTHERM_000471019
	0.254259	0.654373	0.3729	W7X3L3	TTHERM_000284239
+	2.76129	0.00390551	2.90153	W7X3Z3	TTHERM_000338239
	0.394557	0.30485	1.2265	W7X3Z8	TTHERM_000339809
	1.76749	0.625289	0.2066	W7X469	TTHERM_000196029
	0.853055	0.444015	-0.377033	W7X4R1	TTHERM_000649439
	1.26593	0.0560527	-1.23557	W7X4X6	TTHERM_000268279
	0.534599	0.264237	0.934666	W7X5M4	TTHERM_000840039
+	0.849143	0.047716	-2.62743	W7X5T6	TTHERM_000756449
+	1.9611	0.00349133	-4.12083	W7X6G9	TTHERM_000703669
	0.193893	0.638784	-0.603167	W7X6K3	TTHERM_001108479
	0.367654	0.444184	-0.680267	W7X6X6	TTHERM_000293429
	2.24097	0.243235	0.4433	W7X744	TTHERM_000088159
+	4.25812	0.00516667	3.0362	W7X7K1	TTHERM_000584709
+	2.08623	0.0169436	1.38783	W7X7Q3	TTHERM_001014659
	0.974355	0.0969307	-1.08693	W7X7Q9	TTHERM_000530016
+	1.5271	0.0118271	-2.40947	W7X852	TTHERM_000835349
+	1.42354	0.00661429	-4.48957	W7X8V5	TTHERM_000121009
	0.613351	0.457743	-0.423166	W7X994	TTHERM_000487129
	1.53268	0.76183	0.131167	W7X9A6	TTHERM_000157929
+	3.42769	0.0106224	-1.23087	W7X9F7	TTHERM_000441959
	1.50783	0.356149	-0.379933	W7XAA6	TTHERM_000005949
	0.764677	0.0854454	-1.644	W7XAM8	TTHERM_000268328
	0.288004	0.904966	-0.0598996	W7XB73	TTHERM_000526679
	1.68457	0.139207	-0.623933	W7XBA6	TTHERM_000463528
+	3.01693	0.00555224	-3.7624	W7XBI1	TTHERM_000522989
	0.0701017	0.978617	-0.0118001	W7XBP2	TTHERM_000680599
+	1.37438	0.0125014	-2.8955	W7XBY3	TTHERM_000439109
+	2.94182	0.00783673	1.48257	W7XC24	TTHERM_000442899
+	3.13681	0.0142656	-1.16147	W7XC40	TTHERM_000339939
+	4.84325	0.00992	-3.52083	W7XCX2	TTHERM_001164064
+	2.36886	0.00356835	-3.41967	W7XDG5	TTHERM_000300119
	0.660685	0.832077	0.0990988	W7XDP3	TTHERM_001151438
+	2.78491	0.0366527	-0.9018	W7XEU3	TTHERM_000530399
	1.77602	0.0666	-0.861733	W7XG43	TTHERM_000152219
+	1.63098	0.00378281	-5.06887	W7XG67	TTHERM_000774820
	0.0674642	0.960037	0.0300674	W7XGD1	TTHERM_000372529
+	2.25771	0.00563636	-5.57913	W7XGH0	TTHERM_000459289
+	2.44679	0.00655224	1.92217	W7XGK2	TTHERM_000474969
+	2.0786	0.00768	1.9471	W7XH07	TTHERM_000849319
+	4.2776	0.0130141	1.0838	W7XHA5	TTHERM_000773538
+	1.13005	0.0268686	-2.1558	W7XHB3	TTHERM_001106138
+	2.31766	0.00937888	-1.63267	W7XHC6	TTHERM_000530149
	0.34308	0.269281	-3.04557	W7XHL6	TTHERM_000954169
+	3.09682	0.00496	-4.3721	W7XHT1	TTHERM_000335759
	2.26464	0.0609632	0.806866	W7XI10	TTHERM_001109848
	0.588921	0.103089	-2.38613	W7XI81	TTHERM_000268319
	0.920923	0.50385	0.319099	W7XJD2	TTHERM_000476849
+	2.55478	0.00321277	2.44057	W7XJL7	TTHERM_000142399
	0.356325	0.329501	1.32757	W7XJU7	TTHERM_000160869
	1.91678	0.0516654	-0.9573	W7XKI8	TTHERM_000418499
+	3.21813	0.00759862	-1.44683	W7XLA7	TTHERM_000160999
	0.846584	0.126275	1.0233	W7XLR7	TTHERM_001293241
+	1.11372	0.018015	-3.24473	X1W3T2	TTHERM_00688410
